# Supplementary material for: Ethyl 3-hy­droxy­benzoate
Source: IUCrdata. 2026 Jun 5;11(Pt 6):x260569. doi: 10.1107/S2414314626005699 (PMC13330809; doi:10.1107/S2414314626005699)
Supplement: Supplementary file 1 [file x-11-x260569-sup1.cif]

##############################################################################
#                                                                            #
# This CIF contains the data for a data article accepted for                 #
# publication in IUCrData. It conforms to the requirements of                #
# Notes for Authors for IUCrData, and has been                               #
# peer reviewed under the auspices of IUCrData.                              #
#                                                                            #
# Full details of the Crystallographic Information File format               #
# are given in the paper "The Crystallographic Information File (CIF):       #
# a New Standard Archive File for Crystallography" by S. R. Hall, F. H.      #
# Allen and I. D. Brown [Acta Cryst. (1991), A47, 655-685].                  #
#                                                                            #
# The current version of the core CIF dictionary is obtainable from          #
# ftp://ftp.iucr.org/pub/cif_core.dic.                                       #
#                                                                            #
# Software is freely available for graphical display of the structure(s)     #
# in this CIF. For information consult the CIF software page                 #
# http://www.iucr.org/resources/cif/software.                                #
#                                                                            #
# This file may be used for bona fide research purposes within the           #
# scientific community so long as proper attribution is given to the data    # 
# article from which it was obtained.                                        #
#                                                                            #
##############################################################################
data_I
_audit_creation_method
;FinalCif 2024.9-0 by Daniel Kratzert, Freiburg 2026,
https://dkratzert.de/finalcif.html
;
_journal_date_recd_electronic     2026-05-15
_journal_date_accepted     2026-05-28
_journal_name_full     'IUCrData'
_journal_year     2026
_journal_volume     11
_journal_issue      1
_journal_page_first     0
_journal_page_last     0
_journal_paper_category     HO
_journal_paper_doi     10.1107/S2414314626005699
_journal_coeditor_code     TK4125
_publ_contact_author_name     'George N. Harakas'
_publ_contact_author_address
;
PO Box 6949
Radford University
Radford, Virginia 24142, USA
;
_publ_contact_author_email     'gharakas@radford.edu'
_publ_contact_author_fax     ?
_publ_contact_author_phone     ?
_publ_section_title
;
Ethyl 3-hydroxybenzoate
;
_publ_section_title_footnote     .
loop_
    _publ_author_name
    _publ_author_footnote
    _publ_author_address
    'Gutzwiller, Alexander J.' .
;
PO Box 6949
Radford University
Radford, Virginia 24142, USA
;
    'Addison, Grace E.' .
;
PO Box 6949
Radford University
Radford, Virginia 24142, USA
;
    'Hermann, Christine K.F.' .
;
PO Box 6949
Radford University
Radford, Virginia 24142, USA
;
    'Harakas, George N.' .
;
PO Box 6949
Radford University
Radford, Virginia 24142, USA
;
_publ_section_synopsis
;
The title compound, C~9~H~10~O~3~, was synthesized through a Fischer
esterification: the crystal comprises two independent molecules with
essentially the same planar structures.
;
_chemical_name_systematic
;
Ethyl 3-hydroxybenzoate
;
_chemical_name_common     ?
_chemical_formula_moiety     'C9 H10 O3'
_chemical_formula_sum     'C9 H10 O3'
_chemical_formula_iupac     'C9 H10 O3'
_chemical_formula_weight     166.17
_chemical_melting_point     ?
_space_group_crystal_system     monoclinic
_space_group_name_H-M_alt     'P 21/n'
_space_group_name_Hall     '-P 2yn'
loop_
    _space_group_symop_operation_xyz
    'x, y, z'
    '-x+1/2, y+1/2, -z+1/2'
    '-x, -y, -z'
    'x-1/2, -y-1/2, z-1/2'
_cell_length_a     11.8207(8)
_cell_length_b     7.4541(6)
_cell_length_c     19.9477(15)
_cell_angle_alpha     90
_cell_angle_beta     106.776(2)
_cell_angle_gamma     90
_cell_volume     1682.8(2)
_cell_formula_units_Z     8
_cell_measurement_reflns_used     9996
_cell_measurement_theta_min     2.9357
_cell_measurement_theta_max     28.2413
_cell_measurement_temperature     248
_exptl_crystal_description     block
_exptl_crystal_colour     'colourless'
_exptl_crystal_size_max     0.6
_exptl_crystal_size_mid     0.4
_exptl_crystal_size_min     0.4
_exptl_crystal_density_diffrn     1.312
_exptl_crystal_density_meas     ?
_exptl_crystal_density_method     ?
_exptl_crystal_F_000     704
_exptl_absorpt_coefficient_mu     0.099
_exptl_absorpt_correction_type     multi-scan
_exptl_absorpt_process_details
;
(SADAB; Krause <i>et al.</i>,  2015)
;
_exptl_absorpt_correction_T_min     0.943
_exptl_absorpt_correction_T_max     0.962
_exptl_special_details     ?
_diffrn_ambient_temperature     248(2)
_diffrn_source     'sealed tube'
_diffrn_source_voltage     44.0
_diffrn_source_current     20.0
_diffrn_radiation_type     MoK\a
_diffrn_radiation_wavelength     0.71073
_diffrn_radiation_monochromator     'flat graphite'
_diffrn_measurement_device_type     'Bruker D8'
_diffrn_measurement_device     'FIXEDCHI diffractometer'
_diffrn_measurement_method     '\w and \f scans'
_diffrn_detector     CPAD
_diffrn_measurement_specimen_support     ?
_diffrn_detector_area_resol_mean     7.391
_diffrn_reflns_number     42216
_diffrn_reflns_av_R_equivalents     0.0347
_diffrn_reflns_av_unetI/netI     0.0190
_diffrn_reflns_theta_min     2.342
_diffrn_reflns_theta_max     28.303
_diffrn_reflns_theta_full     25.242
_diffrn_measured_fraction_theta_max     0.998
_diffrn_measured_fraction_theta_full     0.998
_diffrn_reflns_limit_h_min     -15
_diffrn_reflns_limit_h_max     15
_diffrn_reflns_limit_k_min     -9
_diffrn_reflns_limit_k_max     9
_diffrn_reflns_limit_l_min     -26
_diffrn_reflns_limit_l_max     26
_diffrn_reflns_reduction_process     narrow-frame
_diffrn_radiation_probe     ?
_refine_special_details     ?
_reflns_number_total     4174
_reflns_number_gt     3152
_reflns_threshold_expression     'I > 2\s(I)'
_refine_ls_structure_factor_coef     Fsqd
_refine_ls_matrix_type     full
_refine_ls_R_factor_all     0.0600
_refine_ls_R_factor_gt     0.0416
_refine_ls_wR_factor_gt     0.1161
_refine_ls_wR_factor_ref     0.1294
_refine_ls_goodness_of_fit_ref     1.013
_refine_ls_restrained_S_all     1.013
_refine_ls_number_reflns     4174
_refine_ls_number_parameters     225
_refine_ls_number_restraints     0
_refine_ls_hydrogen_treatment     mixed
_refine_ls_weighting_scheme     calc
_refine_ls_weighting_details
              'w=1/[\s^2^(Fo^2^)+(0.0750P)^2^+0.2243P] where P=(Fo^2^+2Fc^2^)/3'
_atom_sites_solution_hydrogens     mixed
_atom_sites_solution_primary     'Intrinsic Phasing'
_atom_sites_solution_secondary     difmap
_refine_ls_shift/su_max     0.000
_refine_ls_shift/su_mean     0.000
_refine_diff_density_max     0.193
_refine_diff_density_min     -0.209
_refine_ls_extinction_method     none
_refine_ls_extinction_coef     .
loop_
    _atom_type_symbol
    _atom_type_description
    _atom_type_scat_dispersion_real
    _atom_type_scat_dispersion_imag
    _atom_type_scat_source
    'C' 'C' 0.0033 0.0016
                         'International Tables Vol C Tables 4.2.6.8 and 6.1.1.4'
    'H' 'H' 0.0000 0.0000
                         'International Tables Vol C Tables 4.2.6.8 and 6.1.1.4'
    'O' 'O' 0.0106 0.0060
                         'International Tables Vol C Tables 4.2.6.8 and 6.1.1.4'
_computing_data_collection
;
APEX3 (Bruker, 2019)
;
_computing_cell_refinement
;
SAINT (Bruker, 2019)
;
_computing_data_reduction
;
SAINT (Bruker, 2019)
;
_computing_structure_solution
;
<i>SHELXT2018/2</i> (Sheldrick, 2015a)
;
_computing_structure_refinement
;
<i>SHELXL2019/3</i> (Sheldrick, 2015b)
;
_computing_molecular_graphics
;
<i>shelXle</i> (H\"ubschle <i>et al.</i>,  2011)
;
_computing_publication_material
;
<i>SHELXL2019/3</i> (Sheldrick, 2015b)
;
loop_
    _atom_site_type_symbol
    _atom_site_label
    _atom_site_fract_x
    _atom_site_fract_y
    _atom_site_fract_z
    _atom_site_U_iso_or_equiv
    _atom_site_adp_type
    _atom_site_calc_flag
    _atom_site_occupancy
    _atom_site_disorder_assembly
    _atom_site_disorder_group
    O O1_1 0.91779(7) 0.26186(12) 0.52442(4) 0.0429(2) Uani d 1 . .
    O O2_1 0.99117(9) 0.39106(17) 0.29620(5) 0.0585(3) Uani d 1 . .
    H H1_1 1.0520(18) 0.344(3) 0.3269(11) 0.088 Uiso d 1 . .
    O O3_1 0.74342(8) 0.38538(14) 0.51992(5) 0.0521(3) Uani d 1 . .
    C C1_1 0.81601(10) 0.40712(16) 0.42054(6) 0.0364(3) Uani d 1 . .
    C C2_1 0.71478(11) 0.49152(18) 0.37984(7) 0.0436(3) Uani d 1 . .
    H H2_1 0.651122 0.514149 0.398019 0.052 Uiso calc 1 . .
    C C3_1 0.70881(12) 0.5419(2) 0.31215(7) 0.0502(3) Uani d 1 . .
    H H3_1 0.641020 0.600555 0.284399 0.060 Uiso calc 1 . .
    C C4_1 0.80135(12) 0.5069(2) 0.28510(7) 0.0506(3) Uani d 1 . .
    H H4_1 0.796059 0.541026 0.238929 0.061 Uiso calc 1 . .
    C C5_1 0.90218(11) 0.42163(18) 0.32550(6) 0.0422(3) Uani d 1 . .
    C C6_1 0.91060(10) 0.37347(16) 0.39395(6) 0.0374(3) Uani d 1 . .
    H H6_1 0.979587 0.318581 0.422117 0.045 Uiso calc 1 . .
    C C7_1 0.82072(10) 0.35279(16) 0.49288(6) 0.0378(3) Uani d 1 . .
    C C8_1 0.93052(11) 0.20084(19) 0.59518(6) 0.0438(3) Uani d 1 . .
    H H8A_1 0.866292 0.118519 0.595989 0.053 Uiso calc 1 . .
    H H8B_1 0.928780 0.302882 0.625844 0.053 Uiso calc 1 . .
    C C9_1 1.04619(13) 0.1077(2) 0.61868(8) 0.0579(4) Uani d 1 . .
    H H9A_1 1.058095 0.061953 0.665739 0.087 Uiso calc 1 . .
    H H9B_1 1.108907 0.191394 0.618440 0.087 Uiso calc 1 . .
    H H9C_1 1.047199 0.008842 0.587237 0.087 Uiso calc 1 . .
    O O1_2 0.35295(7) 0.31978(14) 0.37940(4) 0.0462(2) Uani d 1 . .
    O O2_2 0.64798(8) 0.20855(16) 0.61254(5) 0.0547(3) Uani d 1 . .
    H H1_2 0.6765(17) 0.260(3) 0.5839(10) 0.082 Uiso d 1 . .
    O O3_2 0.17933(8) 0.23070(15) 0.39172(5) 0.0535(3) Uani d 1 . .
    C C1_2 0.35271(10) 0.19414(16) 0.48736(6) 0.0368(3) Uani d 1 . .
    C C2_2 0.47221(10) 0.23244(16) 0.51480(6) 0.0374(3) Uani d 1 . .
    H H2_2 0.512709 0.295759 0.488075 0.045 Uiso calc 1 . .
    C C3_2 0.53107(10) 0.17608(17) 0.58216(6) 0.0394(3) Uani d 1 . .
    C C4_2 0.47110(12) 0.08158(19) 0.62121(7) 0.0466(3) Uani d 1 . .
    H H4_2 0.511232 0.043009 0.666734 0.056 Uiso calc 1 . .
    C C5_2 0.35258(13) 0.0443(2) 0.59319(7) 0.0510(3) Uani d 1 . .
    H H5_2 0.312368 -0.020393 0.619708 0.061 Uiso calc 1 . .
    C C6_2 0.29236(12) 0.10108(19) 0.52656(7) 0.0453(3) Uani d 1 . .
    H H6_2 0.211274 0.076893 0.507945 0.054 Uiso calc 1 . .
    C C7_2 0.28568(11) 0.24977(17) 0.41548(6) 0.0392(3) Uani d 1 . .
    C C8_2 0.29433(12) 0.3718(2) 0.30758(7) 0.0522(3) Uani d 1 . .
    H H8A_2 0.242762 0.475260 0.306633 0.063 Uiso calc 1 . .
    H H8B_2 0.246061 0.272506 0.282369 0.063 Uiso calc 1 . .
    C C9_2 0.38821(14) 0.4186(3) 0.27424(8) 0.0666(5) Uani d 1 . .
    H H9A_2 0.351992 0.451530 0.225729 0.100 Uiso calc 1 . .
    H H9B_2 0.439587 0.315993 0.276354 0.100 Uiso calc 1 . .
    H H9C_2 0.434153 0.518786 0.298951 0.100 Uiso calc 1 . .
loop_
    _atom_site_aniso_label
    _atom_site_aniso_U_11
    _atom_site_aniso_U_22
    _atom_site_aniso_U_33
    _atom_site_aniso_U_12
    _atom_site_aniso_U_13
    _atom_site_aniso_U_23
    O1_1 0.0392(5) 0.0542(5) 0.0374(5) 0.0024(4) 0.0143(4) 0.0068(4)
    O2_1 0.0482(6) 0.0939(8) 0.0373(5) 0.0085(5) 0.0187(4) 0.0022(5)
    O3_1 0.0495(5) 0.0623(6) 0.0526(6) 0.0097(4) 0.0277(5) 0.0096(4)
    C1_1 0.0369(6) 0.0366(6) 0.0361(6) -0.0044(5) 0.0113(5) -0.0022(5)
    C2_1 0.0371(6) 0.0491(7) 0.0453(7) 0.0013(5) 0.0130(5) -0.0008(6)
    C3_1 0.0407(7) 0.0624(9) 0.0427(7) 0.0048(6) 0.0045(5) 0.0028(6)
    C4_1 0.0487(7) 0.0680(9) 0.0328(6) 0.0002(7) 0.0079(5) 0.0011(6)
    C5_1 0.0380(6) 0.0546(7) 0.0349(6) -0.0036(5) 0.0117(5) -0.0058(5)
    C6_1 0.0352(6) 0.0406(6) 0.0359(6) -0.0016(5) 0.0096(5) -0.0022(5)
    C7_1 0.0369(6) 0.0370(6) 0.0411(6) -0.0030(5) 0.0139(5) -0.0008(5)
    C8_1 0.0457(7) 0.0507(7) 0.0361(6) -0.0046(6) 0.0136(5) 0.0046(5)
    C9_1 0.0536(8) 0.0662(9) 0.0516(8) 0.0054(7) 0.0116(7) 0.0112(7)
    O1_2 0.0380(5) 0.0658(6) 0.0349(5) -0.0016(4) 0.0105(4) 0.0069(4)
    O2_2 0.0388(5) 0.0853(8) 0.0390(5) 0.0031(5) 0.0094(4) 0.0112(5)
    O3_2 0.0365(5) 0.0722(7) 0.0497(6) -0.0054(4) 0.0092(4) 0.0034(5)
    C1_2 0.0387(6) 0.0398(6) 0.0349(6) 0.0009(5) 0.0154(5) -0.0035(5)
    C2_2 0.0381(6) 0.0432(6) 0.0347(6) 0.0031(5) 0.0163(5) 0.0015(5)
    C3_2 0.0379(6) 0.0470(7) 0.0352(6) 0.0062(5) 0.0135(5) -0.0007(5)
    C4_2 0.0562(8) 0.0525(8) 0.0343(6) 0.0053(6) 0.0183(6) 0.0047(6)
    C5_2 0.0595(8) 0.0568(8) 0.0440(7) -0.0099(7) 0.0266(6) 0.0019(6)
    C6_2 0.0441(7) 0.0526(8) 0.0430(7) -0.0088(6) 0.0185(5) -0.0048(6)
    C7_2 0.0367(6) 0.0443(6) 0.0386(6) -0.0003(5) 0.0139(5) -0.0034(5)
    C8_2 0.0469(7) 0.0711(9) 0.0354(7) -0.0011(7) 0.0069(6) 0.0061(6)
    C9_2 0.0590(9) 0.0982(13) 0.0464(8) 0.0049(9) 0.0212(7) 0.0156(8)
_geom_special_details
;
 All esds (except the esd in the dihedral angle between two l.s. planes)
 are estimated using the full covariance matrix.  The cell esds are taken
 into account individually in the estimation of esds in distances, angles
 and torsion angles; correlations between esds in cell parameters are only
 used when they are defined by crystal symmetry.  An approximate (isotropic)
 treatment of cell esds is used for estimating esds involving l.s. planes.
;
loop_
    _geom_bond_atom_site_label_1
    _geom_bond_atom_site_label_2
    _geom_bond_site_symmetry_2
    _geom_bond_distance
    _geom_bond_publ_flag
    O1_1 C7_1 . 1.3248(15) ?
    O1_1 C8_1 . 1.4489(14) ?
    O2_1 C5_1 . 1.3620(15) ?
    O3_1 C7_1 . 1.2121(14) ?
    C1_1 C2_1 . 1.3878(17) ?
    C1_1 C6_1 . 1.3918(16) ?
    C1_1 C7_1 . 1.4842(17) ?
    C2_1 C3_1 . 1.3835(19) ?
    C3_1 C4_1 . 1.3773(19) ?
    C4_1 C5_1 . 1.3855(19) ?
    C5_1 C6_1 . 1.3873(17) ?
    C8_1 C9_1 . 1.484(2) ?
    O1_2 C7_2 . 1.3239(14) ?
    O1_2 C8_2 . 1.4525(15) ?
    O2_2 C3_2 . 1.3609(15) ?
    O3_2 C7_2 . 1.2171(15) ?
    C1_2 C6_2 . 1.3870(17) ?
    C1_2 C2_2 . 1.3892(17) ?
    C1_2 C7_2 . 1.4831(18) ?
    C2_2 C3_2 . 1.3879(17) ?
    C3_2 C4_2 . 1.3872(18) ?
    C4_2 C5_2 . 1.378(2) ?
    C5_2 C6_2 . 1.3807(19) ?
    C8_2 C9_2 . 1.4905(19) ?
loop_
    _geom_angle_atom_site_label_1
    _geom_angle_atom_site_label_2
    _geom_angle_atom_site_label_3
    _geom_angle_site_symmetry_1
    _geom_angle_site_symmetry_3
    _geom_angle
    _geom_angle_publ_flag
    C7_1 O1_1 C8_1 . . 117.09(9) ?
    C2_1 C1_1 C6_1 . . 120.70(11) ?
    C2_1 C1_1 C7_1 . . 118.46(11) ?
    C6_1 C1_1 C7_1 . . 120.83(11) ?
    C3_1 C2_1 C1_1 . . 119.11(11) ?
    C4_1 C3_1 C2_1 . . 120.56(13) ?
    C3_1 C4_1 C5_1 . . 120.41(12) ?
    O2_1 C5_1 C4_1 . . 117.93(11) ?
    O2_1 C5_1 C6_1 . . 122.29(12) ?
    C4_1 C5_1 C6_1 . . 119.77(12) ?
    C5_1 C6_1 C1_1 . . 119.42(11) ?
    O3_1 C7_1 O1_1 . . 123.51(11) ?
    O3_1 C7_1 C1_1 . . 123.80(11) ?
    O1_1 C7_1 C1_1 . . 112.68(10) ?
    O1_1 C8_1 C9_1 . . 106.37(11) ?
    C7_2 O1_2 C8_2 . . 116.81(10) ?
    C6_2 C1_2 C2_2 . . 120.70(12) ?
    C6_2 C1_2 C7_2 . . 117.82(11) ?
    C2_2 C1_2 C7_2 . . 121.48(11) ?
    C3_2 C2_2 C1_2 . . 119.21(11) ?
    O2_2 C3_2 C4_2 . . 117.27(11) ?
    O2_2 C3_2 C2_2 . . 122.56(11) ?
    C4_2 C3_2 C2_2 . . 120.18(12) ?
    C5_2 C4_2 C3_2 . . 119.93(12) ?
    C4_2 C5_2 C6_2 . . 120.66(12) ?
    C5_2 C6_2 C1_2 . . 119.33(12) ?
    O3_2 C7_2 O1_2 . . 123.32(12) ?
    O3_2 C7_2 C1_2 . . 123.18(11) ?
    O1_2 C7_2 C1_2 . . 113.49(10) ?
    O1_2 C8_2 C9_2 . . 107.34(11) ?
loop_
    _geom_torsion_atom_site_label_1
    _geom_torsion_atom_site_label_2
    _geom_torsion_atom_site_label_3
    _geom_torsion_atom_site_label_4
    _geom_torsion_site_symmetry_1
    _geom_torsion_site_symmetry_2
    _geom_torsion_site_symmetry_3
    _geom_torsion_site_symmetry_4
    _geom_torsion
    _geom_torsion_publ_flag
    C6_1 C1_1 C2_1 C3_1 . . . . 0.08(19) ?
    C7_1 C1_1 C2_1 C3_1 . . . . -179.59(12) ?
    C1_1 C2_1 C3_1 C4_1 . . . . 0.8(2) ?
    C2_1 C3_1 C4_1 C5_1 . . . . -0.4(2) ?
    C3_1 C4_1 C5_1 O2_1 . . . . -179.71(13) ?
    C3_1 C4_1 C5_1 C6_1 . . . . -0.9(2) ?
    O2_1 C5_1 C6_1 C1_1 . . . . -179.45(12) ?
    C4_1 C5_1 C6_1 C1_1 . . . . 1.76(19) ?
    C2_1 C1_1 C6_1 C5_1 . . . . -1.37(18) ?
    C7_1 C1_1 C6_1 C5_1 . . . . 178.29(11) ?
    C8_1 O1_1 C7_1 O3_1 . . . . -0.51(18) ?
    C8_1 O1_1 C7_1 C1_1 . . . . -179.40(10) ?
    C2_1 C1_1 C7_1 O3_1 . . . . -3.67(19) ?
    C6_1 C1_1 C7_1 O3_1 . . . . 176.66(12) ?
    C2_1 C1_1 C7_1 O1_1 . . . . 175.22(11) ?
    C6_1 C1_1 C7_1 O1_1 . . . . -4.45(16) ?
    C7_1 O1_1 C8_1 C9_1 . . . . -178.76(11) ?
    C6_2 C1_2 C2_2 C3_2 . . . . 0.13(18) ?
    C7_2 C1_2 C2_2 C3_2 . . . . -179.47(11) ?
    C1_2 C2_2 C3_2 O2_2 . . . . 179.98(11) ?
    C1_2 C2_2 C3_2 C4_2 . . . . 0.45(18) ?
    O2_2 C3_2 C4_2 C5_2 . . . . -179.87(12) ?
    C2_2 C3_2 C4_2 C5_2 . . . . -0.3(2) ?
    C3_2 C4_2 C5_2 C6_2 . . . . -0.4(2) ?
    C4_2 C5_2 C6_2 C1_2 . . . . 1.0(2) ?
    C2_2 C1_2 C6_2 C5_2 . . . . -0.83(19) ?
    C7_2 C1_2 C6_2 C5_2 . . . . 178.79(12) ?
    C8_2 O1_2 C7_2 O3_2 . . . . -1.23(19) ?
    C8_2 O1_2 C7_2 C1_2 . . . . 177.88(11) ?
    C6_2 C1_2 C7_2 O3_2 . . . . 6.19(19) ?
    C2_2 C1_2 C7_2 O3_2 . . . . -174.20(12) ?
    C6_2 C1_2 C7_2 O1_2 . . . . -172.92(11) ?
    C2_2 C1_2 C7_2 O1_2 . . . . 6.69(17) ?
    C7_2 O1_2 C8_2 C9_2 . . . . -171.12(13) ?
loop_
    _geom_hbond_atom_site_label_D
    _geom_hbond_atom_site_label_H
    _geom_hbond_atom_site_label_A
    _geom_hbond_site_symmetry_A
    _geom_hbond_distance_DH
    _geom_hbond_distance_HA
    _geom_hbond_distance_DA
    _geom_hbond_angle_DHA
    O2_1 H1_1 O3_2 1_655 0.87(2) 1.88(2) 2.7495(15) 177(2)
    O2_2 H1_2 O3_1 . 0.84(2) 1.93(2) 2.7617(14) 178.1(14)
_shelx_space_group_comment
;
The symmetry employed for this shelxl refinement is uniquely defined
by the following loop, which should always be used as a source of
symmetry information in preference to the above space-group names.
They are only intended as comments.
;
_shelx_estimated_absorpt_T_min     0.943
_shelx_estimated_absorpt_T_max     0.962
_shelx_hkl_file
;
   2   0   0 1275.87   30.80
   2   0   0 1289.27   30.80
   2   0   0 1266.67   30.50
   2   0   0 1151.68   30.50
   2   0   0 1270.17   30.30
  -2   0   0 1276.57   30.30
  -2   0   0 1201.28   30.40
  -2   0   0 1227.18   30.50
  -3   0   0    1.30    0.50
   3   0   0    0.10    0.20
  -3   0   0    0.60    0.30
   3   0   0    0.00    0.40
   3   0   0   -0.60    0.40
   3   0   0    0.30    0.30
  -3   0   0    1.40    0.50
  -3   0   0    0.10    0.30
   4   0   0   35.70    2.00
   4   0   0   36.50    2.00
  -4   0   0   35.20    2.00
  -4   0   0   41.90    1.40
   4   0   0   39.40    1.70
  -4   0   0   41.40    2.10
   4   0   0   37.90    1.70
   4   0   0   37.70    1.30
  -4   0   0   39.30    1.60
  -4   0   0   37.20    1.60
   5   0   0   -0.10    0.30
  -5   0   0    0.20    0.80
  -5   0   0   -0.40    0.70
   5   0   0    0.90    0.80
   5   0   0    1.10    0.80
  -5   0   0   -1.00    0.70
   5   0   0   -0.30    0.40
   5   0   0    0.60    0.50
  -5   0   0    0.10    0.30
  -5   0   0    0.30    0.50
  -6   0   0  631.44   17.00
   6   0   0  613.04   15.50
   6   0   0  627.24   17.00
   6   0   0  599.24   16.90
   6   0   0  625.84   16.30
   6   0   0  612.24   16.20
  -6   0   0  612.34   16.10
  -6   0   0  629.44   17.00
   7   0   0    1.50    0.50
   7   0   0    0.70    0.70
   7   0   0    0.80    0.50
  -7   0   0    1.40    1.30
  -7   0   0    2.60    1.30
   7   0   0    0.50    1.20
   7   0   0    0.00    0.70
   7   0   0    0.20    1.10
   8   0   0  130.19    3.90
  -8   0   0  131.49    5.80
   8   0   0  130.79    4.80
  -8   0   0  140.99    4.60
   8   0   0  137.49    5.00
  -8   0   0  137.79    5.80
   8   0   0  133.79    5.90
   8   0   0  134.29    4.40
   8   0   0  129.79    5.80
   9   0   0    0.90    0.60
  -9   0   0    1.10    0.90
  -9   0   0    0.10    1.60
  -9   0   0    0.80    1.70
   9   0   0    0.50    1.00
   9   0   0    0.20    0.90
 -10   0   0   41.10    5.00
 -10   0   0   41.60    2.60
  10   0   0   44.50    3.10
 -10   0   0   38.50    4.10
 -10   0   0   44.00    4.20
  10   0   0   39.30    1.80
  10   0   0   43.20    3.00
 -10   0   0   38.40    5.20
 -11   0   0    0.20    2.40
 -11   0   0    1.40    2.70
 -11   0   0    0.00    2.50
 -11   0   0    1.40    1.30
 -11   0   0   -0.20    2.40
  11   0   0    2.00    1.50
  11   0   0    2.70    1.60
  12   0   0    2.80    2.00
  12   0   0    2.80    1.50
 -12   0   0   -0.70    2.60
 -12   0   0    6.10    2.80
 -13   0   0    0.10    3.30
  13   0   0   -2.50    1.80
  13   0   0   -0.60    1.50
 -13   0   0   -0.50    3.30
  14   0   0   13.30    2.50
  15   0   0   -2.20    2.00
   0   1   0    0.30    0.20
   0   1   0    0.00    0.10
   1  -1   0 1474.65   35.20
  -1  -1   0 1455.45   34.60
   1  -1   0 1466.15   35.20
  -1  -1   0 1543.15   34.60
  -1   1   0 1444.66   35.20
   1   1   0 1287.67   34.60
  -1   1   0 1312.87   34.80
  -1   1   0 1490.05   35.30
   1   1   0 1492.95   34.60
   1   1   0 1320.67   34.70
  -1   1   0 1339.17   34.60
  -3  -1   0   39.60    1.60
   3  -1   0   35.80    1.70
  -3  -1   0   37.90    1.30
   3  -1   0   37.00    1.60
  -3  -1   0   39.70    1.60
  -3  -1   0   38.60    1.50
  -3  -1   0   40.80    1.40
   3   1   0   39.00    1.40
  -3   1   0   41.30    2.20
   3   1   0   37.20    1.70
  -3   1   0   39.10    2.10
  -3   1   0   40.30    1.70
   3   1   0   35.60    1.60
   3   1   0   37.00    1.50
   3   1   0   37.90    1.40
  -4  -1   0  150.48    4.50
  -4  -1   0  145.09    4.50
   4  -1   0  143.09    4.50
   4  -1   0  145.09    4.60
  -4  -1   0  139.79    4.00
  -4  -1   0  145.99    4.00
  -4  -1   0  145.29    4.20
  -4   1   0  142.29    4.50
   4   1   0  146.49    4.60
  -4   1   0  140.09    5.00
   4   1   0  145.79    4.20
   4   1   0  145.89    4.50
   4   1   0  148.09    4.10
  -4   1   0  144.39    5.00
   4   1   0  145.59    4.20
  -5  -1   0  174.48    5.50
   5  -1   0  174.78    5.40
   5  -1   0  169.18    5.40
  -5  -1   0  169.28    4.80
  -5  -1   0  168.08    5.10
  -5  -1   0  165.68    5.40
  -5  -1   0  175.48    5.00
   5   1   0  170.18    5.50
   5   1   0  173.28    5.00
   5   1   0  172.68    5.00
   5   1   0  176.18    5.10
   5   1   0  172.28    5.50
  -5   1   0  169.68    6.70
   6  -1   0   37.00    2.20
  -6  -1   0   36.70    1.80
  -6  -1   0   39.30    2.70
  -6  -1   0   39.00    2.50
  -6  -1   0   40.10    1.80
   6  -1   0   40.30    2.20
  -6  -1   0   39.10    1.70
   6   1   0   41.80    1.80
   6   1   0   39.90    2.80
  -6   1   0   40.70    2.20
   6   1   0   39.10    2.00
  -6   1   0   37.60    2.80
  -6   1   0   35.10    2.70
   6   1   0   40.60    1.90
  -6   1   0   37.90    2.20
   6   1   0   44.70    3.00
   7  -1   0  184.28    6.20
  -7  -1   0  191.58    5.50
   7  -1   0  191.28    6.30
  -7  -1   0  191.98    6.40
  -7  -1   0  196.68    6.50
  -7   1   0  197.28    7.10
   7   1   0  189.88    5.80
   7   1   0  187.48    6.60
  -7   1   0  192.88    6.10
   7   1   0  195.08    5.60
   7   1   0  189.08    6.60
  -7   1   0  160.88    6.90
   7   1   0  181.28    6.50
  -7   1   0  187.58    7.00
  -8  -1   0  184.28    6.40
   8  -1   0  187.68    6.30
   8  -1   0  174.28    6.10
  -8  -1   0  179.68    6.40
  -8   1   0  174.18    7.20
   8   1   0  189.78    6.00
   8   1   0  163.58    6.10
  -8   1   0  168.88    7.10
  -8   1   0  175.28    7.00
  -8   1   0  165.58    6.00
   8   1   0  178.18    5.40
   8   1   0  172.18    6.50
  -8   1   0  176.68    7.00
   8   1   0  176.78    5.30
   8   1   0  176.38    6.50
  -9  -1   0    7.90    1.80
  -9  -1   0    7.30    1.10
   9  -1   0    5.90    1.40
  -9  -1   0    8.50    1.80
   9  -1   0    7.70    1.40
  -9   1   0    7.40    2.10
  -9   1   0    8.20    1.40
   9   1   0    8.20    1.60
  -9   1   0    7.80    2.30
  -9   1   0    7.70    2.10
  -9   1   0    5.30    2.10
   9   1   0    7.30    1.10
   9   1   0    7.60    1.30
   9   1   0    3.90    1.70
   9   1   0    5.90    1.70
   9   1   0    7.00    1.10
  10  -1   0    0.50    1.20
 -10  -1   0    2.40    1.90
 -10  -1   0    2.40    1.80
  10  -1   0    1.70    1.40
  10   1   0    0.60    1.90
 -10   1   0   -0.90    1.20
 -10   1   0    1.60    2.10
 -10   1   0   -0.40    3.10
  10   1   0    0.80    0.90
  10   1   0    0.90    1.10
  10   1   0    0.00    1.10
  10   1   0   -0.50    1.80
 -10   1   0    3.70    3.30
  10   1   0   -0.40    1.00
 -10   1   0    0.10    2.10
 -11  -1   0  134.89    6.40
  11  -1   0  126.19    5.80
 -11  -1   0  133.19    6.30
  11  -1   0  136.29    5.90
  11   1   0  131.69    5.30
 -11   1   0  141.69    8.50
 -11   1   0  157.98    8.60
 -11   1   0  128.79    5.50
  11   1   0  135.39    5.60
  11   1   0  127.39    4.50
 -12  -1   0   -1.50    2.40
  12  -1   0   -0.80    1.80
  12  -1   0    0.40    1.50
 -12  -1   0   -1.60    2.40
 -12   1   0    0.90    1.90
 -12   1   0    4.80    3.20
  12   1   0    0.40    1.10
  12   1   0    0.70    1.40
 -12   1   0    6.60    3.20
  12   1   0    0.60    1.40
 -13  -1   0   -2.90    3.10
  13  -1   0    1.00    1.70
 -13  -1   0   -0.60    3.40
  13   1   0    4.90    2.00
  13   1   0    1.10    1.20
 -13   1   0    0.10    3.70
 -13   1   0   -1.00    3.80
  13   1   0    1.20    1.60
  14  -1   0    5.70    2.20
 -14  -1   0   -5.50    5.50
 -14  -1   0    1.70    5.10
  15  -1   0    1.70    2.20
  15   1   0    1.00    2.10
   0  -2   0  851.31   22.10
   0  -2   0  877.51   21.60
   0  -2   0  855.61   22.10
   0  -2   0  862.51   21.70
   0   2   0  881.51   22.10
   0   2   0  825.52   22.90
   0   2   0  887.71   22.10
   0   2   0  874.81   21.60
   0   2   0  866.91   21.70
   1  -2   0 1180.58   30.70
   1  -2   0 1182.08   30.70
  -1  -2   0 1196.18   30.10
  -1  -2   0 1214.38   30.00
  -1  -2   0 1220.28   29.80
   1   2   0 1207.48   30.00
   1   2   0 1215.18   30.10
  -1   2   0 1236.58   30.20
   1   2   0 1184.08   30.30
   1   2   0 1190.88   30.30
  -1   2   0 1240.38   30.80
  -1   2   0 1207.68   30.70
  -1   2   0 1227.88   30.00
   1   2   0 1266.67   29.90
  -2  -2   0  633.84   16.10
  -2  -2   0  637.74   16.20
  -2  -2   0  616.94   16.20
   2  -2   0  622.04   17.20
   2  -2   0  591.54   17.10
   2  -2   0  620.14   16.30
  -2  -2   0  639.34   15.80
   2  -2   0  631.44   16.20
  -2  -2   0  635.94   15.70
   2   2   0  628.34   16.10
  -2   2   0  641.14   17.20
   2   2   0  642.44   16.10
  -2   2   0  640.84   15.70
   2   2   0  628.64   16.10
   2   2   0  633.94   15.70
   2   2   0  629.14   15.90
  -2   2   0  635.24   16.20
  -2   2   0  624.84   15.70
  -2   2   0  606.74   17.10
  -3  -2   0    4.80    0.60
  -3  -2   0    3.90    0.50
  -3  -2   0    2.80    0.60
  -3  -2   0    2.90    0.60
   3  -2   0    3.90    0.70
   3  -2   0    2.90    0.70
  -3  -2   0    3.60    0.70
  -3   2   0    1.40    0.90
  -3   2   0    2.80    1.00
   3   2   0    3.10    0.50
   3   2   0    3.50    0.50
  -3   2   0    3.80    0.40
   3   2   0    2.60    0.60
   3   2   0    2.20    0.60
  -3   2   0    3.60    0.70
   3   2   0    2.50    0.60
  -3   2   0    3.40    0.40
  -3   2   0    1.70    0.60
  -4  -2   0  502.95   14.00
   4  -2   0  516.35   13.80
  -4  -2   0  505.95   14.00
   4  -2   0  503.85   13.90
  -4  -2   0  523.85   13.50
  -4  -2   0  528.65   12.90
  -4  -2   0  532.05   12.90
  -4   2   0  508.55   14.50
  -4   2   0  502.95   14.70
  -4   2   0  521.45   12.70
  -4   2   0  520.65   13.80
   4   2   0  495.95   13.10
  -4   2   0  515.15   14.80
   4   2   0  502.95   13.40
   4   2   0  494.35   14.00
  -4   2   0  525.05   12.80
   4   2   0  515.85   13.00
  -4   2   0  514.35   14.50
   4   2   0  496.25   14.10
  -4   2   0  511.35   13.80
  -5  -2   0  418.86   11.60
  -5  -2   0  440.16   10.90
  -5  -2   0  432.96   11.60
   5  -2   0  426.26   12.00
  -5  -2   0  423.26   11.50
  -5  -2   0  441.56   10.90
  -5   2   0  433.06   13.00
   5   2   0  428.86   11.20
   5   2   0  425.36   11.60
  -5   2   0  435.26   13.10
  -5   2   0  425.06   12.80
   5   2   0  435.96   11.30
  -5   2   0  426.46   12.00
   5   2   0  430.96   11.80
   5   2   0  423.96   11.80
  -5   2   0  426.96   12.80
  -5   2   0  417.76   11.90
   6  -2   0   76.99    3.30
  -6  -2   0   71.99    2.30
  -6  -2   0   73.89    3.10
  -6  -2   0   72.59    3.10
   6  -2   0   72.39    3.40
  -6   2   0   65.99    4.20
  -6   2   0   69.39    4.00
  -6   2   0   74.39    4.10
   6   2   0   72.19    3.30
   6   2   0   70.59    2.90
  -6   2   0   71.39    4.20
   6   2   0   70.09    3.20
  -6   2   0   61.69    3.10
   6   2   0   70.59    3.00
   6   2   0   72.29    2.80
  -7  -2   0   17.00    1.90
  -7  -2   0   19.60    1.90
   7  -2   0   18.10    1.90
   7  -2   0   18.70    2.00
  -7   2   0   17.50    2.50
   7   2   0   18.40    2.10
   7   2   0   21.00    1.60
  -7   2   0   22.60    2.80
   7   2   0   19.00    1.50
  -7   2   0   19.30    2.60
   7   2   0   19.20    2.20
   7   2   0   21.40    1.70
  -7   2   0   18.30    2.40
   8  -2   0   16.30    2.00
   8  -2   0   18.10    2.20
  -8  -2   0   15.70    1.80
  -8  -2   0   14.60    1.80
   8   2   0   17.50    1.70
  -8   2   0   18.80    2.80
   8   2   0   22.10    2.50
   8   2   0   19.40    2.40
   8   2   0   19.50    1.70
  -8   2   0   23.00    2.90
  -8   2   0   17.60    2.80
   8   2   0   15.80    1.60
   8   2   0   14.80    1.90
  -8   2   0   17.70    2.70
  -8   2   0   15.20    2.10
  -9  -2   0   23.60    2.70
  -9  -2   0   23.60    2.60
   9  -2   0   18.90    2.60
   9  -2   0   27.20    2.50
  -9   2   0   24.70    3.20
  -9   2   0   27.30    3.40
   9   2   0   18.80    2.30
   9   2   0   17.40    2.10
   9   2   0   19.20    2.40
   9   2   0   21.60    1.90
  -9   2   0   26.50    2.40
   9   2   0   23.80    2.00
   9   2   0   24.60    2.10
  10  -2   0  109.79    5.40
 -10  -2   0  121.79    5.40
  10  -2   0  122.09    5.40
 -10  -2   0  131.39    5.50
  10   2   0  115.89    5.60
 -10   2   0  121.29    6.80
 -10   2   0  112.19    5.20
  10   2   0  113.69    5.50
  10   2   0  115.69    4.50
  10   2   0  112.69    4.40
  10   2   0  125.09    4.90
 -10   2   0  119.99    6.90
  11  -2   0    1.10    1.70
  11  -2   0    1.00    1.30
 -11  -2   0   -1.40    1.80
 -11  -2   0    0.80    2.00
  11   2   0    1.60    1.20
 -11   2   0    2.10    1.60
  11   2   0    0.90    1.20
  11   2   0    1.80    2.00
  11   2   0    0.50    2.00
  11   2   0    3.30    2.10
 -11   2   0    2.50    2.90
 -11   2   0   -3.40    2.80
  12  -2   0   40.20    4.20
  12  -2   0   53.39    4.10
 -12  -2   0   34.70    4.40
 -12  -2   0   41.70    4.50
 -12   2   0   42.50    5.40
  12   2   0   50.09    3.50
 -12   2   0   40.40    4.00
  12   2   0   42.50    3.30
 -12   2   0   50.99    6.40
 -13  -2   0   73.69    5.70
 -13  -2   0   62.19    5.60
  13  -2   0   77.09    5.00
 -13   2   0   72.59   10.80
  13   2   0   74.49    4.40
  13   2   0   87.09    4.60
  13   2   0   78.09    5.50
 -14  -2   0    5.20    3.40
 -14  -2   0    3.90    3.40
  14  -2   0    2.50    2.10
  14   2   0    5.30    2.00
   0  -3   0    0.30    0.30
   0  -3   0   -0.10    0.50
   0  -3   0   -0.40    0.50
   0  -3   0   -0.40    0.80
   0  -3   0    0.10    0.80
   0   3   0   -0.20    0.50
   0   3   0   -0.60    0.40
   0   3   0    0.30    0.70
   0   3   0   -0.50    0.70
   0   3   0    1.00    0.50
   1  -3   0  259.57    7.40
  -1  -3   0  254.57    7.10
   1  -3   0  262.57    8.30
  -1  -3   0  269.37    7.40
  -1  -3   0  261.07    7.40
   1  -3   0  258.47    8.20
   1   3   0  254.77    7.20
  -1   3   0  253.37    8.20
  -1   3   0  246.28    8.10
   1   3   0  261.27    7.90
  -1   3   0  267.87    7.70
   1   3   0  259.17    7.90
   1   3   0  266.17    7.50
  -1   3   0  260.47    7.30
   1   3   0  276.37    7.50
  -2  -3   0  879.81   22.70
  -2  -3   0  859.21   23.00
  -2  -3   0  890.01   22.80
   2  -3   0  841.52   24.60
  -2  -3   0  896.91   22.00
  -2  -3   0  888.01   22.60
   2  -3   0  868.81   22.50
   2  -3   0  855.31   24.70
  -2   3   0  869.41   22.10
   2   3   0  887.41   22.70
  -2   3   0  887.01   22.10
   2   3   0  865.11   22.70
  -2   3   0  873.41   24.50
  -2   3   0  867.11   22.60
  -2   3   0  880.51   24.60
   2   3   0  891.61   22.30
   2   3   0  895.31   22.10
   2   3   0  894.71   22.50
  -3  -3   0   68.59    2.90
  -3  -3   0   70.59    3.00
   3  -3   0   70.79    3.80
  -3  -3   0   71.99    2.50
  -3  -3   0   65.59    3.00
  -3  -3   0   74.99    2.40
   3  -3   0   67.09    3.10
   3  -3   0   71.49    3.00
   3  -3   0   74.19    3.90
   3   3   0   68.89    2.50
  -3   3   0   69.39    2.50
   3   3   0   67.19    3.00
   3   3   0   70.69    2.90
   3   3   0   69.69    3.00
  -3   3   0   72.49    2.50
  -3   3   0   66.99    3.10
  -3   3   0   72.79    3.80
   3   3   0   76.69    2.70
  -3   3   0   74.89    3.80
  -4  -3   0  992.00   24.70
  -4  -3   0  974.20   25.30
   4  -3   0  996.20   25.60
  -4  -3   0 1007.90   26.10
  -4  -3   0 1013.90   24.60
  -4  -3   0  993.60   26.00
   4  -3   0  956.10   25.70
  -4   3   0  990.60   24.60
  -4   3   0 1001.30   27.00
  -4   3   0  983.30   26.60
  -4   3   0  996.80   25.70
   4   3   0  981.00   25.40
  -4   3   0  927.11   28.40
  -4   3   0 1001.30   26.70
   4   3   0  991.70   26.10
  -4   3   0 1002.30   27.00
   4   3   0  989.20   26.00
  -4   3   0  988.60   24.90
   4   3   0  980.20   24.70
   4   3   0  995.80   24.90
  -5  -3   0   47.80    2.50
  -5  -3   0   47.10    2.50
  -5  -3   0   46.20    2.50
  -5  -3   0   48.40    1.80
   5   3   0   46.00    2.50
   5   3   0   48.50    2.50
  -5   3   0   45.20    2.70
  -5   3   0   49.99    3.60
  -5   3   0   48.20    1.80
  -5   3   0   40.50    3.50
  -5   3   0   48.20    2.80
   5   3   0   46.80    2.60
  -5   3   0   45.90    3.50
   5   3   0   48.40    2.10
  -5   3   0   46.40    1.80
   5   3   0   46.30    2.80
  -5   3   0   45.10    3.60
  -6  -3   0   16.70    1.70
  -6  -3   0   16.20    1.30
   6  -3   0   14.00    2.00
  -6  -3   0   12.90    1.50
   6  -3   0   18.70    1.90
   6   3   0   16.40    1.70
  -6   3   0   12.80    2.80
  -6   3   0   15.90    4.40
  -6   3   0   15.20    1.90
  -6   3   0   14.80    2.40
   6   3   0   15.30    1.70
   6   3   0   15.70    1.20
   6   3   0   11.20    1.50
   6   3   0   15.20    1.40
  -6   3   0   14.90    2.40
   7  -3   0    4.10    1.10
  -7  -3   0    3.40    1.10
   7  -3   0    2.20    1.20
  -7  -3   0    0.30    1.00
  -7   3   0    2.60    1.80
  -7   3   0    2.20    1.10
   7   3   0    1.30    0.90
   7   3   0    1.10    0.70
  -7   3   0    4.20    1.90
   7   3   0   -0.30    1.10
  -7   3   0    1.70    1.80
   7   3   0   -0.40    1.00
  -7   3   0    0.20    1.80
   7   3   0    2.70    0.70
   8  -3   0    6.10    1.40
   8  -3   0    7.60    1.70
  -8  -3   0    9.20    1.50
  -8  -3   0    7.00    1.40
  -8   3   0    7.00    1.50
  -8   3   0    5.50    2.30
   8   3   0    7.20    1.10
   8   3   0    8.30    1.60
   8   3   0    7.80    1.60
   8   3   0    8.70    1.30
  -8   3   0    4.70    2.30
   8   3   0    6.50    1.60
  -8   3   0    6.40    2.30
  -8   3   0    9.00    2.40
  -9  -3   0    9.10    1.60
   9  -3   0    6.80    1.90
  -9  -3   0    7.10    1.60
   9  -3   0    8.30    1.70
   9   3   0    7.20    1.90
  -9   3   0    8.40    2.90
  -9   3   0    9.40    2.80
   9   3   0    7.50    1.50
   9   3   0    7.40    1.20
   9   3   0    8.10    1.30
   9   3   0    7.30    1.80
  -9   3   0   11.10    3.00
  -9   3   0    4.30    2.40
 -10  -3   0    0.10    2.30
  10  -3   0    3.70    1.90
  10  -3   0    3.30    1.40
 -10   3   0    2.10    2.80
 -10   3   0    7.50    3.30
  10   3   0    3.80    1.20
 -10   3   0    2.00    2.80
 -10   3   0    7.20    3.30
  10   3   0    5.50    1.30
  10   3   0    6.60    1.50
  11  -3   0    2.80    1.60
  11  -3   0    3.50    2.30
 -11  -3   0    5.00    1.90
 -11  -3   0    2.40    1.90
  11   3   0    1.00    1.40
 -11   3   0    4.90    3.50
  11   3   0    2.30    1.20
 -11   3   0    1.50    1.90
  11   3   0    2.60    2.10
  11   3   0    1.10    2.00
 -11   3   0    1.00    3.50
  11   3   0    4.50    1.30
 -12  -3   0   84.59    5.00
  12  -3   0   74.69    5.00
 -12  -3   0   80.49    4.90
  12   3   0   85.39    5.40
  12   3   0   76.79    4.00
  12   3   0   84.39    4.40
  12   3   0   77.19    5.30
  12   3   0   74.79    4.20
 -13  -3   0    3.50    2.60
 -13  -3   0    2.40    2.60
  13  -3   0   -0.60    1.90
  13   3   0   -1.70    1.80
  13   3   0   -1.80    1.70
  13   3   0   -1.50    1.50
 -14  -3   0    3.50    4.30
 -14  -3   0    1.30    3.70
  14  -3   0    0.70    2.20
  14   3   0   -1.60    2.10
  14   3   0    1.50    2.10
   0  -4   0    2.30    0.70
   0  -4   0    3.20    1.20
   0   4   0    3.30    0.90
   0   4   0    3.40    1.20
   0   4   0    3.70    0.80
   0   4   0    4.80    1.20
   0   4   0    4.20    0.90
  -1  -4   0  145.89    4.70
   1  -4   0  155.68    6.00
   1  -4   0  148.49    5.30
   1  -4   0  149.29    6.00
  -1  -4   0  144.19    5.00
   1  -4   0  154.98    5.00
  -1   4   0  151.08    5.20
   1   4   0  160.18    5.80
   1   4   0  154.88    5.70
  -1   4   0  142.19    4.90
   1   4   0  147.09    4.90
   1   4   0  150.98    5.10
  -1   4   0  158.38    5.40
  -1   4   0  147.09    4.90
  -1   4   0  151.48    6.00
   1   4   0  155.58    5.20
  -1   4   0  155.38    6.00
  -2  -4   0   58.89    3.30
   2  -4   0   61.69    3.80
  -2  -4   0   59.19    2.60
   2  -4   0   66.79    3.90
  -2  -4   0   64.29    3.40
   2  -4   0   65.79    3.00
  -2   4   0   64.49    3.80
   2   4   0   57.59    2.60
   2   4   0   70.59    3.40
  -2   4   0   64.59    3.00
  -2   4   0   61.49    2.70
  -2   4   0   62.69    3.20
   2   4   0   66.29    3.30
  -2   4   0   59.49    3.80
   2   4   0   64.99    2.80
  -3  -4   0  125.09    5.00
   3  -4   0  134.19    6.10
  -3  -4   0  140.09    5.20
  -3  -4   0  132.29    4.20
   3  -4   0  141.09    6.10
   3  -4   0  133.09    4.80
   3  -4   0  127.09    5.70
  -3   4   0  143.59    6.00
   3   4   0  125.59    4.90
  -3   4   0  130.29    5.00
  -3   4   0  135.39    5.20
  -3   4   0  134.69    4.40
   3   4   0  128.99    4.30
   3   4   0  126.69    5.00
   3   4   0  133.89    4.80
  -3   4   0  134.79    5.90
   3   4   0  136.59    4.60
  -3   4   0  128.09    4.30
  -4  -4   0   73.49    3.70
  -4  -4   0   65.49    2.50
   4  -4   0   66.89    3.30
  -4  -4   0   64.29    3.50
   4   4   0   65.39    2.60
  -4   4   0   70.39    4.40
   4   4   0   63.09    3.30
  -4   4   0   69.59    2.70
  -4   4   0   71.59    4.50
   4   4   0   67.49    3.40
  -4   4   0   69.59    2.70
  -4   4   0   61.19    3.90
   4   4   0   60.99    3.60
   5  -4   0   13.50    1.90
  -5  -4   0   12.50    1.10
  -5  -4   0   15.50    1.80
  -5  -4   0   12.10    1.60
  -5   4   0   14.00    1.30
  -5   4   0   10.50    2.20
   5   4   0    9.90    1.50
   5   4   0   11.40    1.70
  -5   4   0   16.40    2.80
  -5   4   0   10.80    1.30
   5   4   0   10.90    1.60
  -5   4   0   12.10    2.30
   5   4   0   10.70    1.40
  -5   4   0   16.20    2.70
   5   4   0    8.30    1.40
  -5   4   0    8.70    1.50
  -5   4   0   13.70    1.90
  -6  -4   0    0.90    1.10
  -6  -4   0    2.10    0.60
   6  -4   0    4.20    1.40
  -6  -4   0    1.00    1.10
   6  -4   0    0.60    1.00
  -6   4   0    1.70    0.70
   6   4   0    1.30    0.70
   6   4   0    0.20    1.20
  -6   4   0    1.50    0.70
  -6   4   0    0.70    1.00
   6   4   0    1.90    1.00
  -6   4   0    3.10    2.10
  -6   4   0    3.30    2.20
   6   4   0   -0.50    1.10
   6   4   0    1.90    0.80
  -7  -4   0   17.30    2.20
   7  -4   0   16.10    2.20
   7  -4   0   11.10    2.60
  -7  -4   0   17.40    1.90
   7   4   0   15.50    1.70
   7   4   0   16.40    2.00
   7   4   0   14.50    1.50
  -7   4   0   20.80    3.40
  -7   4   0   20.20    3.10
   7   4   0   15.00    1.90
  -7   4   0   16.50    2.90
  -7   4   0   17.10    3.20
  -7   4   0   15.90    1.20
   7   4   0   17.00    2.00
  -7   4   0   18.00    2.40
  -7   4   0   15.70    1.10
  -8  -4   0   35.90    2.80
   8  -4   0   34.00    3.10
  -8  -4   0   32.30    2.70
   8  -4   0   29.10    3.50
   8   4   0   33.30    3.00
   8   4   0   31.70    2.80
  -8   4   0   34.80    4.40
  -8   4   0   27.50    3.90
  -8   4   0   37.60    4.50
  -8   4   0   33.90    3.20
   8   4   0   32.90    2.10
  -8   4   0   27.20    4.20
   8   4   0   32.50    3.00
   8   4   0   35.00    2.40
  -9  -4   0   37.00    4.50
   9  -4   0   35.10    4.10
   9  -4   0   38.20    3.50
  -9   4   0   49.30    5.40
   9   4   0   43.90    2.50
  -9   4   0   39.90    3.50
  -9   4   0   31.20    4.30
   9   4   0   42.50    2.70
  -9   4   0   41.00    5.10
  -9   4   0   31.30    4.50
   9   4   0   41.80    3.10
 -10  -4   0   -1.50    1.50
 -10  -4   0    1.00    1.60
  10  -4   0   -2.10    2.10
  10  -4   0    2.00    1.60
 -10   4   0   -2.40    3.40
 -10   4   0    0.60    3.00
  10   4   0   -0.10    1.80
 -10   4   0   -1.50    2.90
  10   4   0    0.90    1.20
  10   4   0   -1.40    1.40
 -10   4   0   -1.50    1.70
  10   4   0   -0.10    1.80
 -10   4   0   -1.70    3.30
 -11  -4   0    0.50    1.80
  11  -4   0   -0.20    1.70
 -11  -4   0   -0.60    1.80
  11   4   0    2.60    1.40
  11   4   0    1.30    2.10
  11   4   0    2.40    1.60
  11   4   0    1.90    1.30
 -11   4   0    1.90    2.40
  11   4   0    2.70    2.20
 -11   4   0   11.40    8.50
 -12  -4   0    5.10    2.50
 -12  -4   0    4.20    2.40
  12  -4   0    8.40    2.30
  12   4   0    5.60    1.90
  12   4   0    8.90    1.90
  12   4   0    7.80    2.10
 -13  -4   0   -3.30    3.80
 -13  -4   0   -2.50    3.90
  13  -4   0   -1.80    2.10
  13   4   0    3.60    2.00
  13   4   0   -0.10    1.80
  13   4   0   -2.60    2.00
   0  -5   0   -2.10    1.30
   0  -5   0    0.30    0.60
   0  -5   0    0.40    1.50
   0   5   0    1.40    1.00
   0   5   0    0.20    1.40
   0   5   0    0.20    1.40
   0   5   0    0.40    1.00
  -1  -5   0   20.80    1.70
   1  -5   0   22.30    1.90
   1  -5   0   16.20    2.40
   1  -5   0   16.60    2.40
   1   5   0   22.80    2.10
  -1   5   0   18.90    2.50
  -1   5   0   22.40    2.20
   1   5   0   24.30    1.90
   1   5   0   15.60    2.20
   1   5   0   24.60    2.60
  -1   5   0   21.70    2.00
  -1   5   0   24.00    2.90
   1   5   0   23.40    2.70
  -1   5   0   20.20    2.10
  -2  -5   0    5.10    1.60
   2  -5   0    4.50    1.80
   2  -5   0    5.80    1.10
   2  -5   0    7.90    2.10
  -2  -5   0    4.20    1.60
   2   5   0    6.30    1.40
  -2   5   0    6.10    1.40
  -2   5   0    7.00    1.30
   2   5   0    4.40    1.60
  -2   5   0    6.30    1.20
  -2   5   0    3.00    1.70
   2   5   0    3.80    1.50
   2   5   0    5.80    1.20
  -2   5   0    7.10    1.90
   2   5   0    4.60    1.00
  -3  -5   0    3.20    1.50
  -3  -5   0    2.80    1.50
   3  -5   0   -0.20    1.80
   3  -5   0    7.20    1.40
   3  -5   0    4.00    2.00
  -3  -5   0    4.70    0.90
  -3   5   0    3.20    1.00
   3   5   0    5.20    1.50
  -3   5   0    5.20    2.00
   3   5   0    4.60    1.00
  -3   5   0    5.40    1.50
   3   5   0    4.00    1.00
   3   5   0    5.10    1.50
  -3   5   0    3.80    1.90
  -3   5   0    4.90    1.20
   3   5   0    4.00    1.10
  -3   5   0    3.60    1.10
  -4  -5   0  186.08    6.90
  -4  -5   0  179.58    5.50
  -4  -5   0  185.68    6.90
   4  -5   0  190.58    6.60
  -4   5   0  178.08    5.80
  -4   5   0  173.38    5.80
  -4   5   0  181.98    6.90
  -4   5   0  181.08    7.90
   4   5   0  180.28    6.10
  -4   5   0  186.38    8.00
   4   5   0  169.98    6.60
   4   5   0  166.98    6.60
   4   5   0  182.78    6.50
   4   5   0  174.88    5.80
  -5  -5   0   34.10    2.90
   5  -5   0   35.60    2.80
   5  -5   0   33.40    3.60
  -5  -5   0   28.80    2.90
  -5   5   0   27.00    2.20
  -5   5   0   32.70    4.20
   5   5   0   29.90    2.90
  -5   5   0   32.50    2.10
  -5   5   0   33.40    3.00
  -5   5   0   27.30    3.90
   5   5   0   34.00    2.70
   5   5   0   32.10    2.50
  -5   5   0   32.40    3.90
  -5   5   0   37.10    4.20
   5   5   0   32.10    2.30
   5   5   0   34.50    3.00
  -6  -5   0   24.50    2.80
   6  -5   0   24.60    3.00
   6  -5   0   24.30    2.70
  -6   5   0   17.90    3.30
  -6   5   0   28.40    1.90
  -6   5   0   22.30    3.80
  -6   5   0   21.50    2.00
   6   5   0   30.00    2.90
   6   5   0   25.80    2.80
  -6   5   0   23.60    3.90
  -6   5   0   27.00    4.00
  -6   5   0   25.10    3.00
   6   5   0   24.00    2.10
   6   5   0   25.50    2.60
   6   5   0   24.90    1.90
  -7  -5   0   41.40    3.30
   7  -5   0   40.50    3.50
   7  -5   0   31.30    3.90
  -7  -5   0   44.40    3.40
  -7   5   0   34.80    4.70
  -7   5   0   35.90    4.40
   7   5   0   38.50    2.60
   7   5   0   39.50    2.40
   7   5   0   38.10    3.40
  -7   5   0   37.50    2.20
  -7   5   0   33.90    2.00
  -7   5   0   39.30    4.70
  -7   5   0   35.30    3.50
   7   5   0   35.10    3.30
   7   5   0   37.20    3.10
  -7   5   0   30.10    4.40
  -8  -5   0   16.50    2.20
   8  -5   0   17.70    2.50
  -8  -5   0   16.30    2.20
   8  -5   0   11.40    2.40
  -8   5   0   14.00    3.80
  -8   5   0   13.40    2.20
   8   5   0   12.90    2.60
   8   5   0   13.30    1.90
  -8   5   0   14.90    1.70
  -8   5   0   20.20    3.70
  -8   5   0   14.50    3.60
   8   5   0   17.70    2.10
  -8   5   0   17.90    1.60
   8   5   0   16.00    2.20
  -8   5   0   10.00    3.90
   8   5   0   12.30    2.40
   9  -5   0    7.20    3.00
  -9  -5   0    9.60    2.00
   9  -5   0    7.90    2.10
  -9  -5   0    9.20    2.10
   9   5   0   10.60    2.10
   9   5   0   10.50    2.20
   9   5   0    7.80    2.10
  -9   5   0   -1.40    3.70
   9   5   0   10.20    1.50
  -9   5   0    9.80    4.00
  -9   5   0    8.80    4.10
  -9   5   0    7.70    2.10
   9   5   0    7.80    1.60
  -9   5   0    4.20    4.00
 -10  -5   0   39.50    3.70
 -10  -5   0   47.60    3.80
  10  -5   0   43.70    4.30
  10   5   0   51.29    4.00
 -10   5   0   37.30    6.10
 -10   5   0   45.20    5.40
  10   5   0   47.50    3.30
 -10   5   0   53.99    6.70
  10   5   0   48.60    4.30
  10   5   0   45.40    4.30
  10   5   0   43.10    2.80
 -11  -5   0   51.39    4.60
  11  -5   0   59.19    5.10
 -11  -5   0   53.59    4.40
 -11   5   0   45.90    6.80
  11   5   0   60.69    4.40
 -11   5   0   46.90    6.10
 -11   5   0   48.30    7.00
  11   5   0   51.49    3.70
  11   5   0   65.99    3.90
  12  -5   0   -0.70    2.30
 -12  -5   0   -1.00    3.00
  12   5   0   -0.10    1.70
  12   5   0   -1.00    1.60
  12   5   0   -0.10    2.20
  13  -5   0    2.10    2.70
  13   5   0    1.80    1.80
  13   5   0    1.40    2.40
   0  -6   0  143.59    7.10
   0  -6   0  154.98    7.20
   0   6   0  158.88    5.80
   0   6   0  151.08    6.10
   0   6   0  155.68    7.00
   0   6   0  136.69    6.70
   0   6   0  147.39    5.80
   1  -6   0   60.29    3.30
  -1  -6   0   63.29    3.20
   1  -6   0   62.59    5.40
   1  -6   0   61.89    5.40
   1   6   0   70.39    3.70
  -1   6   0   65.19    5.90
  -1   6   0   58.69    3.40
   1   6   0   65.89    4.60
  -1   6   0   62.69    3.70
   1   6   0   69.99    3.70
  -1   6   0   70.79    4.00
   1   6   0   68.99    3.50
  -1   6   0   65.29    5.90
   1   6   0   60.79    4.40
   2  -6   0   14.70    2.00
  -2  -6   0   14.50    1.80
  -2  -6   0   15.00    2.60
   2  -6   0   16.80    2.90
  -2  -6   0   15.80    2.70
   2  -6   0   18.50    3.10
  -2   6   0   12.60    2.00
  -2   6   0   12.50    2.60
   2   6   0   18.70    2.70
   2   6   0   16.70    2.20
   2   6   0    9.90    1.70
   2   6   0   18.70    2.70
  -2   6   0   15.30    1.80
  -2   6   0   15.30    2.80
   2   6   0   12.80    1.70
  -2   6   0   14.30    2.10
   3  -6   0    1.30    1.10
   3  -6   0    2.60    2.40
  -3  -6   0    0.80    0.90
  -3  -6   0    0.10    1.80
   3  -6   0    5.30    2.50
  -3  -6   0    1.70    1.80
   3   6   0    1.70    1.50
  -3   6   0   -2.80    2.10
  -3   6   0    0.80    1.10
   3   6   0    2.70    1.70
   3   6   0    1.10    1.00
   3   6   0    1.00    1.20
  -3   6   0   -1.10    2.00
   3   6   0    1.90    1.10
  -4  -6   0   15.60    1.80
   4  -6   0   11.80    1.90
  -4  -6   0   14.00    2.40
  -4  -6   0    7.60    2.10
  -4   6   0   15.50    2.40
   4   6   0   13.00    1.80
   4   6   0    9.50    2.00
  -4   6   0   12.90    3.10
  -4   6   0   13.90    2.30
   4   6   0   14.80    2.10
   4   6   0   14.60    1.90
  -4   6   0   13.30    3.20
   4   6   0   10.90    2.10
  -5  -6   0   38.30    3.70
  -5  -6   0   36.00    2.30
  -5  -6   0   41.50    3.70
   5  -6   0   35.70    3.20
  -5   6   0   37.70    4.70
   5   6   0   37.90    2.70
   5   6   0   40.00    3.30
  -5   6   0   41.70    2.60
   5   6   0   37.90    2.50
  -5   6   0   32.90    4.30
   5   6   0   38.50    3.70
  -5   6   0   37.30    3.60
  -5   6   0   34.10    4.40
  -5   6   0   42.60    5.00
   5   6   0   39.90    3.60
  -6  -6   0   14.10    2.50
  -6  -6   0   17.70    2.60
   6  -6   0   17.80    2.80
  -6   6   0   11.70    3.40
  -6   6   0   21.50    2.10
   6   6   0   18.00    2.30
   6   6   0   16.00    2.20
  -6   6   0   19.50    3.70
  -6   6   0   24.90    4.50
  -6   6   0   18.50    4.10
  -6   6   0   17.10    2.60
   6   6   0   21.30    2.60
   6   6   0   15.00    2.40
   7  -6   0    0.60    1.50
  -7  -6   0   -3.10    1.80
  -7  -6   0   -0.50    2.00
   7   6   0   -2.40    1.50
  -7   6   0    2.20    1.50
   7   6   0    1.20    1.20
   7   6   0    0.40    1.90
   7   6   0    0.30    1.30
  -7   6   0   -1.10    3.00
  -7   6   0    0.70    1.10
  -7   6   0    8.60    3.90
  -7   6   0    2.00    3.10
   7   6   0    1.20    1.90
  -7   6   0    0.90    1.60
  -7   6   0    5.40    3.90
  -8  -6   0    2.90    2.10
   8  -6   0    0.10    1.60
  -8  -6   0    2.90    2.10
  -8   6   0   -0.60    1.90
   8   6   0   -1.90    2.00
  -8   6   0    2.70    3.50
  -8   6   0   -1.50    7.90
  -8   6   0    0.30    3.50
  -8   6   0    0.60    7.90
  -8   6   0    0.90    1.00
   8   6   0    0.20    1.20
   8   6   0    3.00    2.10
  -8   6   0    1.80    1.50
   8   6   0   -0.40    1.20
   8   6   0    1.40    1.70
  -9  -6   0    3.30    2.30
   9  -6   0    0.70    1.70
  -9  -6   0    4.50    2.20
   9   6   0    0.20    1.80
   9   6   0    3.40    1.50
   9   6   0    3.10    1.40
  -9   6   0    0.40    4.00
   9   6   0    3.10    2.40
  -9   6   0    4.60    5.70
  -9   6   0    6.80    5.40
   9   6   0   -2.80    2.30
  -9   6   0    2.10    2.30
  -9   6   0   -1.40    3.90
 -10  -6   0   11.30    2.80
 -10  -6   0   16.20    2.70
  10  -6   0   14.50    2.80
  10   6   0   19.40    2.70
  10   6   0   18.80    3.20
 -10   6   0   24.50    6.40
  10   6   0   16.20    2.10
  10   6   0   21.20    3.30
 -10   6   0   15.20    3.50
  10   6   0   17.30    2.80
 -10   6   0   30.10    6.50
  11  -6   0    3.10    2.60
 -11  -6   0    0.30    2.60
 -11  -6   0   -2.40    2.60
  11   6   0    2.20    2.30
  11   6   0    3.70    1.70
  11   6   0    1.00    1.70
  12  -6   0    0.70    2.70
  12   6   0    4.00    2.10
  12   6   0    1.40    2.60
   0  -7   0    1.00    2.60
   0  -7   0    2.20    2.60
   0   7   0    4.10    2.60
   0   7   0    0.20    1.40
   0   7   0    6.80    2.60
   0   7   0    0.30    1.40
   0   7   0    5.40    1.60
   1  -7   0   14.50    4.30
  -1  -7   0   14.90    3.80
   1  -7   0   20.60    4.40
  -1  -7   0    8.20    3.40
  -1  -7   0    9.70    1.70
   1   7   0   12.70    2.00
  -1   7   0   12.00    3.20
  -1   7   0   14.70    2.20
  -1   7   0   12.40    2.10
   1   7   0   10.50    2.00
  -1   7   0   14.70    3.30
   1   7   0   12.20    2.70
   1   7   0    8.80    2.60
  -1   7   0   13.90    2.10
  -2  -7   0    1.30    2.20
   2  -7   0    1.70    1.30
   2  -7   0   -1.50    2.80
   2  -7   0   -1.60    2.60
  -2  -7   0   -0.50    2.10
  -2  -7   0    1.50    1.20
   2   7   0    1.60    1.40
  -2   7   0    6.50    2.70
   2   7   0    2.50    2.30
  -2   7   0    7.60    2.70
  -2   7   0    4.70    1.80
  -2   7   0    3.10    1.40
   2   7   0    3.90    1.60
   2   7   0    4.20    2.40
  -2   7   0    2.40    1.70
   2   7   0    2.00    1.50
   3  -7   0    0.40    1.30
  -3  -7   0   -0.70    1.20
  -3  -7   0    1.10    2.30
  -3  -7   0    4.10    2.40
   3   7   0   -0.90    1.40
  -3   7   0    1.90    1.70
  -3   7   0   -1.20    1.20
   3   7   0    0.60    2.00
   3   7   0    0.50    1.20
   3   7   0    2.00    2.10
  -3   7   0    0.60    2.00
  -3   7   0    2.80    2.70
   3   7   0    0.00    1.20
  -3   7   0    0.80    2.70
  -4  -7   0    4.90    2.60
  -4  -7   0    4.10    2.50
  -4  -7   0   11.40    2.60
   4  -7   0   10.80    2.00
  -4   7   0    9.60    3.90
   4   7   0    6.80    1.70
  -4   7   0   13.00    4.00
   4   7   0    7.70    2.40
  -4   7   0    3.50    3.10
   4   7   0   10.20    1.90
  -4   7   0    9.10    3.20
   4   7   0   10.00    2.70
  -4   7   0    8.00    2.20
  -5  -7   0    4.80    2.50
  -5  -7   0    3.00    2.70
   5  -7   0    1.80    1.80
   5   7   0    3.70    2.40
   5   7   0    4.80    2.50
  -5   7   0    3.40    4.00
  -5   7   0    3.20    4.00
  -5   7   0    4.50    2.20
  -5   7   0    6.30    3.40
   5   7   0    1.40    1.30
  -5   7   0    5.10    1.60
   5   7   0    4.90    1.60
   5   7   0    7.40    2.00
  -5   7   0    5.60    3.20
   6  -7   0   57.59    4.60
  -6  -7   0   59.59    5.10
  -6  -7   0   57.69    5.10
  -6   7   0   75.19    8.30
  -6   7   0   56.49    6.60
   6   7   0   54.09    5.00
  -6   7   0   59.29    3.50
   6   7   0   57.69    4.90
   6   7   0   52.69    4.30
  -6   7   0   53.09    5.00
   6   7   0   61.99    3.70
   6   7   0   59.79    3.80
  -6   7   0   50.69    6.40
  -7  -7   0   -3.70    3.90
   7  -7   0    2.70    2.20
  -7  -7   0    2.60    4.20
   7   7   0    1.10    1.50
  -7   7   0    4.20    2.00
  -7   7   0    0.20    4.80
  -7   7   0    2.70    4.90
  -7   7   0   -2.80    3.60
   7   7   0    1.30    1.30
  -7   7   0   -2.50    3.80
   7   7   0    1.20    2.00
  -7   7   0    2.00    2.20
  -8  -7   0   31.10    3.80
  -8  -7   0   30.40    3.80
   8   7   0   20.70    3.60
  -8   7   0   43.80    7.10
  -8   7   0   30.20    5.50
   8   7   0   25.70    3.00
  -8   7   0   30.80    2.70
  -8   7   0   34.80    6.60
   8   7   0   30.20    3.00
   8   7   0   26.60    3.70
   8   7   0   25.90    3.40
  -8   7   0   27.80    5.30
  -9  -7   0    3.30    2.90
   9  -7   0    4.10    2.30
  -9  -7   0    8.00    2.90
   9   7   0    2.60    3.10
  -9   7   0   -1.20    2.30
   9   7   0   -0.30    2.20
  -9   7   0    4.30    3.00
  -9   7   0    0.50    6.60
  -9   7   0   -3.10    6.20
   9   7   0    2.70    2.10
   9   7   0    0.80    2.90
   9   7   0    3.00    1.70
  10  -7   0    6.30    5.10
 -10  -7   0    8.60    3.20
 -10  -7   0    6.90    3.20
  10   7   0    0.70    2.40
  10   7   0    2.70    3.30
   0  -8   0   16.00    2.40
   0  -8   0   10.80    3.70
   0  -8   0    7.00    3.60
   0   8   0   16.10    3.00
   0   8   0   14.20    3.70
   0   8   0   10.60    2.20
   0   8   0   15.00    3.60
  -1  -8   0   16.70    4.80
  -1  -8   0   25.80    3.70
   1  -8   0   14.40    4.20
   1  -8   0   24.60    3.20
  -1  -8   0   13.80    4.60
   1  -8   0   20.00    4.30
   1   8   0   16.50    3.60
  -1   8   0   20.20    2.80
  -1   8   0   17.40    3.90
  -1   8   0   16.90    4.80
   1   8   0   21.70    2.80
   1   8   0   20.50    4.00
  -1   8   0   16.90    3.90
   1   8   0   12.90    3.50
   1   8   0   16.10    2.40
  -1   8   0   24.00    3.30
  -2  -8   0   15.70    3.80
   2  -8   0   12.60    2.10
  -2  -8   0   21.00    4.00
  -2  -8   0   18.80    2.50
   2   8   0   15.90    3.40
  -2   8   0   16.00    4.00
   2   8   0   22.90    3.00
   2   8   0   19.50    2.80
  -2   8   0   23.70    2.70
  -2   8   0   27.60    3.80
  -2   8   0   14.00    3.70
   2   8   0   19.50    2.80
   2   8   0   15.10    3.40
   3  -8   0    3.10    1.80
  -3  -8   0    0.70    1.70
  -3  -8   0    0.60    3.20
  -3  -8   0   -2.10    3.30
  -3   8   0    0.80    1.60
  -3   8   0    2.10    2.00
  -3   8   0    1.30    3.30
   3   8   0    3.00    1.90
   3   8   0    0.20    2.90
   3   8   0   -0.60    1.50
   3   8   0   -0.70    2.80
   3   8   0   -1.10    1.80
  -3   8   0    3.10    3.60
  -4  -8   0   28.90    4.50
   4  -8   0   38.70    4.10
  -4  -8   0   29.30    4.50
   4   8   0   32.40    4.10
   4   8   0   32.70    3.50
  -4   8   0   30.60    6.00
  -4   8   0   28.20    3.00
   4   8   0   24.00    3.10
  -4   8   0   32.00    4.50
  -4   8   0   21.70    4.70
  -4   8   0   32.20    5.90
   4   8   0   39.50    4.60
  -4   8   0   23.90    4.90
  -5  -8   0   17.60    4.10
   5  -8   0   17.60    2.90
  -5  -8   0   18.90    4.00
  -5   8   0   10.50    5.60
  -5   8   0   16.10    4.90
   5   8   0   17.00    2.50
  -5   8   0   17.10    5.80
   5   8   0   14.80    2.80
   5   8   0   10.60    3.60
   5   8   0    8.30    3.40
  -5   8   0   10.60    2.90
  -5   8   0   13.50    2.30
  -5   8   0   14.40    4.80
   6  -8   0   11.00    3.10
  -6  -8   0   10.00    3.70
  -6  -8   0   11.60    3.90
   6   8   0   13.30    2.70
  -6   8   0    9.80    4.90
  -6   8   0   14.10    6.20
  -6   8   0   15.10    2.40
  -6   8   0    6.10    4.80
   6   8   0   11.70    2.30
  -6   8   0   10.30    6.10
  -6   8   0   14.30    3.40
   7  -8   0    6.20    2.80
   7   8   0   11.10    2.90
  -7   8   0    3.40    6.70
  -7   8   0    9.00    7.20
  -7   8   0    2.10    5.70
  -7   8   0   13.00    3.30
   7   8   0    8.20    2.20
  -7   8   0    8.80    2.10
  -7   8   0    7.40    5.70
   8  -8   0    5.70    2.90
  -8   8   0    3.10    7.50
   8   8   0    4.80    2.70
  -8   8   0    5.80    2.00
  -8   8   0   12.80    7.70
  -8   8   0   -1.60    3.20
   0   9   0    1.60    2.20
   0   9   0    0.40    2.00
  -1   9   0    1.50    2.20
   1   9   0    0.30    1.90
   1   9   0    0.00    2.10
  -1   9   0    6.30    2.40
   2   9   0    0.10    2.00
  -2   9   0    0.70    2.40
   2   9   0    0.40    2.30
  -2   9   0    1.60    2.10
   3   9   0    0.40    2.40
  -3   9   0    1.70    2.60
  -3   9   0    0.70    2.00
   3   9   0   -1.40    1.80
  -4   9   0    0.30    2.20
   4   9   0    0.60    2.00
   4   9   0   -0.70    2.40
  -4   9   0    0.60    2.80
  -5   9   0    4.90    3.80
  -5   9   0   -0.70    2.30
   5   9   0    1.60    2.10
   6   9   0    2.10    2.90
   6   9   0   -1.40    2.00
  -6   9   0    1.00    5.60
  15   0  -1    1.50    2.00
 -14   0   1   -1.70    4.80
  14   0  -1   -1.60    1.60
 -14   0   1    1.20    5.10
  13   0  -1   -1.20    1.40
 -13   0   1    2.40    3.00
 -13   0   1   -2.10    3.00
  13   0  -1    1.20    1.80
 -12   0   1   -0.20    2.50
 -12   0   1    0.60    2.70
  12   0  -1   -0.60    1.30
  12   0  -1    0.10    1.50
 -11   0   1 1187.18   32.40
 -11   0   1 1168.18   32.40
  11   0  -1 1229.48   31.60
 -11   0   1 1199.98   32.60
 -11   0   1 1217.88   32.70
 -10   0   1    3.50    2.30
  10   0  -1    2.10    1.20
  10   0  -1   -0.40    1.10
 -10   0   1    0.30    1.90
 -10   0   1    0.50    2.00
 -10   0   1   -2.10    1.80
 -10   0   1    0.40    1.20
   9   0  -1  361.06   10.60
  -9   0   1  375.76   11.60
  -9   0   1  365.86   11.60
   9   0  -1  363.26    9.40
  -9   0   1  375.76   11.40
   9   0  -1  350.26    9.40
  -9   0   1  352.86   10.10
  -9   0   1  363.66   11.40
   9   0  -1  359.66   10.70
   8   0  -1   -0.80    0.50
  -8   0   1    0.40    1.20
  -8   0   1    1.10    0.70
   8   0  -1   -0.40    0.70
  -8   0   1    0.80    1.20
   8   0  -1    0.50    0.70
  -7   0   1  492.15   14.10
   7   0  -1  487.65   12.20
  -7   0   1  478.05   12.80
   7   0  -1  473.55   12.20
   7   0  -1  479.25   13.10
   7   0  -1  494.65   13.20
  -7   0   1  484.85   14.10
   6   0  -1    0.50    0.50
   6   0  -1    0.80    0.40
  -6   0   1    0.10    0.50
   6   0  -1    0.20    0.40
  -6   0   1    0.50    0.90
   6   0  -1   -0.20    0.50
  -6   0   1   -1.10    0.80
  -6   0   1    0.30    0.50
  -5   0   1  220.58    6.60
   5   0  -1  208.58    6.50
  -5   0   1  206.18    5.90
  -5   0   1  221.98    6.60
  -5   0   1  208.28    5.90
   5   0  -1  214.88    5.60
   5   0  -1  218.58    6.10
   5   0  -1  215.08    6.10
   5   0  -1  202.88    6.50
   4   0  -1    0.00    0.30
   4   0  -1   -0.20    0.20
   4   0  -1    0.10    0.30
  -4   0   1    0.00    0.30
  -4   0   1   -0.20    0.40
   4   0  -1    1.30    0.50
   4   0  -1    0.40    0.50
  -4   0   1    0.20    0.50
  -3   0   1  324.37    8.20
  -3   0   1  331.27    8.70
   3   0  -1  322.97    8.10
  -3   0   1  317.17    8.20
  -3   0   1  331.57    8.70
   3   0  -1  325.37    8.30
   3   0  -1  311.67    8.30
   3   0  -1  320.97    8.10
   2   0  -1    0.20    0.10
  -2   0   1    1.20    0.30
  -2   0   1    0.10    0.10
   2   0  -1    0.20    0.20
  -2   0   1    0.60    0.30
   2   0  -1    0.40    0.20
  -2   0   1    0.20    0.20
  -1   0  -1    1.00    0.20
   2   0   1    0.20    0.20
   2   0   1    0.30    0.40
   2   0   1    0.10    0.20
   2   0   1    0.00    0.20
  -2   0  -1   -0.20    0.20
  -2   0  -1   -0.10    0.20
   2   0   1    0.00    0.40
   3   0   1  733.33   19.40
  -3   0  -1  770.42   19.00
  -3   0  -1  748.23   18.60
   3   0   1  752.52   19.00
   3   0   1  765.32   18.60
   3   0   1  757.22   18.90
   3   0   1  743.03   19.40
  -3   0  -1  757.52   19.00
   4   0   1    0.10    0.70
  -4   0  -1   -0.60    0.60
  -4   0  -1    0.40    0.40
   4   0   1    0.20    0.40
  -4   0  -1    0.40    0.30
   4   0   1   -0.20    0.30
   4   0   1    0.10    0.40
   4   0   1    1.00    0.70
  -4   0  -1    0.30    0.40
  -4   0  -1   -0.30    0.60
   5   0   1 3151.28   77.99
  -5   0  -1 3169.08   76.59
  -5   0  -1 3069.99   77.69
   5   0   1 3185.38   77.29
   5   0   1 3218.18   76.59
   5   0   1 3153.18   78.09
  -5   0  -1 3027.10   77.09
   5   0   1 3206.78   77.39
  -5   0  -1 3123.39   77.99
  -5   0  -1 3185.88   78.09
  -6   0  -1    0.40    1.10
   6   0   1    0.40    0.60
   6   0   1    0.40    1.00
   6   0   1    0.10    0.40
  -6   0  -1    0.10    0.40
  -6   0  -1    0.60    1.00
  -6   0  -1   -1.10    0.70
   6   0   1   -0.30    1.00
   6   0   1    0.00    0.60
  -7   0  -1  774.02   21.30
  -7   0  -1  753.52   21.20
   7   0   1  763.72   20.30
  -7   0  -1  765.82   20.10
  -7   0  -1  777.82   19.40
   7   0   1  778.02   21.40
   7   0   1  796.92   20.50
   7   0   1  782.42   21.40
  -8   0  -1   -0.60    1.50
  -8   0  -1   -0.70    1.50
   8   0   1   -0.40    0.80
   8   0   1   -0.40    0.50
   8   0   1   -0.10    1.40
   8   0   1   -0.40    0.70
   8   0   1    1.60    1.50
   9   0   1   17.80    1.30
  -9   0  -1   19.50    2.70
   9   0   1   19.30    1.30
  -9   0  -1   18.60    2.70
  -9   0  -1   14.90    1.90
   9   0   1   14.00    2.50
   9   0   1   12.70    2.50
   9   0   1   19.10    2.20
   9   0   1   15.40    2.10
 -10   0  -1   -2.30    2.10
  10   0   1   -1.10    0.70
  10   0   1   -0.30    1.10
  10   0   1    0.10    0.80
  10   0   1    0.30    1.20
 -10   0  -1    0.30    2.10
 -11   0  -1  237.78    9.50
 -11   0  -1  230.88    7.80
  11   0   1  221.78    8.10
  11   0   1  238.88    8.40
 -11   0  -1  237.88    9.60
 -12   0  -1   -5.50    2.60
  12   0   1    0.00    1.40
  12   0   1    0.80    1.60
 -12   0  -1   -1.80    2.70
 -13   0  -1   17.90    4.10
 -13   0  -1   22.50    4.10
  13   0   1   25.90    3.50
  14   0   1    0.80    1.90
  15  -1  -1    0.60    2.20
  15   1  -1   -1.20    2.00
 -14  -1   1   -5.80    3.40
 -14  -1   1   -3.00    3.40
  14  -1  -1   -0.60    1.70
  14   1  -1   -1.00    1.60
 -13  -1   1   45.30    5.10
  13  -1  -1   38.30    4.60
  13  -1  -1   42.80    3.70
 -13  -1   1   54.89    5.10
  13   1  -1   44.80    3.50
  13   1  -1   35.50    2.40
 -13   1   1   41.20    5.30
 -13   1   1   43.40    5.40
  13   1  -1   35.80    3.30
  12  -1  -1  115.59    5.60
 -12  -1   1  125.19    6.20
  12  -1  -1  116.19    5.50
 -12  -1   1  130.59    6.40
  12   1  -1  113.59    4.10
  12   1  -1  123.09    5.30
  12   1  -1  106.59    4.90
  12   1  -1  103.29    4.20
 -12   1   1  129.09    7.40
 -12   1   1  123.19    7.30
 -12   1   1  106.69    5.10
 -11  -1   1  190.08    7.60
  11  -1  -1  195.78    7.30
 -11  -1   1  194.68    7.60
 -11  -1   1  181.08    7.50
 -11  -1   1  203.38    7.70
  11  -1  -1  190.18    7.30
  11   1  -1  198.08    6.70
 -11   1   1  204.48    8.80
 -11   1   1  181.48    8.30
 -11   1   1  198.38    8.50
 -11   1   1  182.68    6.70
  11   1  -1  195.98    5.90
  11   1  -1  181.88    6.00
 -11   1   1  184.18    8.50
  11   1  -1  194.18    6.90
  10  -1  -1   35.60    2.90
 -10  -1   1   37.30    3.50
  10  -1  -1   36.90    2.90
 -10  -1   1   33.60    3.30
 -10   1   1   25.80    3.40
 -10   1   1   34.60    5.50
  10   1  -1   32.30    2.60
 -10   1   1   37.60    4.40
  10   1  -1   34.70    2.10
  10   1  -1   32.70    2.20
 -10   1   1   24.80    4.90
  10   1  -1   35.40    2.50
 -10   1   1   34.10    2.60
   9  -1  -1   53.69    3.20
  -9  -1   1   57.19    3.60
   9  -1  -1   55.89    3.20
  -9  -1   1   56.79    2.30
  -9  -1   1   62.79    3.60
  -9   1   1   57.19    3.00
  -9   1   1   59.89    4.00
   9   1  -1   63.89    3.00
   9   1  -1   52.29    2.50
  -9   1   1   54.39    4.20
  -9   1   1   53.59    3.90
   9   1  -1   58.89    2.90
   9   1  -1   57.19    2.50
  -9   1   1   48.20    4.10
  -8  -1   1   -2.40    1.00
   8  -1  -1    2.30    1.00
  -8  -1   1   -1.70    1.00
   8  -1  -1   -0.20    0.70
   8   1  -1    0.50    0.70
   8   1  -1    0.60    1.10
  -8   1   1    0.20    0.80
  -8   1   1   -0.10    1.40
   8   1  -1   -0.80    0.60
   8   1  -1    1.00    0.80
  -8   1   1    2.70    1.50
   8   1  -1   -0.20    1.10
  -8   1   1    2.20    1.50
  -8   1   1   -0.10    1.30
   8   1  -1    0.90    0.60
  -7  -1   1  743.53   19.00
  -7  -1   1  766.32   20.00
   7  -1  -1  788.32   20.10
  -7  -1   1  760.42   20.00
   7  -1  -1  720.83   20.00
   7   1  -1  737.93   20.10
   7   1  -1  736.33   20.00
   7   1  -1  755.32   19.30
  -7   1   1  736.43   21.90
   7   1  -1  759.42   19.30
  -7   1   1  766.52   20.80
   7   1  -1  770.52   19.60
   7   1  -1  761.72   20.10
  -7   1   1  774.32   21.10
  -7   1   1  757.62   21.00
  -7   1   1  791.82   20.90
  -6  -1   1  322.87    8.30
   6  -1  -1  303.97    9.10
  -6  -1   1  320.97    9.10
   6  -1  -1  322.97    9.20
  -6  -1   1  325.97    8.30
  -6  -1   1  336.27    9.20
   6   1  -1  329.47    8.70
   6   1  -1  333.57    8.80
  -6   1   1  292.57    9.80
  -6   1   1  337.57    9.10
  -6   1   1  313.87    9.00
  -6   1   1  329.57    9.90
   6   1  -1  316.77    8.60
   6   1  -1  320.67    9.20
  -6   1   1  284.17    9.80
   6   1  -1  327.77    9.20
   6   1  -1  317.67    9.00
  -6   1   1  325.37    9.80
  -5  -1   1   11.70    1.20
   5  -1  -1   10.80    1.10
  -5  -1   1   13.20    0.70
   5  -1  -1   12.00    1.10
  -5  -1   1   13.40    1.20
   5   1  -1   11.00    1.20
   5   1  -1   12.00    1.20
  -5   1   1   13.10    1.20
   5   1  -1   12.20    1.00
  -5   1   1   16.20    1.90
  -5   1   1   14.20    1.60
   5   1  -1   12.20    1.00
   5   1  -1   12.60    1.00
  -5   1   1    8.40    1.30
   5   1  -1   12.70    0.90
  -4  -1   1    9.70    1.10
  -4  -1   1    9.80    1.10
  -4  -1   1   11.70    0.60
   4  -1  -1    9.60    0.90
   4  -1  -1    9.60    1.00
  -4   1   1    9.30    1.20
  -4   1   1    9.10    1.30
   4   1  -1   11.70    1.20
   4   1  -1   10.50    1.10
   4   1  -1   11.90    0.90
   4   1  -1    9.90    0.70
   4   1  -1   11.40    0.70
  -4   1   1   10.70    1.00
   4   1  -1   10.80    0.90
  -3  -1   1  361.26    9.10
   3  -1  -1  352.56    9.50
  -3  -1   1  357.56    9.10
   3  -1  -1  358.26    9.40
  -3   1   1  351.76    9.80
   3   1  -1  366.16    8.90
   3   1  -1  368.26    9.30
  -3   1   1  340.47    9.40
  -3   1   1  357.96    9.90
   3   1  -1  352.06    8.90
   3   1  -1  360.86    9.10
   3   1  -1  345.27    9.10
   3   1  -1  358.96    9.20
   2  -1  -1   11.10    0.80
   2  -1  -1   14.10    1.10
  -2  -1   1   12.30    0.60
   2  -1  -1   13.30    0.50
   2  -1  -1   12.20    0.80
  -2  -1   1   11.90    0.60
   2  -1  -1   14.20    1.10
  -2   1   1   12.70    0.80
  -2   1   1   10.50    0.80
   2   1  -1   13.20    0.50
  -2   1   1   11.70    0.50
   2   1  -1   10.90    0.60
   2   1  -1   11.10    0.60
   2   1  -1   11.50    0.50
  -2   1   1   13.10    1.10
   1  -1  -1  405.56   10.10
   1  -1  -1  399.86    9.50
   1  -1  -1  399.56   10.10
  -1  -1   1  397.36    9.50
  -1  -1   1  386.36    9.40
  -1  -1   1  338.97    9.60
  -1  -1   1  333.77    9.60
   1   1  -1  375.26    9.70
  -1   1   1  358.66    9.50
   1   1  -1  394.66    9.70
   1   1  -1  392.46    9.40
  -1   1   1  386.96   10.10
  -1   1   1  385.46    9.70
  -1   1   1  364.26    9.70
  -1   1   1  395.76   10.10
   1   1  -1  387.76    9.70
   0  -1   1  281.57    7.80
   0  -1  -1  296.87    8.00
   0  -1   1  339.47    8.20
   0  -1  -1  308.67    8.10
  -1  -1  -1  191.48    5.10
   1  -1   1  179.38    5.20
  -1  -1  -1  195.98    5.10
   1  -1   1  183.78    5.20
   1  -1   1  192.98    5.00
   1   1   1  191.78    5.30
  -1   1  -1  193.18    5.60
  -1   1  -1  189.58    5.00
   1   1   1  196.58    5.00
   1   1   1  193.88    5.10
  -1   1  -1  193.78    5.20
  -1   1  -1  194.48    5.20
   1   1   1  195.48    5.30
  -1   1  -1  187.28    5.60
  -3  -1  -1 1125.19   26.80
   3  -1   1 1056.19   27.80
   3  -1   1 1069.59   27.80
  -3  -1  -1 1094.89   26.90
  -3  -1  -1 1098.09   26.80
  -3  -1  -1 1069.99   27.30
   3  -1   1 1108.99   26.50
  -3  -1  -1 1067.49   27.20
   3  -1   1 1073.79   27.20
   3   1   1 1073.49   26.80
  -3   1  -1 1085.79   27.20
  -3   1  -1 1091.09   27.20
   3   1   1 1100.19   26.90
  -3   1  -1 1120.89   26.50
   3   1   1 1065.19   27.30
   3   1   1 1055.99   27.30
  -3   1  -1 1077.79   27.90
  -3   1  -1 1085.99   27.90
   4  -1   1   77.89    3.00
   4  -1   1   79.49    2.20
   4  -1   1   77.69    3.50
  -4  -1  -1   83.49    3.10
   4  -1   1   81.29    3.60
  -4  -1  -1   74.99    3.10
  -4  -1  -1   73.79    2.60
  -4  -1  -1   77.59    2.60
  -4  -1  -1   88.19    3.40
   4   1   1   77.29    3.10
   4   1   1   80.89    2.70
  -4   1  -1   80.09    2.20
   4   1   1   80.19    2.70
  -4   1  -1   76.79    3.00
  -4   1  -1   79.19    3.70
   4   1   1   76.39    3.10
  -4   1  -1   70.19    3.50
   4   1   1   77.49    2.60
  -5  -1  -1 1068.69   26.30
   5  -1   1 1030.70   26.80
  -5  -1  -1 1063.39   27.00
   5  -1   1 1046.90   27.70
   5  -1   1 1053.99   27.70
  -5  -1  -1 1058.09   26.30
  -5  -1  -1 1081.39   26.30
   5  -1   1 1065.49   26.90
  -5  -1  -1 1071.19   27.00
   5   1   1 1061.49   26.30
  -5   1  -1 1026.80   27.50
  -5   1  -1 1004.40   28.00
   5   1   1 1038.80   26.40
   5   1   1 1056.79   26.50
  -5   1  -1 1008.70   28.00
   5   1   1 1051.59   27.10
   5   1   1 1060.69   27.10
   6  -1   1   30.50    2.10
  -6  -1  -1   29.00    1.60
   6  -1   1   35.60    2.80
  -6  -1  -1   32.10    1.70
   6  -1   1   36.30    2.80
   6  -1   1   31.60    2.00
  -6  -1  -1   29.70    2.30
  -6  -1  -1   29.60    2.30
   6   1   1   28.90    1.70
  -6   1  -1   27.50    2.40
  -6   1  -1   26.40    2.20
   6   1   1   32.50    2.50
   6   1   1   27.40    2.30
   6   1   1   30.70    1.90
   6   1   1   31.60    1.60
  -7  -1  -1   13.60    2.80
  -7  -1  -1   13.20    1.40
  -7  -1  -1   13.10    1.40
   7  -1   1   12.10    1.70
  -7  -1  -1   17.40    3.10
   7  -1   1   16.00    1.80
   7   1   1   11.30    2.60
   7   1   1   11.50    1.30
   7   1   1   14.30    1.40
   7   1   1   18.60    2.60
   7   1   1   10.60    2.90
  -8  -1  -1    3.50    0.90
  -8  -1  -1    2.10    1.40
  -8  -1  -1    2.60    0.90
   8  -1   1    3.70    1.10
  -8  -1  -1    0.30    1.40
   8   1   1    3.70    0.90
   8   1   1    2.70    1.00
   8   1   1    2.80    1.40
   8   1   1    4.60    1.50
  -8   1  -1    4.20    2.00
  -8   1  -1    2.80    1.10
  -8   1  -1    0.00    1.60
   8   1   1    2.40    0.80
  -9  -1  -1   69.89    4.30
   9  -1   1   68.89    3.70
   9  -1   1   63.09    3.60
  -9  -1  -1   76.49    4.30
  -9   1  -1   67.49    3.50
  -9   1  -1   71.29    4.90
   9   1   1   64.99    3.30
  -9   1  -1   64.99    4.50
   9   1   1   67.39    2.80
   9   1   1   64.99    3.40
   9   1   1   73.79    4.40
  -9   1  -1   69.39    4.70
   9   1   1   67.89    4.30
  -9   1  -1   62.19    4.70
  10  -1   1   83.49    4.50
 -10  -1  -1   98.99    5.30
  10  -1   1   96.19    4.70
 -10  -1  -1   95.59    5.30
 -10  -1  -1   89.39    3.70
 -10   1  -1  105.99    6.20
  10   1   1   88.69    3.50
 -10   1  -1   88.89    5.80
  10   1   1   96.69    5.40
  10   1   1   97.99    4.50
  10   1   1   92.99    5.40
 -10   1  -1   94.09    4.40
 -10   1  -1   94.79    6.00
  10   1   1   91.79    6.20
 -10   1  -1  100.39    6.00
 -11  -1  -1    4.10    2.40
  11  -1   1    1.40    1.40
  11  -1   1    2.00    1.60
 -11  -1  -1    3.40    2.40
  11   1   1    0.30    1.00
  11   1   1    1.00    1.50
 -11   1  -1    3.30    2.80
  11   1   1    1.00    1.30
  11   1   1    2.70    1.50
 -11   1  -1   -0.70    1.50
  11   1   1    1.70    2.30
 -11   1  -1    2.20    2.80
  11   1   1    1.60    2.30
  12  -1   1    1.40    1.90
 -12  -1  -1    2.30    2.60
  12  -1   1    4.80    1.80
 -12  -1  -1    3.10    2.60
 -12   1  -1    2.40    3.50
  12   1   1    1.10    1.20
 -12   1  -1   -1.20    3.30
  12   1   1    2.30    1.50
  12   1   1    3.70    1.70
 -13  -1  -1   22.40    4.70
 -13  -1  -1   18.20    4.60
  13  -1   1   21.60    2.90
  13   1   1   21.90    3.00
  13   1   1   20.00    2.30
 -13   1  -1   24.70    4.70
 -13   1  -1   22.90    4.70
  13   1   1   20.50    2.80
  14  -1   1    6.00    2.30
  14   1   1    9.30    2.40
  14  -2  -1   -3.00    1.70
  14   2  -1    0.50    1.70
  13  -2  -1   18.40    2.70
 -13  -2   1   16.00    2.90
 -13  -2   1    9.90    2.70
 -13   2   1   15.60    4.50
 -13   2   1    9.80    4.40
  13   2  -1   17.30    2.30
  13   2  -1   11.90    2.10
 -12  -2   1   44.70    4.00
  12  -2  -1   35.90    3.50
 -12  -2   1   42.30    3.90
  12  -2  -1   34.00    3.90
 -12   2   1   38.60    4.80
  12   2  -1   34.50    2.80
 -12   2   1   29.10    4.30
  12   2  -1   36.50    2.90
 -12   2   1   28.30    3.60
  12   2  -1   38.00    3.00
  11  -2  -1   38.90    3.30
 -11  -2   1   33.50    3.80
 -11  -2   1   29.10    3.70
  11  -2  -1   32.30    3.50
  11   2  -1   38.10    3.30
  11   2  -1   39.20    2.60
 -11   2   1   37.70    3.20
 -11   2   1   29.50    4.10
 -11   2   1   43.50    6.40
 -11   2   1   36.50    4.30
  11   2  -1   35.90    2.60
 -11   2   1   43.10    6.90
 -10  -2   1  108.79    4.80
  10  -2  -1  111.09    5.00
 -10  -2   1  112.59    4.80
  10  -2  -1   97.99    5.00
 -10   2   1  108.49    7.00
  10   2  -1   98.89    4.00
  10   2  -1  103.99    4.90
 -10   2   1   95.49    6.20
 -10   2   1   98.59    6.10
  10   2  -1  103.99    4.90
 -10   2   1   99.89    4.80
  10   2  -1  107.29    4.30
  10   2  -1  102.19    4.10
 -10   2   1  108.09    7.10
   9  -2  -1   11.40    1.70
  -9  -2   1   10.60    1.70
  -9  -2   1   10.60    1.70
  -9   2   1   10.60    1.70
  -9   2   1   13.00    2.40
   9   2  -1   10.00    1.70
   9   2  -1   11.20    1.30
   9   2  -1    8.90    1.70
   9   2  -1   12.60    1.70
  -9   2   1    6.90    2.20
   9   2  -1   12.00    1.40
   9   2  -1   12.20    1.60
   8  -2  -1    1.10    0.90
   8  -2  -1    1.30    1.10
  -8  -2   1    0.60    1.00
  -8  -2   1   -1.60    0.90
  -8   2   1    3.10    1.70
  -8   2   1    0.20    0.90
  -8   2   1    2.90    1.60
   8   2  -1   -0.30    1.00
   8   2  -1    0.00    0.70
   8   2  -1   -0.20    0.60
   8   2  -1    0.50    0.80
   8   2  -1   -0.30    1.00
   8   2  -1    0.60    1.10
  -7  -2   1 1152.08   28.90
   7  -2  -1 1126.19   29.40
  -7  -2   1 1138.99   28.80
   7  -2  -1 1085.39   29.40
  -7   2   1 1154.38   30.90
   7   2  -1 1113.89   29.00
  -7   2   1 1145.39   30.50
   7   2  -1 1135.89   28.40
   7   2  -1 1094.99   28.80
   7   2  -1 1157.88   28.90
  -7   2   1 1172.98   30.50
   7   2  -1 1150.68   28.80
   7   2  -1 1122.29   29.00
  -7   2   1 1152.88   30.90
  -6  -2   1   58.49    2.50
   6  -2  -1   55.79    2.80
  -6  -2   1   56.69    2.50
   6  -2  -1   55.49    2.80
  -6   2   1   53.39    3.40
  -6   2   1   56.49    3.50
   6   2  -1   57.09    2.10
   6   2  -1   57.59    2.30
  -6   2   1   60.99    3.60
   6   2  -1   56.89    2.50
   6   2  -1   58.39    2.60
  -6   2   1   62.69    3.80
   6   2  -1   51.69    2.90
   6   2  -1   57.49    2.60
  -6   2   1   59.29    3.80
  -5  -2   1   19.20    1.30
  -5  -2   1   19.30    1.30
   5  -2  -1   17.80    1.60
   5  -2  -1   18.90    1.60
  -5   2   1   19.70    1.60
   5   2  -1   18.50    1.40
   5   2  -1   18.80    1.10
  -5   2   1   14.50    1.90
   5   2  -1   15.30    1.40
  -5   2   1   19.30    2.20
  -5   2   1   19.50    1.50
  -5   2   1   19.70    2.10
   5   2  -1   18.40    1.10
   5   2  -1   17.00    1.40
   5   2  -1   17.80    1.40
   4  -2  -1    5.20    1.50
   4  -2  -1    3.40    0.70
  -4  -2   1    2.80    0.60
  -4  -2   1    3.60    0.60
   4   2  -1    4.10    0.70
  -4   2   1    3.80    0.50
  -4   2   1    2.50    0.60
  -4   2   1    2.80    1.10
  -4   2   1    4.20    1.10
   4   2  -1    3.90    0.60
   4   2  -1    4.00    0.50
  -4   2   1    4.50    0.50
  -4   2   1    2.50    0.60
  -3  -2   1    1.30    0.30
   3  -2  -1   -0.40    0.80
   3  -2  -1    1.70    0.60
  -3  -2   1    1.40    0.50
  -3  -2   1    1.50    0.30
  -3  -2   1    1.70    0.50
   3  -2  -1    0.90    0.90
   3   2  -1    1.60    0.50
   3   2  -1    1.80    0.40
  -3   2   1    0.60    0.40
  -3   2   1    2.00    0.40
  -3   2   1    3.40    1.00
   3   2  -1    0.50    0.40
   3   2  -1    1.10    0.30
  -3   2   1    0.90    0.50
   3   2  -1    0.30    0.50
  -2  -2   1    0.50    0.40
  -2  -2   1   -0.10    0.30
   2  -2  -1    0.00    1.00
   2  -2  -1    0.10    0.30
  -2  -2   1    0.60    0.50
   2  -2  -1    0.30    0.40
   2  -2  -1    0.60    1.20
   2  -2  -1   -0.10    0.40
   2   2  -1   -0.60    0.40
  -2   2   1    0.20    0.40
   2   2  -1    0.80    0.30
   2   2  -1    0.10    0.40
  -2   2   1    0.30    0.40
   2   2  -1    0.30    0.40
  -2   2   1    0.60    0.30
   2   2  -1    0.00    0.30
   1   2  -1 4647.33  113.09
  -1   2  -1 4450.15  108.09
  -2  -2  -1 3586.44   89.09
   2  -2   1 3691.43   89.19
  -2  -2  -1 3641.44   88.89
  -2   2  -1 3685.23   88.79
  -2   2  -1 3655.63   90.09
   2   2   1 3667.43   89.09
  -2   2  -1 3637.14   90.29
  -2   2  -1 3683.03   92.69
   2   2   1 3679.63   88.79
  -2   2  -1 3467.65   92.69
   2   2   1 3754.62   88.99
  -3  -2  -1   93.79    3.30
  -3  -2  -1   95.49    3.40
  -3  -2  -1   97.19    3.10
   3  -2   1  102.09    3.60
   3  -2   1   98.39    3.50
  -3  -2  -1   95.29    3.40
  -3   2  -1   94.09    3.50
  -3   2  -1   96.79    4.10
  -3   2  -1   99.39    2.90
  -3   2  -1   99.79    4.20
  -3   2  -1  100.49    4.20
   3   2   1   93.79    3.50
   3   2   1   96.99    3.10
   3   2   1   95.19    3.50
   3   2   1   97.69    3.30
  -3   2  -1  104.29    4.30
   3   2   1   99.69    3.00
  -4  -2  -1   27.00    1.60
  -4  -2  -1   26.90    1.80
  -4  -2  -1   27.20    1.30
  -4  -2  -1   27.70    1.60
   4  -2   1   26.90    1.80
  -4  -2  -1   29.30    1.80
   4   2   1   26.60    1.90
  -4   2  -1   32.80    2.50
   4   2   1   29.30    1.90
   4   2   1   24.80    1.40
  -4   2  -1   21.20    2.30
   4   2   1   30.00    1.40
   4   2   1   27.70    1.60
  -4   2  -1   27.00    2.40
  -4   2  -1   27.00    2.40
  -5  -2  -1  193.58    7.50
   5  -2   1  168.48    5.80
  -5  -2  -1  176.98    7.30
  -5  -2  -1  168.78    5.40
  -5  -2  -1  170.18    5.10
  -5  -2  -1  176.38    5.10
   5  -2   1  178.08    5.90
  -5   2  -1  179.98    4.60
  -5   2  -1  177.38    4.60
  -5   2  -1  178.18    6.60
  -5   2  -1  172.68    5.90
   5   2   1  174.08    5.50
  -5   2  -1  179.58    6.60
  -5   2  -1  174.38    6.90
   5   2   1  182.28    7.40
   5   2   1  186.88    7.40
  -5   2  -1  178.38    6.90
   5   2   1  175.18    5.20
   5   2   1  179.08    5.40
  -6  -2  -1   77.99    3.40
   6  -2   1   71.49    3.30
  -6  -2  -1   70.29    3.30
   6  -2   1   71.39    3.50
  -6  -2  -1   70.19    3.00
  -6  -2  -1   75.79    2.70
   6   2   1   76.69    3.00
  -6   2  -1   75.19    4.20
   6   2   1   72.09    2.80
  -6   2  -1   78.49    4.60
   6   2   1   68.89    3.50
   6   2   1   73.09    3.00
  -6   2  -1   78.59    4.20
   6   2   1   71.99    3.50
  -6   2  -1   73.19    4.40
  -6   2  -1   72.29    3.40
  -7  -2  -1   29.40    2.00
  -7  -2  -1   29.50    2.40
  -7  -2  -1   24.50    2.30
   7  -2   1   28.90    2.30
  -7  -2  -1   26.00    1.60
  -7   2  -1   26.90    3.10
   7   2   1   25.00    2.00
   7   2   1   24.60    1.90
   7   2   1   29.70    2.60
   7   2   1   24.80    2.50
  -7   2  -1   23.10    2.90
   7   2   1   28.60    2.00
  -7   2  -1   27.20    3.10
  -7   2  -1   20.70    2.80
  -8  -2  -1   48.80    3.30
  -8  -2  -1   53.09    2.80
   8  -2   1   54.39    3.20
   8  -2   1   48.30    3.80
  -8  -2  -1   48.60    2.30
  -8  -2  -1   42.30    3.20
  -8   2  -1   54.19    4.20
  -8   2  -1   51.79    4.20
   8   2   1   50.79    3.50
  -8   2  -1   51.69    4.30
   8   2   1   50.49    2.70
   8   2   1   47.70    3.50
   8   2   1   54.69    2.80
   8   2   1   49.90    2.60
  -8   2  -1   53.49    4.30
   9  -2   1   36.10    2.90
  -9  -2  -1   29.30    3.10
   9  -2   1   30.90    3.00
  -9  -2  -1   27.00    3.00
   9   2   1   33.50    2.50
  -9   2  -1   29.90    2.80
  -9   2  -1   26.60    3.30
  -9   2  -1   39.50    4.40
   9   2   1   32.80    2.20
   9   2   1   28.00    3.20
  -9   2  -1   33.50    4.30
   9   2   1   32.70    3.40
  -9   2  -1   27.10    3.30
   9   2   1   33.90    2.30
  10  -2   1    8.30    1.90
  10  -2   1   12.60    2.00
 -10  -2  -1   10.90    2.30
 -10  -2  -1   15.20    2.50
  10   2   1   10.70    2.40
 -10   2  -1    8.10    2.80
  10   2   1   13.80    1.90
  10   2   1   12.30    2.40
 -10   2  -1   14.30    2.20
  10   2   1   13.30    1.60
 -10   2  -1   12.90    3.00
 -11  -2  -1   96.89    5.50
  11  -2   1   89.99    5.20
  11  -2   1  100.89    5.20
 -11  -2  -1   98.29    5.50
  11   2   1   96.79    4.40
  11   2   1   99.89    4.90
 -11   2  -1   92.99    5.00
  11   2   1   92.29    5.60
  11   2   1   91.39    5.70
  11   2   1   92.89    5.10
 -12  -2  -1   30.80    5.70
  12  -2   1   39.10    3.80
 -12   2  -1   35.90    5.00
  12   2   1   37.70    6.10
  12   2   1   43.00    5.10
 -12   2  -1   31.10    4.10
  12   2   1   38.60    3.30
  12   2   1   39.10    3.20
  12   2   1   38.90    3.30
 -12   2  -1   43.70    5.40
 -13  -2  -1    4.50    3.20
  13  -2   1    3.30    2.10
 -13  -2  -1    4.20    3.20
  13   2   1    4.00    1.90
  13   2   1    3.90    1.70
  13   2   1    4.30    1.80
  14  -2   1   -0.90    2.00
  14   2   1   -1.70    3.40
  14  -3  -1    2.10    2.00
  14   3  -1    1.30    3.40
  14   3  -1    2.20    2.10
  13  -3  -1    9.60    2.40
  13   3  -1    8.80    2.70
  13   3  -1    5.50    1.90
  13   3  -1    6.20    1.70
 -12  -3   1   30.50    3.40
  12  -3  -1   29.40    3.50
 -12  -3   1   30.00    2.80
  12   3  -1   28.90    2.80
  12   3  -1   27.30    2.90
 -12   3   1   27.90    3.80
  12   3  -1   23.80    2.60
 -11  -3   1    6.20    1.70
  11  -3  -1    4.10    1.60
 -11   3   1    9.30    4.40
  11   3  -1    3.30    1.40
 -11   3   1    4.20    3.80
  11   3  -1    5.00    1.80
  11   3  -1    3.80    1.80
 -11   3   1    5.10    3.60
  11   3  -1    4.20    1.30
  11   3  -1    5.40    1.30
 -10  -3   1    0.40    1.30
  10  -3  -1    1.80    1.60
  10  -3  -1    2.20    1.40
 -10  -3   1    1.40    1.40
  10   3  -1    5.20    1.70
  10   3  -1    4.50    1.60
  10   3  -1    1.20    0.90
 -10   3   1    0.30    1.50
  10   3  -1    3.30    1.00
 -10   3   1    1.80    2.40
 -10   3   1    1.10    2.90
 -10   3   1    2.10    3.00
  10   3  -1    1.60    1.20
 -10   3   1   -1.90    2.40
   9  -3  -1   21.60    2.50
  -9  -3   1   27.20    2.40
  -9  -3   1   22.80    2.20
  -9   3   1   23.90    3.30
  -9   3   1   18.50    3.20
  -9   3   1   26.80    3.80
   9   3  -1   24.60    2.00
  -9   3   1   28.60    3.80
   9   3  -1   26.40    1.90
   9   3  -1   23.10    2.20
   9   3  -1   27.00    2.70
   9   3  -1   23.30    2.70
  -8  -3   1   12.00    1.50
   8  -3  -1    9.90    1.60
  -8  -3   1   13.60    1.60
   8  -3  -1   10.30    1.70
  -8   3   1   15.40    2.80
  -8   3   1   12.10    2.60
  -8   3   1   11.00    2.30
   8   3  -1   14.10    1.60
   8   3  -1   11.90    1.60
   8   3  -1   10.80    1.30
   8   3  -1   13.80    1.70
  -8   3   1    9.80    1.60
  -8   3   1   13.70    2.70
  -7  -3   1    7.90    1.20
  -7  -3   1    8.10    1.20
   7  -3  -1    8.20    1.40
   7  -3  -1    6.80    1.40
   7   3  -1    7.60    0.90
  -7   3   1    9.20    2.30
   7   3  -1    6.70    1.30
  -7   3   1    7.80    1.50
   7   3  -1    8.50    1.30
  -7   3   1    7.90    2.20
   7   3  -1    8.50    1.10
  -7   3   1   10.60    2.30
  -7   3   1    8.60    2.10
   7   3  -1    7.00    1.20
   6  -3  -1    8.20    1.40
  -6  -3   1    9.40    1.20
  -6  -3   1    9.10    1.20
   6  -3  -1    7.10    1.20
  -6   3   1    7.80    1.30
   6   3  -1    8.80    1.20
   6   3  -1   12.70    1.50
  -6   3   1    6.60    1.80
   6   3  -1   10.00    1.30
  -6   3   1    7.80    2.00
  -6   3   1   10.80    2.00
  -6   3   1    9.20    2.10
   6   3  -1    8.80    1.00
   6   3  -1    9.00    1.30
  -5  -3   1   53.49    2.50
  -5  -3   1   54.39    2.50
   5  -3  -1   57.59    2.90
  -5   3   1   56.09    4.60
   5   3  -1   58.79    2.10
   5   3  -1   53.59    2.60
   5   3  -1   56.39    2.60
  -5   3   1   55.99    3.00
  -5   3   1   56.49    2.00
  -5   3   1   55.79    3.70
   5   3  -1   57.09    2.60
   5   3  -1   53.09    2.70
  -5   3   1   54.59    2.90
  -5   3   1   57.89    3.70
  -5   3   1   57.29    2.00
  -5   3   1   55.79    4.60
   5   3  -1   55.29    2.20
   4  -3  -1  111.69    4.10
  -4  -3   1  110.19    3.80
   4  -3  -1  107.09    4.20
  -4  -3   1  115.19    3.90
   4  -3  -1  106.49    5.00
  -4  -3   1  109.79    3.10
   4  -3  -1  109.19    5.00
  -4   3   1  106.59    4.90
   4   3  -1  105.79    3.40
  -4   3   1  103.99    4.10
   4   3  -1  103.79    3.80
  -4   3   1  105.59    4.30
  -4   3   1  108.19    3.40
  -4   3   1  108.09    3.60
   4   3  -1  112.19    4.00
   4   3  -1  113.89    3.60
   4   3  -1  116.29    4.10
   4   3  -1  109.59    3.90
  -4   3   1  117.29    5.00
  -3  -3   1 1243.18   31.80
   3  -3  -1 1250.77   31.90
   3  -3  -1 1288.17   33.10
  -3  -3   1 1240.18   31.80
  -3  -3   1 1278.27   31.10
   3  -3  -1 1279.17   33.10
  -3   3   1 1269.37   32.40
  -3   3   1 1274.97   33.00
   3   3  -1 1224.78   31.80
   3   3  -1 1245.78   31.20
   3   3  -1 1274.67   31.80
   3   3  -1 1248.78   31.80
   3   3  -1 1271.57   31.40
  -3   3   1 1268.67   31.30
  -3   3   1 1251.27   32.90
  -3   3   1 1272.37   31.30
   2  -3  -1    0.90    0.50
   2  -3  -1    0.20    1.00
  -2  -3   1   -0.10    0.70
   2  -3  -1    0.20    0.50
  -2  -3   1    0.40    0.70
   2  -3  -1    0.40    0.60
   2  -3  -1   -1.00    0.90
  -2  -3   1   -0.60    0.60
   2   3  -1    0.40    0.40
   2   3  -1   -0.20    0.60
   2   3  -1    1.00    0.60
  -2   3   1    2.10    1.00
   2   3  -1    0.00    0.60
  -2   3   1    0.80    0.90
   2   3  -1    0.40    0.70
  -2   3   1    2.20    0.90
   2   3  -1    0.10    0.40
  -1  -3   1   10.30    0.90
   1  -3  -1   12.60    1.30
  -1  -3   1    9.50    1.00
   1  -3  -1   10.00    1.50
   1  -3  -1    7.70    0.90
   1  -3  -1   10.60    1.50
   1  -3  -1    9.50    1.20
   1   3  -1   11.70    1.20
   1   3  -1    9.50    1.30
  -1   3   1    8.60    1.30
   1   3  -1   11.70    1.10
  -1   3   1    9.50    1.00
  -1   3   1   10.20    1.00
   1   3  -1   10.00    1.10
  -1   3   1   11.00    1.20
   1   3  -1    8.80    1.20
   1   3  -1    9.40    0.90
  -1   3   1    6.50    1.30
   0  -3  -1   10.30    1.10
   0  -3   1   12.70    1.20
   0  -3   1   10.50    1.40
   0  -3  -1    7.40    1.30
   0  -3  -1   13.10    1.20
   0  -3  -1   13.80    1.00
   0  -3   1    9.90    1.30
   0   3   1   14.10    1.60
   0   3  -1   12.80    1.50
   0   3   1   12.10    1.50
   0   3  -1   12.70    1.10
   0   3  -1   12.60    1.10
   0   3  -1   10.20    1.30
   0   3  -1   10.60    1.10
   0   3   1   10.90    1.20
   0   3   1   11.00    1.10
   0   3   1   10.20    1.00
   1  -3   1  960.40   25.60
   1  -3   1  969.50   24.90
   1  -3   1  975.90   24.70
   1  -3   1  952.70   25.60
  -1  -3  -1  992.10   24.80
  -1  -3  -1  964.90   24.80
  -1   3  -1  975.70   25.60
  -1   3  -1  985.50   24.60
   1   3   1  962.50   24.80
  -1   3  -1  993.00   25.00
   1   3   1  977.40   24.60
  -1   3  -1  974.70   25.60
   1   3   1  994.10   25.30
  -1   3  -1  957.30   24.60
   1   3   1  983.70   25.30
   1   3   1  990.30   24.80
  -2  -3  -1  165.18    5.70
   2  -3   1  173.98    5.50
  -2  -3  -1  175.68    5.10
   2  -3   1  169.38    5.60
  -2  -3  -1  156.58    5.60
  -2   3  -1  175.28    7.80
  -2   3  -1  175.88    5.10
   2   3   1  177.48    5.70
  -2   3  -1  184.88    8.00
   2   3   1  178.78    5.50
   2   3   1  175.88    5.10
  -2   3  -1  169.78    5.70
  -2   3  -1  174.08    5.10
   2   3   1  176.08    5.70
  -2   3  -1  181.18    5.60
   2   3   1  180.48    5.40
  -3  -3  -1  123.39    4.50
  -3  -3  -1  119.39    4.30
  -3  -3  -1  124.69    3.80
  -3  -3  -1  123.69    4.00
  -3  -3  -1  122.39    4.50
   3  -3   1  117.49    4.40
  -3   3  -1  122.09    5.40
  -3   3  -1  125.19    3.80
   3   3   1  122.89    4.30
  -3   3  -1  128.79    5.30
   3   3   1  127.59    4.10
  -3   3  -1  129.19    4.60
   3   3   1  121.39    4.50
  -3   3  -1  119.39    5.30
   3   3   1  122.39    4.50
  -3   3  -1  120.19    5.20
  -3   3  -1  121.09    4.50
  -3   3  -1  123.09    3.80
   3   3   1  124.49    3.90
  -4  -3  -1    1.70    0.90
  -4  -3  -1    2.50    0.70
   4  -3   1    2.20    0.90
  -4  -3  -1    3.10    0.70
   4  -3   1    1.80    0.80
  -4  -3  -1    2.30    0.90
  -4  -3  -1    0.00    0.90
  -4   3  -1    2.20    0.80
   4   3   1    1.30    0.60
  -4   3  -1    1.30    0.90
   4   3   1    2.50    0.80
   4   3   1    1.30    0.90
   4   3   1    1.70    1.00
  -4   3  -1    2.40    1.70
  -4   3  -1    1.50    0.50
  -4   3  -1    4.40    1.70
   4   3   1    2.00    0.60
  -4   3  -1    3.00    1.60
  -4   3  -1    4.40    1.60
  -5  -3  -1   10.50    1.40
   5  -3   1   14.30    2.00
  -5  -3  -1    8.90    1.50
   5  -3   1    9.00    1.40
  -5  -3  -1   11.60    1.10
  -5  -3  -1    6.50    1.20
   5   3   1   10.70    1.10
  -5   3  -1   11.80    2.20
  -5   3  -1    9.00    1.00
  -5   3  -1   14.30    2.00
   5   3   1   12.80    1.40
  -5   3  -1    7.50    2.00
   5   3   1    9.80    1.20
   5   3   1    9.10    1.40
  -5   3  -1   10.80    2.10
  -5   3  -1    9.40    1.70
   5   3   1   11.20    1.50
  -5   3  -1    7.30    1.90
  -5   3  -1    9.50    0.90
   6  -3   1   57.79    3.30
  -6  -3  -1   58.49    2.30
  -6  -3  -1   55.49    3.00
  -6  -3  -1   67.29    3.20
   6  -3   1   61.49    3.20
  -6   3  -1   59.49    4.50
  -6   3  -1   57.39    2.00
   6   3   1   62.79    3.30
   6   3   1   57.69    2.90
   6   3   1   53.09    3.30
  -6   3  -1   57.69    4.10
   6   3   1   54.09    3.20
  -6   3  -1   59.39    4.40
  -6   3  -1   56.09    3.20
  -6   3  -1   59.49    4.20
   6   3   1   58.09    2.70
  -6   3  -1   57.39    1.90
  -7  -3  -1    2.80    0.70
  -7  -3  -1    1.80    1.20
   7  -3   1    1.80    0.90
   7  -3   1    4.50    1.50
  -7  -3  -1    3.80    1.20
  -7   3  -1    2.00    2.50
   7   3   1    3.30    0.90
  -7   3  -1    2.50    1.20
  -7   3  -1    1.00    2.20
   7   3   1    2.70    1.30
   7   3   1    3.90    0.90
  -7   3  -1    4.50    2.10
   7   3   1    2.30    1.40
  -7   3  -1    6.90    2.10
   7   3   1    0.60    0.90
   8  -3   1   45.30    3.50
  -8  -3  -1   52.59    3.30
  -8  -3  -1   54.09    3.30
   8  -3   1   52.89    3.40
  -8   3  -1   44.40    4.20
   8   3   1   55.99    3.70
  -8   3  -1   48.10    5.00
   8   3   1   60.59    3.00
  -8   3  -1   45.40    4.40
   8   3   1   49.80    3.50
   8   3   1   54.49    2.70
  -8   3  -1   51.79    5.20
   8   3   1   54.69    3.00
  -8   3  -1   51.19    3.50
  -9  -3  -1   54.79    3.60
   9  -3   1   53.49    4.00
   9  -3   1   53.39    3.70
  -9  -3  -1   54.09    3.60
   9   3   1   61.89    3.30
  -9   3  -1   61.19    5.30
  -9   3  -1   60.89    5.50
   9   3   1   58.39    4.00
  -9   3  -1   64.29    5.50
   9   3   1   53.09    3.10
  -9   3  -1   55.99    5.20
  -9   3  -1   52.69    3.70
   9   3   1   62.69    4.00
   9   3   1   52.09    2.80
 -10  -3  -1   -1.20    1.60
 -10  -3  -1    2.10    1.80
  10  -3   1    0.90    1.40
  10  -3   1   -0.90    1.70
  10   3   1    0.60    1.10
  10   3   1   -1.00    1.90
  10   3   1    0.90    1.10
 -10   3  -1    2.30    3.20
 -10   3  -1    4.60    2.90
 -10   3  -1    1.70    3.00
  10   3   1   -0.30    2.00
 -10   3  -1    1.30    2.60
  10   3   1    1.90    1.30
 -11  -3  -1   27.00    3.00
 -11  -3  -1   27.90    3.30
  11  -3   1   28.10    3.40
  11  -3   1   22.00    3.10
 -11   3  -1   22.30    4.50
  11   3   1   23.30    2.70
  11   3   1   26.70    3.30
 -11   3  -1   26.60    3.70
 -11   3  -1   32.20    4.80
  11   3   1   23.10    2.70
  11   3   1   26.40    2.80
  11   3   1   21.60    3.10
 -12  -3  -1   40.20    4.70
  12  -3   1   40.80    4.20
 -12  -3  -1   39.70    4.50
  12   3   1   43.00    3.50
 -12   3  -1   42.30    6.00
 -12   3  -1   34.30    6.20
  12   3   1   49.70    5.10
  12   3   1   51.19    5.10
  12   3   1   33.30    3.20
  12   3   1   36.10    3.30
 -13  -3  -1   72.29    5.80
 -13  -3  -1   75.49    5.80
  13  -3   1   78.19    5.40
  13   3   1   62.19    5.70
  13   3   1   76.09    4.70
  13   3   1   61.39    4.20
  14  -3   1    5.00    2.60
  14   3   1    5.80    2.30
  14   3   1    6.10    2.30
  13  -4  -1    4.90    2.30
  13   4  -1    8.90    1.80
  13   4  -1    4.60    2.10
  13   4  -1    6.00    1.80
 -12  -4   1    0.80    2.20
 -12  -4   1    3.50    2.30
  12  -4  -1    2.60    2.10
 -12   4   1   -3.60    4.80
  12   4  -1    3.80    1.50
  12   4  -1    0.60    1.40
  12   4  -1   -0.90    1.60
 -12   4   1   -0.60    4.90
  11  -4  -1   15.00    3.20
 -11  -4   1   21.10    2.30
 -11  -4   1   23.00    2.60
  11   4  -1   22.80    2.50
  11   4  -1   19.60    2.40
 -11   4   1   15.70    4.50
  11   4  -1   17.80    2.30
  11   4  -1   19.70    2.30
 -11   4   1    9.50    4.30
  11   4  -1   21.50    2.20
  10  -4  -1   40.80    3.60
 -10  -4   1   33.50    2.80
  10  -4  -1   39.40    4.30
 -10  -4   1   35.10    2.80
 -10   4   1   25.00    7.70
  10   4  -1   44.10    3.30
 -10   4   1   41.00    7.90
 -10   4   1   26.00    4.00
  10   4  -1   35.70    2.30
 -10   4   1   33.70    3.50
  10   4  -1   35.90    3.10
  10   4  -1   30.40    3.20
  10   4  -1   34.00    3.30
 -10   4   1   31.20    4.20
  -9  -4   1   -0.40    1.20
  -9  -4   1   -0.70    1.20
   9  -4  -1   -1.30    1.80
   9  -4  -1    0.70    1.30
  -9   4   1   -1.70    2.40
   9   4  -1   -1.40    1.40
   9   4  -1    0.50    0.90
  -9   4   1   -1.40    2.80
  -9   4   1    0.40    2.90
   9   4  -1    1.20    0.90
   9   4  -1   -2.40    1.40
  -9   4   1   -0.50    2.50
  -9   4   1   -2.10    1.40
   9   4  -1    2.00    1.30
  -8  -4   1   59.09    3.10
   8  -4  -1   59.59    3.80
   8  -4  -1   60.29    4.20
  -8  -4   1   61.99    3.20
  -8   4   1   49.30    3.70
   8   4  -1   54.29    3.30
  -8   4   1   57.39    5.30
  -8   4   1   59.49    5.20
   8   4  -1   63.09    3.40
  -8   4   1   73.99    5.60
   8   4  -1   55.69    2.60
   8   4  -1   54.79    3.30
  -8   4   1   58.89    5.10
   8   4  -1   58.09    2.80
   7  -4  -1   40.40    3.30
  -7  -4   1   38.60    2.60
  -7  -4   1   42.80    2.60
  -7   4   1   46.50    4.60
   7   4  -1   48.60    2.40
  -7   4   1   40.80    4.50
   7   4  -1   40.20    2.10
  -7   4   1   43.50    4.20
  -7   4   1   40.20    1.70
   7   4  -1   48.70    2.90
  -7   4   1   41.80    4.20
  -7   4   1   39.00    1.60
   7   4  -1   38.10    2.80
   7   4  -1   44.10    2.80
  -6  -4   1    2.50    1.00
   6  -4  -1    1.40    1.00
   6  -4  -1    2.80    1.40
  -6  -4   1    3.20    1.10
  -6   4   1    2.70    3.10
   6   4  -1    1.70    1.00
  -6   4   1    1.50    0.70
  -6   4   1    1.90    0.70
   6   4  -1    3.70    0.80
  -6   4   1    1.60    3.00
  -6   4   1   -1.30    2.00
  -6   4   1    0.80    2.10
   6   4  -1    2.70    1.00
  -6   4   1    4.90    1.30
   6   4  -1    2.10    0.70
   6   4  -1    0.90    1.00
   5  -4  -1   90.09    3.90
  -5  -4   1   86.09    3.70
   5  -4  -1   88.79    4.30
  -5  -4   1   80.19    3.30
  -5  -4   1   86.39    3.70
   5   4  -1   87.49    3.90
   5   4  -1   87.29    3.10
  -5   4   1   89.39    5.20
  -5   4   1   82.99    5.00
  -5   4   1   90.79    3.10
   5   4  -1   83.39    3.70
   5   4  -1   86.19    3.30
   5   4  -1   89.29    3.70
  -5   4   1   81.29    3.00
  -5   4   1   89.09    4.20
  -5   4   1   83.19    4.00
   4  -4  -1   45.00    3.70
  -4  -4   1   44.90    2.60
   4  -4  -1   38.20    3.60
  -4  -4   1   47.20    2.70
   4  -4  -1   41.00    2.80
  -4  -4   1   47.40    1.90
  -4   4   1   42.10    2.10
   4   4  -1   45.70    2.60
   4   4  -1   46.20    2.60
  -4   4   1   46.00    3.60
   4   4  -1   42.10    2.60
   4   4  -1   46.90    2.10
   4   4  -1   45.50    2.80
  -4   4   1   45.70    3.50
  -4   4   1   48.30    2.20
  -3  -4   1  117.89    3.60
   3  -4  -1  115.29    5.50
   3  -4  -1  118.19    5.60
   3  -4  -1  116.89    4.40
  -3  -4   1  116.49    4.50
  -3  -4   1  110.89    4.50
   3   4  -1  108.19    4.40
  -3   4   1  115.89    5.30
   3   4  -1  109.99    4.30
   3   4  -1  116.59    4.00
  -3   4   1  116.59    5.30
  -3   4   1  107.99    3.90
  -3   4   1  115.29    3.90
   3   4  -1  110.69    4.40
   3   4  -1  107.29    3.70
  -2  -4   1  274.97    8.10
   2  -4  -1  279.27    8.50
  -2  -4   1  284.77    8.80
   2  -4  -1  291.87    9.60
   2  -4  -1  276.47    9.50
  -2  -4   1  290.77    8.80
   2   4  -1  267.57    7.90
  -2   4   1  283.27    8.70
   2   4  -1  278.37    8.20
  -2   4   1  286.07    8.50
  -2   4   1  272.27    8.00
   2   4  -1  267.77    8.60
   2   4  -1  281.07    8.30
  -2   4   1  279.17    9.30
   2   4  -1  272.47    8.60
  -2   4   1  283.27    9.40
  -1  -4   1   54.49    2.30
  -1  -4   1   52.49    2.60
   1  -4  -1   57.29    3.50
   1  -4  -1   52.19    2.80
   1  -4  -1   50.79    2.50
   1  -4  -1   55.39    3.50
   1  -4  -1   55.49    2.60
  -1   4   1   52.59    3.30
   1   4  -1   54.29    2.70
  -1   4   1   55.49    2.70
   1   4  -1   56.39    3.10
   1   4  -1   55.09    2.40
  -1   4   1   57.59    2.60
   1   4  -1   54.39    2.70
   1   4  -1   56.39    3.20
  -1   4   1   52.99    3.30
  -1   4   1   58.29    2.90
   1   4  -1   61.99    2.80
   0  -4  -1    7.50    1.10
   0  -4  -1    6.20    1.00
   0  -4   1    5.30    1.00
   0  -4   1    7.00    1.50
   0  -4   1    4.20    1.30
   0  -4  -1    4.20    1.30
   0  -4  -1    7.00    1.50
   0   4   1    8.50    1.30
   0   4   1    7.40    1.50
   0   4   1    7.50    1.50
   0   4   1    7.00    1.00
   0   4   1    4.10    0.90
   0   4  -1    5.50    1.00
   0   4  -1    5.90    1.40
   0   4  -1    6.80    1.40
   0   4  -1    7.00    1.10
   1  -4   1  100.69    4.70
   1  -4   1   92.89    4.60
   1  -4   1   97.79    3.90
  -1  -4  -1   91.69    3.70
  -1  -4  -1   92.19    3.70
   1  -4   1   94.09    3.60
   1   4   1   97.69    3.80
  -1   4  -1   92.19    3.60
  -1   4  -1   88.39    3.70
  -1   4  -1  101.19    4.60
   1   4   1  105.99    3.80
   1   4   1   94.99    4.30
  -1   4  -1   90.79    4.50
   1   4   1   96.09    4.20
   1   4   1   92.49    3.50
  -1   4  -1   91.99    3.90
  -1   4  -1   98.29    3.60
   2  -4   1    4.60    1.60
   2  -4   1    3.20    0.90
  -2  -4  -1    4.80    1.20
   2  -4   1    5.80    1.70
  -2  -4  -1    2.70    1.10
  -2  -4  -1    4.90    0.90
   2  -4   1    4.40    1.10
  -2   4  -1    2.50    0.80
   2   4   1    3.30    1.00
  -2   4  -1    2.70    1.60
  -2   4  -1    2.40    0.90
   2   4   1    3.20    0.80
  -2   4  -1    2.30    0.80
   2   4   1    3.10    1.20
   2   4   1    3.00    1.20
  -2   4  -1    1.50    1.50
   3  -4   1  361.56   11.90
  -3  -4  -1  362.36   10.70
   3  -4   1  344.37   10.20
  -3  -4  -1  346.37    9.60
  -3  -4  -1  357.46   10.70
  -3   4  -1  352.56    9.70
  -3   4  -1  343.57   11.50
   3   4   1  354.66   10.00
  -3   4  -1  358.26   11.60
  -3   4  -1  353.46   10.50
  -3   4  -1  358.76   10.60
   3   4   1  341.87   10.50
   3   4   1  353.26   10.60
   3   4   1  352.96   10.30
   3   4   1  341.07    9.70
  -3   4  -1  343.37    9.70
   4  -4   1   46.40    3.50
   4  -4   1   51.09    2.90
  -4  -4  -1   46.50    3.00
  -4  -4  -1   47.20    3.10
  -4  -4  -1   51.29    2.20
  -4   4  -1   47.50    3.90
  -4   4  -1   53.99    2.30
  -4   4  -1   48.40    3.00
  -4   4  -1   51.39    3.90
   4   4   1   48.10    3.10
  -4   4  -1   52.79    4.20
  -4   4  -1   53.89    4.20
   4   4   1   51.89    3.20
   4   4   1   46.00    2.80
  -4   4  -1   48.50    2.30
  -4   4  -1   53.49    3.60
   4   4   1   46.00    2.20
  -5  -4  -1   26.50    2.40
  -5  -4  -1   28.50    1.60
   5  -4   1   25.20    2.60
   5  -4   1   23.50    2.30
  -5  -4  -1   27.80    2.40
  -5   4  -1   25.90    2.60
  -5   4  -1   28.30    1.70
   5   4   1   22.70    2.40
   5   4   1   30.60    2.30
  -5   4  -1   25.20    2.40
  -5   4  -1   28.90    3.50
  -5   4  -1   27.30    3.30
   5   4   1   21.20    2.30
  -5   4  -1   26.40    3.30
   5   4   1   25.30    1.70
   5   4   1   25.90    1.90
  -5   4  -1   33.40    3.90
  -5   4  -1   25.50    1.60
  -6  -4  -1    0.10    1.20
  -6  -4  -1    0.90    0.90
   6  -4   1    0.40    1.30
  -6  -4  -1    1.70    1.20
   6  -4   1    0.90    1.00
  -6   4  -1   -0.80    0.70
   6   4   1    2.90    1.10
   6   4   1    0.60    0.80
   6   4   1    0.10    0.70
   6   4   1    2.40    1.30
  -6   4  -1    1.20    1.10
  -6   4  -1    1.00    2.10
  -6   4  -1    1.20    0.70
  -6   4  -1    0.80    2.10
   6   4   1    0.50    1.30
  -7  -4  -1    4.80    1.50
  -7  -4  -1    6.30    1.50
   7  -4   1    7.80    2.60
   7  -4   1    3.50    1.70
   7   4   1    5.20    1.00
   7   4   1    8.80    1.70
   7   4   1    4.30    1.60
  -7   4  -1    6.20    0.80
  -7   4  -1    4.50    2.60
  -7   4  -1    5.00    2.60
   7   4   1    6.30    1.20
   7   4   1    4.80    1.30
  -7   4  -1    6.20    1.70
  -7   4  -1    1.50    2.50
  -7   4  -1    6.80    2.70
   8  -4   1   21.70    2.80
  -8  -4  -1   24.20    2.80
  -8  -4  -1   20.00    2.30
   8  -4   1   21.20    2.70
  -8   4  -1   23.00    3.80
   8   4   1   29.70    3.20
  -8   4  -1   20.70    4.10
   8   4   1   22.80    2.00
  -8   4  -1   21.10    3.80
   8   4   1   21.60    2.10
   8   4   1   22.10    2.50
  -8   4  -1   27.10    3.90
  -8   4  -1   25.30    4.00
   8   4   1   22.30    2.60
  -9  -4  -1   -0.70    1.50
   9  -4   1   -0.10    1.90
  -9  -4  -1   -2.80    1.50
   9  -4   1    0.20    1.30
   9   4   1    0.00    1.30
  -9   4  -1   -3.10    3.00
  -9   4  -1   -0.30    2.70
  -9   4  -1   -1.20    3.00
   9   4   1   -0.90    1.00
   9   4   1   -1.40    1.70
  -9   4  -1   -0.40    1.50
   9   4   1    0.20    1.00
  -9   4  -1    4.10    2.90
   9   4   1   -0.50    1.70
 -10  -4  -1    9.80    2.20
 -10  -4  -1   11.70    2.20
  10  -4   1    8.90    2.00
  10  -4   1   10.20    2.80
  10   4   1    8.30    1.50
  10   4   1    7.70    1.70
 -10   4  -1    9.30    4.00
  10   4   1    7.80    2.40
 -10   4  -1    9.30    2.30
 -10   4  -1    9.50    3.60
 -10   4  -1   12.50    3.90
  10   4   1   11.30    2.00
 -10   4  -1    9.90    4.10
  10   4   1   11.90    2.50
 -11  -4  -1    5.90    2.30
 -11  -4  -1   11.50    2.40
  11  -4   1    6.90    3.50
 -11   4  -1    3.20    2.30
 -11   4  -1   -0.60    4.30
  11   4   1    8.40    1.90
  11   4   1    5.90    2.70
  11   4   1    7.60    2.70
  11   4   1    8.70    1.90
 -11   4  -1    3.00    4.40
  11   4   1    8.90    1.70
  12  -4   1    0.60    2.10
 -12  -4  -1    3.30    2.40
 -12  -4  -1    1.50    2.40
  12   4   1   -0.90    1.80
  12   4   1   -1.60    2.80
  12   4   1    0.90    2.70
  12   4   1   -0.20    1.60
  12   4   1    0.60    1.60
 -13  -4  -1   29.60    3.60
 -13  -4  -1   29.80    3.70
  13  -4   1   37.00    4.60
  13   4   1   38.00    5.70
  13  -5  -1    4.10    2.60
  13   5  -1    4.60    1.90
  13   5  -1    1.60    2.30
  12  -5  -1   62.29    5.10
  12   5  -1   45.40    4.20
  12   5  -1   42.30    3.10
  11  -5  -1   10.40    2.50
 -11  -5   1    8.80    2.60
 -11  -5   1   10.10    2.60
 -11   5   1   13.60    3.40
  11   5  -1    8.70    1.80
  11   5  -1   10.50    2.20
 -11   5   1   14.90    5.70
  11   5  -1   13.30    2.50
 -11   5   1   13.50    5.60
  11   5  -1   11.90    2.20
  11   5  -1    9.80    1.60
 -10  -5   1   -0.10    1.50
  10  -5  -1   -1.60    1.70
 -10  -5   1    0.00    1.60
  10   5  -1    1.20    1.80
  10   5  -1    1.20    1.10
 -10   5   1    4.50    2.30
  10   5  -1    0.30    1.70
 -10   5   1   -1.30    4.00
  10   5  -1    1.40    1.80
 -10   5   1    0.30    4.10
  10   5  -1   -0.60    1.10
  -9  -5   1   -0.50    1.50
  -9  -5   1   -0.70    1.50
   9  -5  -1    1.80    1.50
   9  -5  -1    0.80    2.20
  -9   5   1    1.10    3.60
   9   5  -1    0.20    1.50
  -9   5   1    7.40    3.70
   9   5  -1    1.40    1.10
  -9   5   1   -1.60    3.60
  -9   5   1    0.90    1.80
   9   5  -1    0.20    1.00
  -9   5   1    5.40    3.70
   9   5  -1   -1.20    1.60
   9   5  -1    0.60    1.70
   8  -5  -1    4.60    1.90
  -8  -5   1    0.60    1.70
   8  -5  -1    4.10    1.50
  -8  -5   1    2.20    1.70
   8   5  -1    2.40    1.60
  -8   5   1    4.00    1.80
   8   5  -1    1.00    1.00
  -8   5   1    5.20    3.30
  -8   5   1    0.90    3.20
  -8   5   1    1.70    0.90
   8   5  -1    2.10    1.60
   8   5  -1    1.90    1.50
  -8   5   1    1.70    2.90
  -8   5   1    2.80    2.80
   8   5  -1    3.50    1.10
   7  -5  -1   95.29    5.40
  -7  -5   1  101.89    4.60
   7  -5  -1  113.19    5.30
  -7  -5   1  101.69    4.60
   7   5  -1  101.09    4.80
  -7   5   1  105.39    3.70
   7   5  -1  107.19    4.20
   7   5  -1   95.19    4.70
  -7   5   1  102.79    6.80
  -7   5   1  110.39    7.40
  -7   5   1  100.59    6.60
  -7   5   1  103.49    3.60
  -7   5   1  119.49    7.60
   7   5  -1  101.49    3.90
  -7   5   1  103.99    5.30
   7   5  -1  101.99    4.80
  -6  -5   1    3.90    1.50
  -6  -5   1    6.40    1.60
   6  -5  -1    3.70    1.50
  -6   5   1    7.50    2.60
  -6   5   1    6.10    1.20
  -6   5   1    4.90    1.60
  -6   5   1    5.00    1.00
   6   5  -1    6.20    1.60
  -6   5   1    5.30    2.80
   6   5  -1    3.90    1.10
   6   5  -1    6.30    1.60
   6   5  -1    6.00    1.10
  -6   5   1    7.10    2.50
  -6   5   1    4.60    2.70
   6   5  -1    4.70    1.40
   5  -5  -1   42.60    3.00
  -5  -5   1   49.40    3.20
  -5  -5   1   43.00    2.00
  -5  -5   1   40.40    3.10
  -5   5   1   41.40    2.30
   5   5  -1   44.30    3.10
  -5   5   1   42.00    2.50
   5   5  -1   49.40    3.10
  -5   5   1   46.50    4.30
  -5   5   1   44.20    4.30
   5   5  -1   41.80    2.30
   5   5  -1   47.90    2.60
   5   5  -1   41.30    3.10
   4  -5  -1    9.30    2.50
   4  -5  -1   12.30    1.80
  -4  -5   1   11.10    1.80
   4  -5  -1   11.90    2.70
  -4  -5   1    9.80    1.70
  -4  -5   1   13.80    1.30
   4  -5  -1    8.50    1.60
   4   5  -1    9.80    1.70
  -4   5   1   14.70    2.20
   4   5  -1   13.00    1.50
  -4   5   1   13.00    1.60
   4   5  -1   10.90    1.80
  -4   5   1   12.80    1.50
  -4   5   1   12.30    2.70
   4   5  -1   13.70    1.90
  -4   5   1   11.70    1.80
  -4   5   1   12.40    2.60
   4   5  -1   12.10    1.60
   3  -5  -1  240.88    9.20
  -3  -5   1  236.98    8.10
  -3  -5   1  232.68    6.80
   3  -5  -1  221.38    7.50
   3  -5  -1  239.08    9.20
  -3  -5   1  220.88    7.90
  -3   5   1  221.08    7.60
  -3   5   1  230.08    8.00
   3   5  -1  235.58    7.40
   3   5  -1  239.48    8.00
   3   5  -1  228.88    7.90
  -3   5   1  236.28    9.00
  -3   5   1  217.68    7.70
   3   5  -1  225.58    7.60
  -3   5   1  240.18    7.20
   3   5  -1  222.88    7.00
  -3   5   1  247.48    9.10
  -2  -5   1   31.90    2.90
  -2  -5   1   26.40    2.80
  -2  -5   1   30.20    1.90
   2  -5  -1   31.70    3.10
   2  -5  -1   33.30    3.50
   2  -5  -1   30.90    3.40
  -2   5   1   27.30    2.40
  -2   5   1   26.40    3.20
   2   5  -1   25.90    2.70
   2   5  -1   29.20    2.40
   2   5  -1   25.90    1.90
   2   5  -1   24.20    2.60
  -2   5   1   31.70    2.10
   2   5  -1   27.00    2.20
  -2   5   1   33.20    2.60
  -2   5   1   34.10    3.40
  -1  -5   1  207.38    6.40
   1  -5  -1  194.08    8.10
   1  -5  -1  205.48    6.70
   1  -5  -1  193.88    8.10
  -1   5   1  215.88    8.40
   1   5  -1  204.18    6.60
   1   5  -1  207.18    7.60
  -1   5   1  215.88    6.80
  -1   5   1  203.48    7.10
   1   5  -1  195.58    7.50
  -1   5   1  196.98    6.80
  -1   5   1  223.78    8.50
   1   5  -1  207.08    6.90
   0  -5  -1  238.98    8.70
   0  -5  -1  238.98    8.70
   0  -5   1  225.38    8.50
   0  -5   1  232.48    8.60
   0   5   1  235.68    7.80
   0   5   1  241.98    8.60
   0   5  -1  244.18    7.80
   0   5  -1  228.68    7.70
   0   5  -1  244.68    8.60
   0   5   1  240.48    8.60
   0   5   1  230.28    7.50
   0   5  -1  244.18    8.60
   0   5  -1  222.08    7.70
   0   5   1  213.18    8.10
  -1  -5  -1   57.19    4.20
  -1  -5  -1   57.29    3.80
   1  -5   1   59.59    2.90
   1  -5   1   63.69    4.20
   1  -5   1   59.79    4.20
  -1  -5  -1   58.39    4.10
  -1   5  -1   65.49    3.40
   1   5   1   62.19    3.80
   1   5   1   60.29    2.90
  -1   5  -1   59.59    3.20
   1   5   1   61.49    3.20
   1   5   1   59.79    3.70
  -1   5  -1   59.19    4.10
  -1   5  -1   58.49    3.00
   1   5   1   54.69    3.70
  -1   5  -1   58.09    4.10
   2  -5   1   55.29    4.30
  -2  -5  -1   51.39    2.60
   2  -5   1   58.79    3.00
   2  -5   1   56.69    4.30
  -2   5  -1   55.59    4.10
  -2   5  -1   58.89    4.20
   2   5   1   53.39    3.00
   2   5   1   53.09    3.50
  -2   5  -1   51.79    2.80
  -2   5  -1   56.79    3.20
   2   5   1   51.89    3.60
   2   5   1   52.89    2.70
   2   5   1   56.29    3.00
  -2   5  -1   53.89    3.30
  -3  -5  -1    3.70    1.60
  -3  -5  -1    3.70    0.90
  -3  -5  -1    0.40    1.40
   3  -5   1    2.20    1.00
  -3   5  -1    2.40    1.10
   3   5   1    1.80    1.50
   3   5   1    3.40    1.20
  -3   5  -1    2.80    1.90
  -3   5  -1    3.10    1.30
   3   5   1    2.70    1.50
  -3   5  -1    4.60    2.10
   3   5   1    2.00    1.00
  -3   5  -1    1.60    1.20
  -3   5  -1    0.60    0.90
   3   5   1    4.10    1.00
   4  -5   1   24.20    2.40
  -4  -5  -1   20.10    1.70
  -4  -5  -1   21.50    3.10
  -4  -5  -1   25.60    3.30
  -4   5  -1   26.40    3.50
  -4   5  -1   20.00    3.30
   4   5   1   25.80    4.00
   4   5   1   22.70    2.10
   4   5   1   20.10    3.60
  -4   5  -1   27.70    3.60
  -4   5  -1   29.70    2.80
  -4   5  -1   23.00    2.60
   4   5   1   21.00    1.80
  -4   5  -1   23.10    2.10
   4   5   1   21.40    2.30
  -4   5  -1   22.50    3.20
  -4   5  -1   23.00    1.90
  -5  -5  -1    1.20    1.60
  -5  -5  -1    0.20    0.80
   5  -5   1    1.60    1.20
  -5  -5  -1    1.90    1.60
  -5   5  -1    0.30    2.10
   5   5   1    1.60    1.50
  -5   5  -1    1.90    2.10
  -5   5  -1    3.90    2.60
   5   5   1   -0.50    1.10
   5   5   1    1.10    0.80
  -5   5  -1   -0.50    1.00
  -5   5  -1    0.00    0.80
  -5   5  -1    0.00    1.30
   5   5   1    0.80    0.90
  -5   5  -1    2.50    2.50
   5   5   1    3.40    1.50
   6  -5   1   -0.20    1.10
  -6  -5  -1    0.50    1.50
  -6  -5  -1    1.10    0.80
  -6  -5  -1    0.60    1.50
   6   5   1    1.00    0.90
   6   5   1   -0.40    1.50
  -6   5  -1    1.20    0.90
   6   5   1    0.90    1.50
  -6   5  -1    0.90    1.30
   6   5   1   -0.30    0.90
  -6   5  -1    5.00    2.90
  -6   5  -1    3.50    2.80
  -6   5  -1   -0.30    1.30
  -6   5  -1    4.10    2.60
  -6   5  -1    5.10    2.60
   6   5   1    1.80    1.30
   7  -5   1   34.80    3.60
  -7  -5  -1   32.10    3.30
  -7  -5  -1   32.30    3.30
  -7   5  -1   27.30    3.90
   7   5   1   36.10    3.00
  -7   5  -1   39.80    4.90
   7   5   1   31.70    3.50
  -7   5  -1   43.30    3.70
   7   5   1   34.80    2.60
   7   5   1   37.00    2.40
  -7   5  -1   34.50    2.20
  -7   5  -1   37.40    4.90
  -7   5  -1   38.50    2.00
  -7   5  -1   37.90    4.70
   7   5   1   39.00    3.60
  -8  -5  -1   20.10    2.60
  -8  -5  -1   19.30    2.50
   8  -5   1   18.10    2.50
  -8   5  -1   15.90    2.60
  -8   5  -1   20.20    4.50
  -8   5  -1   20.40    1.70
   8   5   1   18.90    2.00
  -8   5  -1   14.70    3.90
   8   5   1   17.20    2.50
   8   5   1   20.80    2.70
   8   5   1   24.60    2.40
  -8   5  -1   15.80    3.90
  -8   5  -1   24.50    4.60
   8   5   1   17.20    2.50
  -8   5  -1   22.00    1.60
  -9  -5  -1   24.90    3.00
  -9  -5  -1   25.40    3.00
   9  -5   1   25.10    3.50
   9   5   1   25.90    3.00
   9   5   1   22.30    2.80
  -9   5  -1   20.70    4.80
  -9   5  -1   21.50    4.70
  -9   5  -1   23.00    4.50
   9   5   1   20.40    2.50
   9   5   1   24.70    3.20
  -9   5  -1   20.60    4.60
   9   5   1   21.20    2.30
  -9   5  -1   20.90    3.10
  10  -5   1   25.30    3.20
 -10  -5  -1   29.80    3.20
 -10  -5  -1   29.00    3.10
 -10   5  -1   25.30    5.60
  10   5   1   31.10    3.00
  10   5   1   32.40    3.40
  10   5   1   22.30    3.10
 -10   5  -1   24.00    3.20
  10   5   1   35.00    2.70
 -10   5  -1   29.30    5.70
 -11  -5  -1   12.30    2.70
 -11  -5  -1   13.10    2.80
  11  -5   1   20.40    3.20
  11   5   1   11.00    3.10
  11   5   1   12.40    3.00
  11   5   1   18.40    2.70
 -11   5  -1   20.40    6.40
 -11   5  -1   19.80    6.80
  11   5   1   16.60    2.20
  11   5   1   21.50    2.60
  12  -5   1    4.10    2.50
 -12  -5  -1    4.10    2.80
 -12  -5  -1    1.50    2.80
  12   5   1    1.50    3.00
  12   5   1    1.50    2.20
  12   5   1    1.10    1.80
  12   5   1    4.30    3.10
  12  -6  -1    0.50    2.60
  12   6  -1    0.10    1.80
  12   6  -1    3.20    2.60
  11  -6  -1   -0.40    2.30
  11   6  -1    3.00    1.60
  11   6  -1    2.50    2.30
  11   6  -1    2.50    1.60
  10  -6  -1   48.10    4.60
  10   6  -1   45.20    4.30
 -10   6   1   52.39    7.30
  10   6  -1   43.90    5.40
  10   6  -1   49.00    5.00
 -10   6   1   43.90    7.10
  10   6  -1   52.59    3.50
 -10   6   1   51.29    5.40
  -9  -6   1    1.10    1.90
   9  -6  -1    0.70    1.90
  -9  -6   1    1.30    1.90
  -9   6   1    2.80    2.20
  -9   6   1    1.20    3.90
   9   6  -1    3.60    2.10
  -9   6   1    0.50    4.50
   9   6  -1    4.00    1.50
   9   6  -1    2.20    2.10
  -9   6   1    7.70    4.70
   9   6  -1    2.70    2.10
  -9   6   1    3.10    3.70
   9   6  -1    0.30    1.20
   8  -6  -1   36.90    4.00
  -8  -6   1   35.50    3.60
  -8  -6   1   34.00    3.70
  -8   6   1   38.40    4.30
   8   6  -1   42.00    3.90
  -8   6   1   40.40    2.40
   8   6  -1   44.60    4.30
  -8   6   1   37.00    5.80
  -8   6   1   35.50    5.00
  -8   6   1   42.40    5.50
  -8   6   1   35.00    5.70
   8   6  -1   40.20    3.80
  -8   6   1   35.30    3.00
   8   6  -1   41.90    2.90
   8   6  -1   40.90    2.70
  -7  -6   1   14.40    2.30
  -7  -6   1   15.40    2.40
   7  -6  -1   10.80    2.10
   7   6  -1   12.60    2.40
   7   6  -1   15.10    2.00
  -7   6   1   12.60    2.50
   7   6  -1    9.80    2.90
  -7   6   1   12.20    1.50
  -7   6   1   10.00    3.50
  -7   6   1   10.20    3.50
  -7   6   1   10.10    1.80
   7   6  -1   15.70    2.40
   7   6  -1   12.20    2.20
   6  -6  -1   -0.70    1.40
  -6  -6   1   -1.00    1.60
  -6  -6   1   -0.20    1.70
  -6   6   1    0.00    2.70
   6   6  -1   -0.90    1.40
   6   6  -1   -0.50    1.00
  -6   6   1    1.10    1.60
   6   6  -1    0.10    1.00
   6   6  -1    3.50    1.80
  -6   6   1    1.20    1.10
  -6   6   1   -1.20    3.20
   6   6  -1    2.00    1.80
  -6   6   1    0.00    2.60
  -6   6   1    2.90    3.40
  -5  -6   1   13.50    2.30
  -5  -6   1   13.10    2.20
   5  -6  -1   11.00    1.80
  -5  -6   1   14.50    2.00
  -5   6   1   11.10    3.10
   5   6  -1   15.90    2.40
   5   6  -1   13.10    2.10
   5   6  -1   16.60    2.40
   5   6  -1   15.00    2.00
  -5   6   1   11.40    3.20
  -5   6   1   15.10    1.80
   5   6  -1   14.60    2.10
  -5   6   1   20.80    2.70
   4  -6  -1    2.40    1.20
  -4  -6   1    3.20    1.80
   4  -6  -1    4.00    2.70
  -4  -6   1    3.50    1.00
  -4  -6   1    2.70    1.80
   4  -6  -1    3.00    2.50
   4   6  -1    2.40    1.10
  -4   6   1    3.50    2.30
   4   6  -1    3.70    1.70
  -4   6   1    3.30    1.60
   4   6  -1    3.40    1.40
   4   6  -1    2.70    1.60
  -4   6   1    4.10    1.80
   4   6  -1    3.60    1.20
  -4   6   1    3.90    2.50
   3  -6  -1    8.90    1.60
  -3  -6   1    8.30    2.20
   3  -6  -1    9.00    2.70
  -3  -6   1    9.90    1.40
  -3  -6   1   13.80    2.30
   3  -6  -1    6.40    2.50
  -3   6   1    7.00    1.80
   3   6  -1    8.60    1.50
  -3   6   1   10.30    2.80
   3   6  -1    7.20    1.70
   3   6  -1    7.20    1.90
  -3   6   1   11.20    2.70
  -3   6   1    7.20    2.20
   3   6  -1    7.60    1.90
  -3   6   1    9.70    1.60
   3   6  -1    7.30    1.40
   2  -6  -1   44.00    4.40
  -2  -6   1   46.60    3.90
   2  -6  -1   45.40    4.50
   2  -6  -1   41.00    4.30
  -2  -6   1   47.50    4.00
  -2  -6   1   46.10    2.60
  -2   6   1   39.30    3.20
   2   6  -1   44.10    3.80
  -2   6   1   50.89    4.50
  -2   6   1   50.29    3.60
   2   6  -1   45.60    3.10
   2   6  -1   40.30    2.70
   2   6  -1   46.10    3.80
   2   6  -1   48.60    3.10
  -2   6   1   45.10    2.90
  -2   6   1   42.80    4.30
   1  -6  -1    2.10    2.80
   1  -6  -1    3.70    2.70
  -1  -6   1    6.90    1.30
   1  -6  -1    5.40    1.30
  -1   6   1    5.10    1.50
  -1   6   1    6.40    1.60
  -1   6   1    6.40    2.70
   1   6  -1    6.70    1.50
   1   6  -1    8.10    2.20
   1   6  -1    6.10    1.50
  -1   6   1    6.10    1.40
   1   6  -1    6.90    2.10
   1   6  -1    7.60    1.50
  -1   6   1    5.60    2.60
   0  -6  -1   18.60    2.90
   0  -6   1   16.90    2.80
   0  -6  -1   18.50    2.80
   0  -6   1   18.30    2.90
   0   6  -1   17.30    2.80
   0   6   1   15.50    1.90
   0   6   1   18.00    2.30
   0   6   1   16.90    2.60
   0   6  -1   14.80    2.60
   0   6   1   17.30    2.30
   0   6  -1   22.50    2.40
   0   6   1   14.50    2.50
   0   6  -1   20.40    2.30
   0   6  -1   20.10    2.40
  -1  -6  -1   43.40    4.00
  -1  -6  -1   50.69    2.90
   1  -6   1   48.80    4.60
   1  -6   1   51.29    4.60
   1  -6   1   47.70    2.90
  -1  -6  -1   45.80    4.10
  -1   6  -1   49.40    3.40
   1   6   1   46.40    3.20
  -1   6  -1   46.80    3.00
   1   6   1   42.70    3.00
   1   6   1   51.49    3.20
  -1   6  -1   60.79    4.40
   1   6   1   46.80    4.10
   1   6   1   44.50    4.00
  -1   6  -1   43.80    4.00
  -1   6  -1   48.50    3.20
   2  -6   1    9.50    2.70
   2  -6   1   11.70    2.80
  -2  -6  -1    5.60    1.90
   2  -6   1   15.30    2.00
  -2   6  -1   12.20    1.70
  -2   6  -1    8.10    2.60
   2   6   1   11.50    1.80
   2   6   1    9.40    2.20
  -2   6  -1    9.20    1.70
   2   6   1   11.80    1.80
   2   6   1    9.30    1.50
  -2   6  -1    9.30    2.70
  -2   6  -1   14.30    2.20
   2   6   1   11.80    2.40
  -3  -6  -1  136.59    6.30
  -3  -6  -1  128.39    6.10
   3  -6   1  138.79    5.50
  -3  -6  -1  125.09    4.70
   3   6   1  133.09    5.60
  -3   6  -1  126.09    7.00
  -3   6  -1  127.79    7.10
  -3   6  -1  128.09    5.00
   3   6   1  124.39    5.00
   3   6   1  129.79    5.30
  -3   6  -1  120.59    6.50
   3   6   1  128.59    6.10
   3   6   1  130.79    6.10
  -3   6  -1  119.69    6.60
   4  -6   1   62.69    3.90
  -4  -6  -1   65.49    3.00
  -4  -6  -1   55.49    6.30
  -4  -6  -1   54.29    6.50
   4   6   1   62.09    6.50
  -4   6  -1   58.09    5.30
   4   6   1   54.49    3.10
  -4   6  -1   69.19    5.90
   4   6   1   60.39    3.80
  -4   6  -1   65.69    6.00
  -4   6  -1   64.19    4.30
  -4   6  -1   73.29    5.60
   4   6   1   56.99    3.50
   4   6   1   47.40    6.00
   5  -6   1   33.00    3.20
  -5  -6  -1   40.70    3.80
  -5  -6  -1   32.40    3.70
  -5  -6  -1   33.60    2.40
  -5   6  -1   37.40    2.60
  -5   6  -1   38.30    4.80
  -5   6  -1   35.60    4.90
   5   6   1   35.90    2.60
   5   6   1   32.40    2.80
  -5   6  -1   37.80    3.70
   5   6   1   32.30    3.00
   5   6   1   36.00    3.70
  -5   6  -1   30.30    4.20
   5   6   1   36.90    3.70
  -5   6  -1   32.70    4.50
  -6  -6  -1   -0.50    1.90
   6  -6   1   -1.50    1.40
  -6  -6  -1    2.50    1.90
   6   6   1   -2.00    1.80
   6   6   1    2.70    1.50
   6   6   1    0.50    1.90
  -6   6  -1    2.80    3.50
  -6   6  -1    3.50    3.20
   6   6   1    1.50    1.10
  -6   6  -1   -4.00    2.90
  -6   6  -1    1.90    1.80
  -6   6  -1    0.90    3.50
  -6   6  -1   -0.30    1.10
   6   6   1    0.20    1.10
  -7  -6  -1    3.40    2.10
   7  -6   1   -0.30    1.50
  -7  -6  -1    3.50    2.00
   7   6   1    3.40    2.00
  -7   6  -1    0.80    1.80
   7   6   1   -1.60    1.90
  -7   6  -1    7.80    3.50
   7   6   1    0.40    1.20
  -7   6  -1    0.60    1.10
   7   6   1   -0.50    1.90
  -7   6  -1    6.80    3.90
  -7   6  -1    4.30    3.30
  -7   6  -1    1.00    3.60
  -7   6  -1    0.60    1.50
  -8  -6  -1   -7.00    3.50
   8  -6   1   -0.40    1.70
   8   6   1    0.30    1.80
  -8   6  -1    1.00    1.10
  -8   6  -1    0.80    1.80
   8   6   1   -2.60    1.10
  -8   6  -1   -4.00    3.70
  -8   6  -1   -3.30    4.30
   8   6   1   -1.00    1.20
  -8   6  -1   -0.30    3.80
  -8   6  -1   -2.20    4.30
  -8   6  -1   -0.10    2.00
   9  -6   1   37.60    4.20
  -9  -6  -1   28.00    3.40
  -9  -6  -1   28.20    3.30
   9   6   1   23.70    2.80
   9   6   1   31.10    3.50
   9   6   1   31.10    3.00
   9   6   1   21.60    3.20
  -9   6  -1   31.90    5.70
  -9   6  -1   25.10    6.00
  -9   6  -1   28.20    3.80
   9   6   1   23.70    3.10
  -9   6  -1   34.40    6.20
  -9   6  -1   27.10    5.40
 -10  -6  -1    1.60    2.70
 -10  -6  -1    3.30    2.70
  10  -6   1    5.20    2.50
 -10   6  -1   22.00   11.60
 -10   6  -1    5.50    3.10
 -10   6  -1   13.10   11.50
  10   6   1    3.00    2.90
  10   6   1    6.10    1.80
  10   6   1    4.00    3.00
  10   6   1    3.40    1.80
  10   6   1    5.60    2.40
 -11  -6  -1    4.40    3.20
 -11  -6  -1    4.30    3.00
  11  -6   1   -1.70    2.40
  11   6   1    3.10    2.30
  11   6   1    0.10    5.00
  11   6   1    1.90    2.20
 -10  -7   1    0.40    4.70
 -10  -7   1   -0.10    4.80
  10  -7  -1    0.90    3.60
  10   7  -1    1.90    2.20
  10   7  -1    3.00    2.50
  -9  -7   1   -2.80    2.50
  -9  -7   1   -2.20    2.60
  -9   7   1   -0.90    2.80
   9   7  -1   -0.70    1.40
  -9   7   1   -0.30    1.40
   9   7  -1    0.40    1.60
  -9   7   1    4.30    6.10
   9   7  -1   -2.00    2.10
   9   7  -1   -1.30    3.30
   9   7  -1   -1.00    3.20
  -9   7   1    5.00    6.00
  -8  -7   1    7.90    2.70
  -8  -7   1    6.10    2.50
   8  -7  -1    5.80    2.40
   8   7  -1    7.10    2.70
   8   7  -1    6.00    1.70
   8   7  -1    3.10    2.10
  -8   7   1    5.90    4.50
   8   7  -1    5.10    2.60
  -8   7   1    5.10    2.40
   8   7  -1    6.30    1.70
  -8   7   1    6.40    1.60
  -8   7   1   11.90    5.50
  -8   7   1    9.40    4.60
  -8   7   1    9.00    5.50
   7  -7  -1   64.09    4.90
  -7  -7   1   64.19    5.60
  -7  -7   1   60.19    5.30
  -7   7   1   51.69    6.30
  -7   7   1   44.80    7.20
   7   7  -1   61.89    4.60
   7   7  -1   65.39    4.80
  -7   7   1   62.49    4.00
   7   7  -1   62.39    3.90
   7   7  -1   61.89    3.70
  -7   7   1   43.10    6.30
   7   7  -1   71.49    5.00
  -7   7   1   58.29    7.00
  -7   7   1   67.79    8.30
   6  -7  -1   14.50    2.60
  -6  -7   1    9.30    2.70
  -6  -7   1   10.80    2.60
  -6   7   1   19.00    4.90
  -6   7   1   10.70    3.60
  -6   7   1   19.20    4.40
  -6   7   1   15.30    4.70
  -6   7   1   16.20    2.10
  -6   7   1   12.80    2.80
   6   7  -1    8.10    2.60
   6   7  -1   11.70    1.90
   6   7  -1   10.50    2.60
   6   7  -1   11.50    2.30
   6   7  -1   12.90    2.10
  -5  -7   1   24.70    3.30
   5  -7  -1   34.80    3.50
  -5  -7   1   24.90    3.40
  -5   7   1   32.80    2.90
  -5   7   1   34.80    4.00
  -5   7   1   25.50    4.20
  -5   7   1   24.90    4.20
   5   7  -1   38.40    4.00
   5   7  -1   34.90    4.00
   5   7  -1   42.70    3.80
   5   7  -1   29.90    2.90
  -4  -7   1    1.60    1.30
   4  -7  -1    2.10    1.60
  -4  -7   1    3.50    2.40
  -4  -7   1    1.10    2.30
   4   7  -1   -0.20    1.30
   4   7  -1    1.60    1.30
  -4   7   1    2.80    3.00
   4   7  -1    3.50    2.70
   4   7  -1    6.20    2.30
  -4   7   1    3.90    3.00
  -4   7   1    3.60    1.90
  -4   7   1    2.40    1.50
   4   7  -1    2.50    2.10
   3  -7  -1    7.10    3.30
  -3  -7   1    7.20    2.70
   3  -7  -1    7.70    1.70
   3  -7  -1    6.40    3.30
  -3  -7   1    7.60    2.80
  -3  -7   1    5.70    1.40
  -3   7   1    7.10    2.90
  -3   7   1    7.20    2.90
  -3   7   1    6.00    2.10
   3   7  -1    8.40    1.70
  -3   7   1    6.80    1.60
   3   7  -1    5.90    2.80
   3   7  -1    7.70    2.70
  -3   7   1    7.80    2.10
  -2  -7   1   17.50    3.00
   2  -7  -1   22.00    4.10
  -2  -7   1   16.80    2.40
  -2  -7   1   13.40    2.80
   2  -7  -1   14.10    3.50
   2   7  -1   12.30    2.80
  -2   7   1   23.60    3.00
  -2   7   1   16.80    2.50
  -2   7   1   11.50    3.10
   2   7  -1   16.30    2.20
  -2   7   1   22.50    2.60
   2   7  -1   17.80    2.50
  -2   7   1   13.30    3.10
   2   7  -1   16.30    2.80
   2   7  -1   17.00    2.40
   1  -7  -1    3.10    3.00
   1  -7  -1   -1.10    2.60
   1  -7  -1    0.40    1.10
  -1  -7   1    1.30    1.40
   1   7  -1    0.10    1.20
  -1   7   1    2.70    1.70
   1   7  -1    1.20    1.40
  -1   7   1    3.90    2.60
  -1   7   1    0.00    1.30
   1   7  -1    0.80    2.10
  -1   7   1    2.60    1.50
   1   7  -1    0.40    1.50
   1   7  -1   -0.60    2.10
  -1   7   1   -2.20    2.30
   0  -7  -1  143.59    7.70
   0  -7  -1  137.69    7.60
   0  -7   1  153.58    7.90
   0  -7   1  162.18    8.00
   0   7   1  152.88    6.10
   0   7  -1  140.89    7.40
   0   7  -1  129.69    6.00
   0   7   1  150.08    6.50
   0   7   1  131.19    6.10
   0   7   1  153.08    7.70
   0   7  -1  152.68    6.20
   0   7  -1  146.79    7.40
   0   7  -1  151.98    6.60
   0   7   1  152.48    7.60
   1  -7   1   20.80    4.70
  -1  -7  -1   25.50    3.80
   1  -7   1   30.10    2.80
   1  -7   1   27.10    5.00
  -1  -7  -1   25.50    2.60
  -1  -7  -1   21.00    3.50
  -1   7  -1   17.80    5.20
   1   7   1   26.30    3.00
   1   7   1   28.00    2.90
   1   7   1   24.90    3.50
   1   7   1   19.40    3.20
  -1   7  -1   24.10    3.10
  -1   7  -1   34.00    6.30
  -1   7  -1   22.90    3.10
   1   7   1   23.70    2.90
  -1   7  -1   27.30    2.70
  -2  -7  -1    2.60    2.30
  -2  -7  -1    0.60    2.30
   2  -7   1    1.20    1.40
  -2   7  -1   -2.10    2.50
   2   7   1    4.40    2.30
   2   7   1   -0.40    2.00
  -2   7  -1    0.90    1.50
  -2   7  -1    2.40    1.40
  -2   7  -1    1.30    1.90
   2   7   1   -0.10    1.20
   2   7   1    2.10    1.50
   2   7   1    1.60    1.20
  -2   7  -1    2.20    2.60
  -3  -7  -1    1.60    2.20
  -3  -7  -1    2.10    2.40
   3  -7   1    0.80    1.40
  -3  -7  -1    2.30    1.20
  -3   7  -1   -0.20    3.40
  -3   7  -1    0.90    1.90
  -3   7  -1    1.80    1.40
   3   7   1    1.50    1.20
  -3   7  -1   -1.20    3.30
   3   7   1    1.60    1.40
  -3   7  -1    0.40    1.50
   3   7   1    0.40    2.00
  -3   7  -1    0.80    2.70
   3   7   1   -0.10    2.00
   3   7   1    2.40    1.50
  -3   7  -1   -0.30    2.70
  -4  -7  -1    6.00    2.60
  -4  -7  -1    6.00    1.50
  -4  -7  -1    5.80    2.60
   4   7   1    5.00    1.60
   4   7   1    2.60    2.20
   4   7   1    7.90    3.20
  -4   7  -1    6.40    1.60
  -4   7  -1    2.40    3.70
  -4   7  -1    5.00    3.80
   4   7   1    8.40    2.00
  -4   7  -1    2.90    2.00
  -4   7  -1    5.40    3.30
   4   7   1    6.60    2.50
  -4   7  -1    5.30    3.10
   5  -7   1   44.00    4.00
  -5  -7  -1   45.30    4.90
  -5  -7  -1   42.20    4.90
  -5   7  -1   46.20    5.70
   5   7   1   43.00    4.80
  -5   7  -1   42.80    5.90
  -5   7  -1   49.10    3.30
  -5   7  -1   48.80    6.00
   5   7   1   45.80    4.00
   5   7   1   44.50    3.30
   5   7   1   38.80    4.70
  -5   7  -1   49.60    5.90
   5   7   1   51.29    3.70
  -5   7  -1   50.19    4.40
  -6  -7  -1    7.90    2.80
   6  -7   1   13.10    2.40
  -6  -7  -1    8.90    2.90
   6   7   1    6.90    2.70
   6   7   1   13.10    2.10
  -6   7  -1   13.30    2.00
   6   7   1   12.10    2.80
   6   7   1   13.40    2.40
   6   7   1   11.40    2.40
  -6   7  -1    9.20    4.10
  -6   7  -1    9.90    4.00
  -6   7  -1   17.60    5.10
  -6   7  -1   21.10    5.40
  -6   7  -1   15.80    2.80
  -7  -7  -1   10.30    3.10
  -7  -7  -1   10.60    3.00
   7  -7   1   15.60    3.10
  -7   7  -1   13.90    5.60
  -7   7  -1    7.60    5.30
   7   7   1   11.30    2.50
   7   7   1   11.10    3.00
   7   7   1   13.70    2.10
  -7   7  -1    6.90    4.60
   7   7   1    8.00    2.90
   7   7   1    8.80    1.90
  -7   7  -1    7.90    4.30
  -7   7  -1   11.90    2.00
  -7   7  -1    6.20    2.20
   8  -7   1    0.40    2.00
  -8  -7  -1   -1.00    2.80
  -8  -7  -1    4.20    3.00
   8   7   1    4.70    3.00
  -8   7  -1   -1.90    2.40
  -8   7  -1    1.80    4.60
  -8   7  -1    3.90    4.80
   8   7   1    3.00    1.80
   8   7   1    3.60    1.60
   8   7   1    6.00    3.00
  -8   7  -1    7.90    5.80
  -8   7  -1    4.30    1.50
   8   7   1   -0.90    2.10
  -8   7  -1    5.20    5.80
  -9  -7  -1   -2.40    3.10
   9  -7   1    4.00    2.20
  -9  -7  -1    3.50    3.00
  -9   7  -1   -0.60    6.50
  -9   7  -1    8.80    6.80
  -9   7  -1    6.70    3.70
   9   7   1    0.80    1.70
   9   7   1    0.10    2.20
  10  -7   1   -0.30    4.10
  10   7   1   -0.20    2.00
  10   7   1   -2.10    2.40
   9  -8  -1    6.70    3.30
   9   8  -1    8.40    2.30
   9   8  -1    8.20    2.90
   8  -8  -1    2.40    2.80
  -8   8   1   -8.50    7.50
  -8   8   1   -0.60    1.90
  -8   8   1   -9.80    7.10
  -8   8   1    0.90    6.20
  -8   8   1   -1.00    3.00
   8   8  -1   -0.30    2.00
   8   8  -1    0.30    2.40
  -8   8   1    3.80    6.50
  -7  -8   1    9.30    3.60
   7  -8  -1   13.60    2.90
  -7  -8   1   11.50    3.80
  -7   8   1   11.90    6.70
   7   8  -1   17.60    3.00
   7   8  -1   15.70    2.50
  -7   8   1   20.80    3.70
  -7   8   1   19.10    7.10
  -7   8   1   12.80    7.10
  -7   8   1    9.80    6.70
  -6  -8   1    4.40    3.70
  -6  -8   1    3.00    3.60
  -6   8   1   -1.50    5.60
  -6   8   1    3.80    4.60
   6   8  -1    4.20    2.30
   6   8  -1    0.00    1.60
  -6   8   1    1.80    1.80
  -6   8   1    3.60    4.60
  -6   8   1   11.90    6.10
  -6   8   1    4.00    2.60
  -5  -8   1    9.40    3.70
  -5  -8   1    6.00    3.60
   5  -8  -1   10.30    2.50
  -5   8   1   11.00    5.60
   5   8  -1    4.20    1.70
  -5   8   1    4.30    4.20
   5   8  -1    6.70    3.00
  -5   8   1   10.40    2.20
  -5   8   1    4.30    2.40
   5   8  -1    6.00    2.30
  -5   8   1   19.10    5.90
  -5   8   1   10.90    4.60
   5   8  -1    5.00    2.90
   4  -8  -1    4.80    2.00
  -4  -8   1    0.30    3.10
  -4  -8   1    1.00    3.10
   4   8  -1    4.30    2.70
   4   8  -1   -0.10    1.60
   4   8  -1   -0.30    2.60
  -4   8   1    0.80    2.00
  -4   8   1    3.50    1.80
  -4   8   1    0.30    4.00
  -4   8   1   -1.70    3.70
   4   8  -1    2.10    1.80
   4   8  -1    4.40    2.10
   3  -8  -1    0.60    1.80
   3  -8  -1    2.90    4.10
   3  -8  -1    0.30    3.90
  -3  -8   1    1.40    2.80
   3   8  -1   -0.60    1.40
  -3   8   1   -2.00    1.80
   3   8  -1    1.80    2.00
   3   8  -1    0.20    2.00
  -3   8   1   -4.60    3.30
  -3   8   1    2.70    1.70
  -3   8   1   -4.30    3.30
   3   8  -1    1.30    3.50
   3   8  -1   -2.40    4.40
  -2  -8   1    2.80    3.20
   2  -8  -1    1.10    1.50
  -2  -8   1    1.40    3.10
   2  -8  -1    1.60    3.90
   2  -8  -1    2.50    4.00
  -2   8   1   -1.70    3.30
   2   8  -1   -2.50    2.60
   2   8  -1    0.90    2.70
   2   8  -1    0.70    1.60
  -2   8   1    3.50    1.80
  -2   8   1    1.70    3.30
   2   8  -1    1.50    1.80
  -2   8   1    1.00    1.80
  -1  -8   1   27.50    3.30
   1  -8  -1   22.40    4.60
   1  -8  -1   21.70    4.70
   1  -8  -1   29.10    3.20
   1   8  -1   34.40    3.40
  -1   8   1   25.40    4.70
   1   8  -1   21.00    2.90
  -1   8   1   25.10    4.10
  -1   8   1   28.40    4.00
   1   8  -1   19.80    3.40
  -1   8   1   30.40    4.30
  -1   8   1   28.10    3.70
   1   8  -1   27.30    4.00
   0  -8   1   12.00    3.90
   0  -8   1   12.70    2.20
   0  -8  -1   16.20    4.10
   0  -8   1    9.90    3.80
   0  -8  -1    5.70    3.70
   0   8  -1    5.90    2.40
   0   8  -1    4.20    3.00
   0   8  -1    6.10    3.10
   0   8   1   12.00    2.30
   0   8   1   10.60    2.30
   0   8   1    6.70    3.40
   0   8  -1   10.60    2.40
   0   8   1   10.80    3.60
   0   8   1    9.20    2.50
   0   8  -1    9.30    2.30
  -1  -8  -1   10.60    2.50
  -1  -8  -1   11.10    3.70
  -1  -8  -1   11.90    3.70
  -1   8  -1   13.70    4.00
   1   8   1   14.00    3.40
  -1   8  -1   16.30    2.90
  -1   8  -1   18.50    4.20
   1   8   1    9.70    2.50
   1   8   1   14.20    4.20
   1   8   1   14.30    2.40
   1   8   1   12.70    3.40
  -1   8  -1   15.60    2.50
   2  -8   1    0.30    1.70
  -2  -8  -1    0.40    1.70
  -2  -8  -1    1.80    3.10
  -2  -8  -1    1.20    3.10
  -2   8  -1    2.60    1.70
  -2   8  -1    0.40    3.50
   2   8   1    2.80    2.00
   2   8   1    1.10    2.80
  -2   8  -1    1.40    6.00
  -2   8  -1    0.00    1.80
   2   8   1   -0.70    2.10
  -2   8  -1    2.20    3.50
   2   8   1    1.00    1.50
   2   8   1    0.00    2.80
  -2   8  -1    5.70    6.30
   3  -8   1   15.50    2.40
  -3  -8  -1   16.40    2.80
  -3  -8  -1    9.90    3.70
  -3  -8  -1   11.70    3.90
  -3   8  -1   25.20    5.50
   3   8   1   24.00    3.20
   3   8   1   17.60    3.50
  -3   8  -1   22.70    5.40
  -3   8  -1   20.20    2.70
  -3   8  -1   18.70    4.40
   3   8   1   22.20    3.70
  -3   8  -1   19.10    3.10
  -3   8  -1   12.10    4.10
   4  -8   1    0.70    1.80
  -4  -8  -1   -4.40    3.10
  -4  -8  -1    1.40    3.20
  -4   8  -1   -2.00    4.70
   4   8   1   -2.00    1.50
   4   8   1    4.20    2.90
   4   8   1   -0.40    2.80
  -4   8  -1   -0.10    3.70
  -4   8  -1    1.00    2.20
  -4   8  -1    4.50    3.90
  -4   8  -1    1.90    1.80
  -4   8  -1    3.60    4.70
   4   8   1   -1.70    1.80
  -5  -8  -1   10.00    3.80
   5  -8   1    9.00    2.40
  -5  -8  -1    3.20    3.60
  -5   8  -1    8.40    4.50
  -5   8  -1   10.20    2.90
  -5   8  -1    1.80    5.30
  -5   8  -1   16.40    4.80
   5   8   1   11.50    2.60
   5   8   1   11.90    2.30
  -5   8  -1   11.10    2.10
  -5   8  -1    6.50    5.50
  -6  -8  -1    5.30    3.70
  -6  -8  -1    1.10    3.70
   6  -8   1    5.90    2.70
  -6   8  -1   12.60    6.40
  -6   8  -1    7.40    6.30
  -6   8  -1    7.30    4.90
  -6   8  -1    8.60    2.10
  -6   8  -1    3.00    4.60
   6   8   1    8.60    2.60
   6   8   1    6.90    2.00
  -6   8  -1    6.20    2.90
   7  -8   1    7.50    2.90
  -7   8  -1   10.50    2.30
  -7   8  -1   13.30    3.40
   7   8   1   10.70    2.40
  -7   8  -1   12.70    7.00
   7   8   1   10.70    2.90
  -7   8  -1    5.90    6.00
  -7   8  -1    5.20    5.90
  -7   8  -1   10.50    6.80
   8  -8   1    3.90    3.00
  -8   8  -1    2.70    3.50
  -8   8  -1    3.30    2.00
   8   8   1    1.00    3.50
   8   8   1    2.20    2.00
  -8   8  -1   11.60    8.30
  -8   8  -1   16.30    8.10
   6   9  -1   -0.40    2.60
   6   9  -1   -1.30    2.10
  -6   9   1   -1.20    3.30
  -5   9   1   -1.00    2.20
   5   9  -1    0.40    2.00
   4   9  -1   -0.50    1.90
  -4   9   1   -0.30    2.40
  -4   9   1    0.80    2.10
   4   9  -1    0.00    2.20
   3   9  -1    2.30    1.90
   3   9  -1    2.50    2.40
  -3   9   1    1.70    2.10
  -3   9   1    4.10    2.60
  -2   9   1   -0.90    2.30
   2   9  -1    0.10    1.80
  -2   9   1    2.00    2.10
   2   9  -1    1.00    2.30
  -1   9   1   -0.20    2.20
  -1   9   1    0.20    2.10
   1   9  -1   -1.40    2.00
   1   9  -1    2.50    2.10
   0   9  -1    2.10    2.10
   0   9   1    0.10    2.10
   0   9   1   -2.10    2.00
   0   9  -1    3.50    2.20
   1   9   1    1.20    2.00
  -1   9  -1    3.00    2.10
  -1   9  -1    0.90    2.10
  -2   9  -1    1.60    2.10
  -2   9  -1    0.60    2.30
   2   9   1    2.50    1.90
   2   9   1    1.90    2.40
   3   9   1    0.40    1.90
  -3   9  -1   -2.80    2.50
   3   9   1    0.60    2.40
  -3   9  -1    1.80    2.20
  -4   9  -1    1.70    2.60
   4   9   1    1.60    2.50
   4   9   1    3.60    2.10
  -4   9  -1    1.50    2.20
   5   9   1    9.60    4.00
  -5   9  -1   10.20    2.70
  -5   9  -1   12.60    3.70
   5   9   1   17.90    3.40
  -6   9  -1   13.50    4.50
   6   9   1    8.90    2.60
   6   9   1   14.40    3.40
  15   0  -2    2.00    2.20
 -14   0   2    0.30    3.60
 -14   0   2    4.40    3.60
  14   0  -2    2.40    1.60
  13   0  -2   -3.20    1.50
 -13   0   2   -0.80    2.80
 -13   0   2   -0.50    2.80
  13   0  -2    0.20    1.40
 -12   0   2   32.90    4.00
  12   0  -2   37.60    3.20
 -12   0   2   37.30    4.00
  12   0  -2   42.30    3.20
 -11   0   2    3.80    1.90
  11   0  -2    3.60    1.40
 -11   0   2    0.10    2.10
 -11   0   2    1.20    2.20
 -11   0   2    1.90    2.00
  11   0  -2    0.80    1.20
  10   0  -2   65.89    4.00
  10   0  -2   66.59    3.40
 -10   0   2   61.99    4.10
 -10   0   2   61.99    2.80
 -10   0   2   61.49    4.00
 -10   0   2   69.89    4.40
 -10   0   2   67.59    4.30
  -9   0   2   -1.80    1.10
  -9   0   2    0.70    0.80
  -9   0   2    0.80    1.40
   9   0  -2   -0.20    0.90
   9   0  -2    0.30    0.80
  -9   0   2   -0.50    1.30
   9   0  -2   -0.10    0.50
  -9   0   2   -0.50    1.20
   9   0  -2   -0.70    0.60
   8   0  -2   -0.50    0.70
  -8   0   2   -0.90    1.10
   8   0  -2   -0.40    0.60
   8   0  -2    0.20    0.40
  -8   0   2    1.30    1.20
   8   0  -2   -0.30    0.50
  -8   0   2   -2.50    0.90
  -8   0   2    1.10    0.60
  -8   0   2    0.40    1.10
   7   0  -2    0.70    0.60
  -7   0   2    0.80    0.50
   7   0  -2    1.20    0.40
   7   0  -2    0.30    0.40
  -7   0   2   -2.00    0.90
   7   0  -2    0.40    0.60
  -7   0   2    0.00    0.90
  -7   0   2    0.60    0.90
  -7   0   2   -0.30    1.00
   6   0  -2  243.48    6.40
  -6   0   2  239.18    7.70
  -6   0   2  243.28    7.70
   6   0  -2  239.18    6.90
   6   0  -2  252.37    7.00
  -6   0   2  246.18    7.40
  -6   0   2  236.68    7.30
  -6   0   2  248.58    6.70
  -6   0   2  242.38    6.70
   6   0  -2  247.78    6.40
   5   0  -2    0.10    0.50
  -5   0   2    0.90    0.60
  -5   0   2   -0.10    0.40
   5   0  -2    0.50    0.40
   5   0  -2    0.50    0.30
  -5   0   2    1.20    0.60
  -5   0   2    0.50    0.60
  -5   0   2    0.60    0.30
   5   0  -2    0.70    0.40
  -5   0   2   -0.70    0.60
  -4   0   2   64.09    1.90
  -4   0   2   57.29    2.30
   4   0  -2   57.59    2.00
  -4   0   2   58.89    2.30
   4   0  -2   56.29    1.80
  -4   0   2   57.79    2.20
  -4   0   2   57.09    1.90
   4   0  -2   59.19    1.80
  -4   0   2   58.59    2.20
   4   0  -2   59.29    2.00
   3   0  -2    0.40    0.20
  -3   0   2    0.50    0.30
  -3   0   2    0.20    0.20
  -3   0   2    0.00    0.20
  -3   0   2    0.40    0.30
   3   0  -2    0.20    0.20
   3   0  -2   -0.10    0.20
   2   0  -2  515.85   13.10
  -2   0   2  497.55   13.30
   2   0  -2  552.64   13.20
  -2   0   2  539.35   13.10
   2   0  -2  539.45   13.30
   2   0  -2  549.05   13.20
  -2   0   2  558.44   13.10
   2   0  -2  551.04   13.30
  -2   0   2  533.25   13.20
  -2   0   2  502.95   13.30
  -1   0   2    0.00    0.10
  -1   0   2    0.30    0.10
   0   0   2    0.00    0.10
   1   0   2    0.10    0.20
  -1   0  -2    0.00    0.30
  -1   0  -2    0.00    0.20
  -1   0  -2    0.40    0.40
   1   0   2    0.10    0.20
   1   0   2    0.30    0.30
  -1   0  -2    0.20    0.10
  -1   0  -2   -0.10    0.20
   2   0   2 2637.54   64.79
   2   0   2 2655.13   65.29
  -2   0  -2 2617.14   65.29
  -2   0  -2 2620.44   65.29
   2   0   2 2649.33   64.79
   2   0   2 2706.03   64.49
  -2   0  -2 2650.63   64.79
   2   0   2 2694.53   65.29
   3   0   2    0.40    0.40
   3   0   2    0.60    0.40
   3   0   2   -0.10    0.30
   3   0   2   -1.00    0.60
   3   0   2    0.40    0.70
  -3   0  -2   -0.30    0.40
  -3   0  -2    0.30    0.30
   4   0   2   49.60    1.80
   4   0   2   52.19    2.20
  -4   0  -2   52.39    2.20
  -4   0  -2   51.79    1.80
   4   0   2   53.99    2.80
   4   0   2   52.59    2.30
  -5   0  -2   -0.20    0.70
   5   0   2    0.30    1.10
  -5   0  -2    0.80    0.60
  -5   0  -2    0.80    1.10
   5   0   2    0.40    0.60
  -5   0  -2   -0.60    1.00
  -5   0  -2    1.20    0.50
   5   0   2    0.70    0.50
   5   0   2    0.40    0.60
   5   0   2   -0.70    1.00
  -6   0  -2  127.49    3.80
   6   0   2  130.19    4.50
   6   0   2  133.09    5.40
   6   0   2  135.09    5.50
   6   0   2  129.09    3.90
  -6   0  -2  115.99    5.10
  -6   0  -2  122.99    5.20
  -6   0  -2  121.79    4.40
   6   0   2  135.19    4.70
  -7   0  -2    0.10    1.30
   7   0   2    0.90    0.60
   7   0   2   -1.30    0.90
   7   0   2    1.50    1.40
  -7   0  -2    0.70    0.60
  -7   0  -2   -0.20    1.30
   7   0   2   -0.50    0.70
   7   0   2    0.40    1.30
  -8   0  -2  192.78    7.50
   8   0   2  184.38    6.40
   8   0   2  191.38    6.60
  -8   0  -2  188.48    6.30
   8   0   2  185.38    5.40
   8   0   2  186.08    7.50
  -8   0  -2  193.98    5.40
   8   0   2  191.48    7.60
  -8   0  -2  186.78    7.40
   9   0   2    1.10    1.20
  -9   0  -2   -0.70    0.70
   9   0   2    0.50    1.80
   9   0   2   -0.40    0.90
  -9   0  -2   -0.60    1.00
   9   0   2    0.20    0.70
  -9   0  -2   -0.70    1.90
   9   0   2    2.00    1.90
  -9   0  -2    0.80    2.00
 -10   0  -2  236.28   12.30
  10   0   2  219.28    6.40
 -10   0  -2  251.97   12.70
  10   0   2  244.08    8.30
  10   0   2  214.38   11.10
  10   0   2  235.58   13.00
  10   0   2  215.88    7.80
  10   0   2  231.28    6.50
 -11   0  -2   -2.30    2.40
  11   0   2   -0.70    0.90
  11   0   2   -0.30    0.80
 -11   0  -2   -3.00    2.50
 -11   0  -2    0.30    2.00
  11   0   2    0.60    1.50
  11   0   2   -0.50    1.30
 -12   0  -2   21.60    4.00
  12   0   2   29.20    3.40
  12   0   2   27.00    3.30
 -12   0  -2   21.60    4.00
 -13   0  -2    5.30    4.10
 -13   0  -2   10.80    4.10
  14   0   2    9.80    2.60
  15  -1  -2    5.20    2.30
  15   1  -2    5.10    2.00
 -14  -1   2    6.80    3.20
 -14  -1   2    7.40    3.30
  14  -1  -2    3.80    1.90
  14   1  -2    5.10    1.70
  14   1  -2    4.50    1.90
  13  -1  -2    1.00    2.00
 -13  -1   2    2.60    2.60
 -13  -1   2    5.60    2.70
  13  -1  -2    0.50    1.50
  13   1  -2    0.10    1.40
  13   1  -2   -0.20    1.10
 -13   1   2   -4.80    3.40
 -13   1   2   -1.90    3.40
  13   1  -2   -0.30    1.50
  12  -1  -2   11.80    2.20
  12  -1  -2   15.80    2.30
  12   1  -2   12.60    1.90
 -12   1   2   12.80    3.30
  12   1  -2   13.30    1.80
  12   1  -2   12.20    1.40
 -12   1   2    8.60    3.00
 -12   1   2   13.30    3.50
  12   1  -2   18.10    2.20
 -11  -1   2   13.90    2.30
  11  -1  -2    9.00    1.80
  11  -1  -2   10.80    1.90
 -11  -1   2   12.90    2.20
 -11  -1   2   10.30    2.20
 -11  -1   2   18.30    2.50
 -11   1   2   10.80    2.70
  11   1  -2   10.90    1.50
  11   1  -2   11.50    1.70
 -11   1   2   11.50    2.70
  11   1  -2   10.60    1.30
 -11   1   2    9.20    2.60
  11   1  -2   12.80    1.80
 -11   1   2   12.20    3.10
 -11   1   2   14.60    2.90
  10  -1  -2  328.87   10.50
 -10  -1   2  357.16   11.00
 -10  -1   2  351.36   10.80
  10  -1  -2  347.67   10.50
 -10  -1   2  355.76   10.60
 -10  -1   2  322.47   10.40
  10   1  -2  330.27    9.30
  10   1  -2  339.17    9.90
 -10   1   2  353.96   12.70
 -10   1   2  356.96   12.80
 -10   1   2  338.27   12.00
  10   1  -2  336.97   10.00
 -10   1   2  333.87   12.00
 -10   1   2  321.87    9.90
  10   1  -2  321.27    9.40
  -9  -1   2  306.87    9.50
   9  -1  -2  311.07    9.50
  -9  -1   2  305.07    9.50
  -9  -1   2  319.17    9.60
   9  -1  -2  304.07    9.50
  -9  -1   2  309.07    9.50
  -9   1   2  311.77   10.70
  -9   1   2  316.17   10.40
   9   1  -2  291.47    8.60
  -9   1   2  300.87    9.10
   9   1  -2  309.77    8.60
   9   1  -2  338.17    9.20
   9   1  -2  296.67    8.90
  -9   1   2  325.37   10.40
  -9   1   2  310.77   10.60
  -8  -1   2    8.40    1.40
   8  -1  -2   12.00    1.60
   8  -1  -2    9.50    1.30
  -8  -1   2    7.40    1.30
  -8   1   2   11.20    1.50
  -8   1   2   10.60    1.80
  -8   1   2    8.60    1.90
  -8   1   2   11.10    1.80
   8   1  -2   10.50    1.30
   8   1  -2   10.40    1.30
   8   1  -2    9.80    1.20
  -8   1   2   12.40    2.10
   8   1  -2   12.90    1.40
  -7  -1   2   45.20    2.40
  -7  -1   2   45.40    2.40
   7  -1  -2   40.20    2.40
   7  -1  -2   41.20    2.30
  -7   1   2   49.30    3.20
   7   1  -2   44.40    2.10
   7   1  -2   46.90    2.00
  -7   1   2   42.80    2.90
   7   1  -2   44.50    2.00
  -7   1   2   42.80    3.10
   7   1  -2   45.00    2.00
  -7   1   2   47.10    3.00
  -7   1   2   45.60    2.30
  -6  -1   2   55.79    2.40
   6  -1  -2   58.89    2.60
   6  -1  -2   59.39    2.60
  -6  -1   2   62.09    2.50
  -6   1   2   53.29    3.00
   6   1  -2   58.09    2.20
   6   1  -2   58.99    2.50
   6   1  -2   55.29    2.10
  -6   1   2   52.69    3.00
   6   1  -2   57.49    2.20
  -6   1   2   58.39    2.50
  -6   1   2   51.69    3.10
  -6   1   2   58.29    2.50
   6   1  -2   56.59    2.20
  -6   1   2   59.49    3.30
   6   1  -2   59.59    2.50
   5  -1  -2    3.40    0.70
  -5  -1   2    3.40    0.60
  -5  -1   2    4.20    0.70
   5  -1  -2    2.10    0.60
   5   1  -2    1.80    0.60
   5   1  -2    3.10    0.60
  -5   1   2    2.20    0.80
   5   1  -2    3.00    0.50
  -5   1   2    1.80    0.90
  -5   1   2    2.90    0.90
  -5   1   2    3.10    0.90
   5   1  -2    3.10    0.60
  -5   1   2    2.70    0.90
  -5   1   2    2.80    0.60
   5   1  -2    2.50    0.50
   5   1  -2    3.40    0.50
  -4  -1   2   93.39    2.70
   4  -1  -2   93.29    3.20
   4  -1  -2   91.59    3.10
  -4  -1   2   90.39    2.70
   4   1  -2   91.19    2.60
  -4   1   2   92.89    3.50
   4   1  -2   88.99    2.70
   4   1  -2   90.09    2.90
   4   1  -2   92.49    2.90
   4   1  -2   90.19    2.70
   4   1  -2   91.99    2.70
  -4   1   2   88.69    3.50
  -4   1   2   90.99    3.10
  -4   1   2   92.09    3.10
  -3  -1   2 2000.80   48.20
  -3  -1   2 1972.10   48.20
   3  -1  -2 2009.00   48.10
   3  -1  -2 1950.01   49.20
   3  -1  -2 1919.81   48.80
   3  -1  -2 1977.10   49.20
   3  -1  -2 2030.50   48.70
  -3   1   2 2000.40   49.20
  -3   1   2 1973.90   48.10
  -3   1   2 2001.40   49.20
   3   1  -2 2012.40   48.30
  -3   1   2 2026.60   48.70
   3   1  -2 1961.40   48.30
   3   1  -2 1943.81   48.60
   1  -1  -2  839.92   20.80
  -1  -1   2  827.22   20.20
  -1  -1   2  835.72   20.50
  -1  -1   2  858.31   20.20
   1  -1  -2  831.92   20.60
   1  -1  -2  795.72   20.50
   1  -1  -2  814.02   20.50
   1  -1  -2  850.61   20.90
  -1   1   2  775.32   20.70
  -1   1   2  836.72   20.40
   1   1  -2  814.42   20.40
   1   1  -2  825.52   20.50
   1   1  -2  807.72   20.30
  -1   1   2  862.71   20.60
  -1   1   2  834.12   20.80
   1   1  -2  811.82   20.50
  -1   1   2  837.82   20.90
   1   1  -2  827.62   20.40
   1   1  -2  821.42   20.50
   1   1  -2  834.62   20.20
   0  -1  -2   65.19    2.30
   0  -1   2   64.49    2.00
   0  -1  -2   63.39    2.00
   0  -1   2   66.09    2.30
   0  -1   2   59.99    2.20
   0  -1  -2   61.59    2.10
   0  -1  -2   62.69    2.00
   0  -1   2   62.59    2.00
   0  -1  -2   66.09    2.30
   0   1   2   66.49    2.30
   0   1   2   64.79    2.00
   0   1  -2   66.99    2.00
   0   1  -2   61.39    2.00
   0   1  -2   62.69    2.30
   0   1   2   65.59    2.30
   0   1  -2   65.79    2.30
   1  -1   2   46.70    1.50
   1  -1   2   47.40    1.70
  -1  -1  -2   46.60    1.70
   1  -1   2   48.20    2.10
   1  -1   2   43.70    2.10
  -1  -1  -2   40.80    2.20
   1   1   2   45.50    1.70
   1   1   2   49.60    1.70
   1   1   2   48.60    1.60
  -1   1  -2   48.40    2.20
   1   1   2   44.50    1.90
   1   1   2   48.50    2.00
  -1   1  -2   48.80    2.20
  -1   1  -2   44.40    1.70
   2  -1   2  180.28    4.80
   2  -1   2  175.38    5.30
   2  -1   2  185.18    5.90
  -2  -1  -2  180.48    5.10
   2  -1   2  178.98    5.80
   2  -1   2  184.28    5.30
  -2  -1  -2  183.28    5.10
  -2   1  -2  175.98    5.30
  -2   1  -2  185.78    5.30
   2   1   2  175.48    5.50
   2   1   2  194.18    5.10
   2   1   2  189.18    5.50
  -2   1  -2  184.18    5.90
  -2   1  -2  194.18    5.90
   2   1   2  182.48    5.10
   3  -1   2  529.35   14.70
  -3  -1  -2  538.35   13.60
   3  -1   2  543.65   13.30
  -3  -1  -2  538.95   13.60
   3  -1   2  535.35   14.70
  -3  -1  -2  532.95   13.60
   3  -1   2  525.35   13.90
   3  -1   2  542.65   14.00
   3   1   2  521.15   14.20
  -3   1  -2  515.15   14.60
  -3   1  -2  522.55   13.90
   3   1   2  536.25   13.60
   3   1   2  527.15   13.60
   3   1   2  535.05   14.20
   3   1   2  537.65   13.70
  -3   1  -2  527.65   14.00
  -3   1  -2  537.25   14.70
  -4  -1  -2   13.40    1.50
  -4  -1  -2    9.90    0.90
  -4  -1  -2   10.90    1.00
   4  -1   2    9.50    1.40
  -4  -1  -2   11.80    1.40
   4  -1   2   10.40    1.20
   4  -1   2    9.40    0.70
   4  -1   2   10.60    1.20
   4   1   2    9.40    1.00
  -4   1  -2    9.30    1.50
  -4   1  -2   10.00    1.10
  -4   1  -2    9.10    1.50
   4   1   2   10.00    0.90
   4   1   2   11.60    1.50
  -4   1  -2   11.50    1.30
   4   1   2   12.00    1.40
   4   1   2    9.90    1.00
   5  -1   2    2.00    0.70
  -5  -1  -2    1.60    0.60
   5  -1   2    1.30    1.30
  -5  -1  -2    2.80    1.00
  -5  -1  -2    2.60    1.00
   5  -1   2    2.20    1.30
   5  -1   2    2.00    0.80
   5  -1   2    2.80    0.50
  -5   1  -2    1.50    0.70
  -5   1  -2    3.10    0.90
   5   1   2    2.10    0.60
   5   1   2    1.10    1.10
  -5   1  -2    3.30    1.40
   5   1   2    2.90    0.70
   5   1   2    1.30    1.10
  -5   1  -2    3.30    0.60
  -5   1  -2    0.10    1.20
   5   1   2    2.90    0.80
   6  -1   2  243.28    8.40
   6  -1   2  236.18    8.30
  -6  -1  -2  236.48    6.70
  -6  -1  -2  225.98    7.70
   6  -1   2  222.98    7.30
   6  -1   2  227.38    6.10
  -6  -1  -2  238.88    7.80
   6  -1   2  239.08    7.50
  -6  -1  -2  236.08    6.90
   6   1   2  229.28    7.00
   6   1   2  247.78    8.00
  -6   1  -2  234.68    6.20
  -6   1  -2  241.78    8.40
   6   1   2  232.18    7.10
  -6   1  -2  233.78    8.40
   6   1   2  237.28    6.70
   6   1   2  244.08    7.90
   7  -1   2    0.20    0.80
   7  -1   2    0.40    1.40
  -7  -1  -2    0.80    0.70
   7  -1   2   -0.10    0.80
  -7  -1  -2   -0.60    1.20
   7  -1   2    0.70    1.50
  -7  -1  -2   -1.30    1.10
  -7  -1  -2   -1.60    0.70
   7   1   2    1.20    0.70
  -7   1  -2    0.50    0.80
   7   1   2   -0.20    0.60
  -7   1  -2    0.20    0.40
   7   1   2    0.10    0.70
   7   1   2    0.50    1.30
   7   1   2    1.20    1.40
   8  -1   2    6.30    1.30
   8  -1   2    8.00    2.10
   8  -1   2   10.20    2.20
  -8  -1  -2    7.80    3.10
  -8  -1  -2    8.90    1.20
   8  -1   2    8.10    1.50
  -8  -1  -2    7.20    1.10
   8   1   2    6.00    1.00
   8   1   2    9.10    1.50
  -8   1  -2    6.90    1.40
   8   1   2    5.90    1.10
  -9  -1  -2   80.79    3.50
  -9  -1  -2   86.89    4.90
  -9  -1  -2   77.89    4.70
   9  -1   2   72.89    4.10
   9  -1   2   87.89    4.30
   9   1   2   78.09    3.20
   9   1   2   81.59    5.00
   9   1   2   86.69    3.80
   9   1   2   84.69    4.00
   9   1   2   81.79    5.00
 -10  -1  -2   16.70    2.70
  10  -1   2   13.60    2.00
 -10  -1  -2   16.40    2.70
  10  -1   2   17.20    2.30
  10   1   2   12.80    2.00
 -10   1  -2   17.60    2.50
  10   1   2   16.50    1.80
  10   1   2   15.10    2.70
  10   1   2   13.70    1.80
  10   1   2   16.00    2.80
 -10   1  -2   19.40    3.30
 -10   1  -2   18.10    3.30
  11  -1   2   29.80    3.40
  11  -1   2   30.30    3.20
 -11  -1  -2   31.30    3.60
 -11  -1  -2   26.00    3.50
  11   1   2   27.90    3.70
  11   1   2   29.60    2.20
 -11   1  -2   31.50    4.40
 -11   1  -2   25.90    3.20
  11   1   2   23.30    4.00
  11   1   2   24.00    2.50
  11   1   2   29.60    3.80
 -11   1  -2   34.30    4.50
 -12  -1  -2    2.00    2.90
  12  -1   2    0.70    2.00
 -12  -1  -2   -1.30    2.90
  12  -1   2    1.10    1.60
  12   1   2    0.90    2.10
 -12   1  -2    1.60    4.10
  12   1   2    2.00    1.30
  12   1   2    1.50    1.50
 -12   1  -2    2.00    4.10
 -12   1  -2    1.70    2.10
  13  -1   2   17.20    2.80
 -13  -1  -2   17.80    4.20
 -13  -1  -2   25.80    4.30
  13   1   2   14.30    1.80
 -13   1  -2   10.70    6.30
 -13   1  -2    4.80    6.10
  13   1   2   13.70    2.50
  14  -1   2    0.10    2.20
  14   1   2    1.10    2.30
  15  -2  -2    4.70    2.30
  15   2  -2    1.20    1.90
 -14  -2   2    5.50    2.90
 -14  -2   2    2.80    2.80
  14  -2  -2    4.20    2.00
  14   2  -2    8.20    1.90
  14   2  -2    6.80    2.50
  14   2  -2    6.20    2.40
 -13  -2   2    0.30    2.20
  13  -2  -2    2.80    2.00
 -13  -2   2    0.70    2.10
  13   2  -2    1.60    1.50
 -13   2   2    5.20    3.90
 -13   2   2    5.80    4.10
  13   2  -2    0.20    1.30
  13   2  -2    0.80    2.50
  12  -2  -2   68.29    4.30
 -12  -2   2   68.49    4.10
  12  -2  -2   68.59    4.60
 -12  -2   2   68.29    4.10
  12   2  -2   64.89    3.60
  12   2  -2   66.69    3.40
 -12   2   2   60.89    4.30
  12   2  -2   70.59    3.50
 -12   2   2   67.09    9.00
 -11  -2   2   67.19    3.80
  11  -2  -2   73.69    4.10
 -11  -2   2   62.59    3.80
 -11  -2   2   65.29    3.90
 -11  -2   2   73.89    3.90
  11  -2  -2   70.69    4.40
  11   2  -2   73.29    3.40
 -11   2   2   78.79    6.10
 -11   2   2   67.99    5.80
 -11   2   2   74.59    6.00
 -11   2   2   69.09    6.00
  11   2  -2   72.99    3.50
 -11   2   2   66.59    4.00
  11   2  -2   70.99    3.30
 -10  -2   2  370.96   12.50
  10  -2  -2  364.76   11.80
 -10  -2   2  381.56   12.70
  10  -2  -2  393.86   11.80
 -10   2   2  391.06   15.70
 -10   2   2  372.66   13.30
  10   2  -2  396.66   11.00
 -10   2   2  342.77   15.10
  10   2  -2  378.16   10.70
  10   2  -2  396.56   10.90
 -10   2   2  400.76   13.50
 -10   2   2  379.26   11.50
  -9  -2   2   43.70    2.60
   9  -2  -2   43.80    3.00
  -9  -2   2   42.20    2.60
   9  -2  -2   49.20    3.20
   9   2  -2   43.50    2.80
  -9   2   2   39.00    3.80
   9   2  -2   45.80    2.40
  -9   2   2   37.60    3.80
  -9   2   2   48.10    4.10
   9   2  -2   49.00    2.50
   9   2  -2   38.00    2.60
  -9   2   2   49.90    4.00
   9   2  -2   47.30    2.30
   9   2  -2   49.80    2.90
  -9   2   2   40.10    4.00
  -8  -2   2    1.00    0.90
   8  -2  -2    3.60    1.30
  -8  -2   2    2.50    1.00
   8  -2  -2    3.10    1.10
   8   2  -2    3.30    0.80
  -8   2   2    4.80    1.20
  -8   2   2    0.30    1.40
  -8   2   2    0.50    1.50
   8   2  -2    3.10    0.90
   8   2  -2    2.30    1.00
   8   2  -2    1.50    1.00
   8   2  -2    3.10    1.10
   8   2  -2    3.50    0.80
  -7  -2   2  260.17    7.20
   7  -2  -2  244.08    7.90
  -7  -2   2  249.28    7.20
   7  -2  -2  251.17    7.90
  -7   2   2  253.17    7.90
   7   2  -2  249.08    7.50
  -7   2   2  257.27    8.80
   7   2  -2  244.88    6.90
   7   2  -2  245.68    8.30
   7   2  -2  251.57    7.30
   7   2  -2  255.77    7.30
   7   2  -2  251.17    7.40
  -7   2   2  259.07    8.80
   6  -2  -2    4.40    0.90
  -6  -2   2    5.90    0.80
   6  -2  -2    5.40    1.00
  -6  -2   2    5.50    0.80
  -6   2   2    7.40    1.50
   6   2  -2    7.90    1.00
   6   2  -2    6.70    0.90
   6   2  -2    5.80    0.80
  -6   2   2    4.90    1.60
   6   2  -2    8.10    0.90
   6   2  -2    5.70    0.70
  -6   2   2    5.30    1.50
  -6   2   2    5.00    1.20
   6   2  -2    4.50    1.00
  -6   2   2    2.90    1.30
   5  -2  -2  119.69    4.20
  -5  -2   2  120.99    3.60
  -5  -2   2  123.69    3.60
   5  -2  -2  116.79    4.30
  -5   2   2  123.09    4.90
   5   2  -2  118.89    4.00
   5   2  -2  117.09    3.40
  -5   2   2  119.59    4.30
  -5   2   2  116.09    4.90
   5   2  -2  120.99    3.70
   5   2  -2  126.09    3.50
   5   2  -2  121.59    4.00
   5   2  -2  121.09    3.70
  -4  -2   2  888.11   22.00
  -4  -2   2  901.41   22.00
   4  -2  -2  897.11   23.50
   4  -2  -2  902.21   23.50
   4  -2  -2  868.71   21.90
   4  -2  -2  897.91   22.70
   4  -2  -2  883.41   22.80
   4   2  -2  885.81   22.50
   4   2  -2  927.11   21.90
   4   2  -2  888.91   22.00
  -4   2   2  847.22   23.30
  -4   2   2  883.21   23.40
   4   2  -2  882.01   22.50
  -4   2   2  880.11   21.80
   4   2  -2  880.01   22.00
  -4   2   2  877.31   22.70
  -4   2   2  856.31   22.70
   4   2  -2  880.71   21.70
  -3  -2   2 1829.62   46.40
  -3  -2   2 1823.72   46.40
   3  -2  -2 1913.91   46.10
   3  -2  -2 1923.51   47.50
   3  -2  -2 1938.01   47.60
  -3   2   2 1915.31   46.10
   3   2  -2 1810.22   46.40
  -3   2   2 1937.01   46.90
  -3   2   2 1867.61   47.40
  -3   2   2 1877.51   47.40
   3   2  -2 1953.90   46.10
   3   2  -2 1913.31   46.00
  -3   2   2 1896.51   46.70
   3   2  -2 1829.12   46.40
   3   2  -2 1891.51   46.60
   3   2  -2 1897.31   46.60
   2  -2  -2  719.73   18.50
  -2  -2   2  716.03   18.20
  -2  -2   2  743.13   17.70
  -2  -2   2  764.42   17.80
   2  -2  -2  711.33   19.80
   2  -2  -2  710.33   19.90
   2  -2  -2  722.83   18.40
   2  -2  -2  720.13   18.00
  -2  -2   2  709.23   18.20
   2   2  -2  722.43   17.80
   2   2  -2  719.73   18.20
  -2   2   2  690.93   19.30
  -2   2   2  740.23   18.00
  -2   2   2  709.33   18.50
   2   2  -2  724.53   18.20
   2   2  -2  714.13   18.30
   2   2  -2  751.52   18.00
   2   2  -2  720.33   18.30
  -2   2   2  695.13   19.20
  -2   2   2  698.33   18.30
  -1  -2   2 3279.67   79.09
   1  -2  -2 3318.07   79.19
   1  -2  -2 3220.08   79.49
  -1  -2   2 3262.67   79.29
   1   2  -2 3187.58   79.29
  -1   2   2 3221.08   79.49
  -1  -2  -2 5077.39  123.49
   2  -2   2   13.40    1.20
  -2  -2  -2   19.50    1.10
  -2  -2  -2   16.50    1.20
  -2  -2  -2   16.40    1.10
   2  -2   2   17.00    1.30
   2  -2   2   15.20    1.00
  -2   2  -2   15.20    1.80
  -2   2  -2   14.50    1.00
  -2   2  -2   20.20    1.70
  -2   2  -2   12.30    1.60
  -2   2  -2   19.50    1.80
   2   2   2   14.10    1.40
  -2   2  -2   14.90    1.80
   2   2   2   17.80    1.20
   2   2   2   17.10    1.10
   2   2   2   18.70    1.10
   2   2   2   15.90    1.50
  -3  -2  -2   84.29    3.30
  -3  -2  -2   80.99    3.00
   3  -2   2   85.29    2.60
  -3  -2  -2   82.89    2.80
  -3  -2  -2   78.19    3.20
   3  -2   2   76.09    3.10
   3  -2   2   82.19    3.20
  -3  -2  -2   77.49    2.70
  -3   2  -2   80.09    2.60
  -3   2  -2   84.69    3.80
   3   2   2   80.89    2.90
   3   2   2   88.49    3.00
   3   2   2   78.19    3.30
   3   2   2   83.29    3.30
  -3   2  -2   77.89    3.10
  -3   2  -2   81.89    3.80
   3   2   2   78.79    2.70
  -3   2  -2   83.99    3.20
  -4  -2  -2  462.15   12.50
  -4  -2  -2  478.55   12.90
  -4  -2  -2  468.85   12.90
  -4  -2  -2  481.85   12.30
   4  -2   2  447.66   12.80
   4  -2   2  454.15   11.80
  -4  -2  -2  467.45   12.30
   4   2   2  468.55   13.00
  -4   2  -2  451.75   13.90
   4   2   2  464.35   12.50
  -4   2  -2  469.15   12.90
  -4   2  -2  466.75   11.90
  -4   2  -2  486.25   13.00
   4   2   2  467.05   12.20
   4   2   2  471.35   13.00
   4   2   2  470.65   12.40
  -4   2  -2  482.75   14.00
  -5  -2  -2  165.18    4.90
   5  -2   2  162.68    5.60
  -5  -2  -2  158.28    5.60
   5  -2   2  154.28    4.40
  -5  -2  -2  169.18    5.40
  -5  -2  -2  166.68    5.70
  -5   2  -2  160.78    6.70
  -5   2  -2  160.48    5.60
   5   2   2  164.98    5.80
   5   2   2  171.58    5.20
   5   2   2  160.28    5.80
  -5   2  -2  163.88    5.60
   5   2   2  157.38    5.00
  -5   2  -2  156.48    4.40
   5   2   2  164.78    5.20
  -5   2  -2  164.98    6.80
  -6  -2  -2   11.70    1.20
   6  -2   2   11.70    1.60
  -6  -2  -2    9.60    2.30
  -6  -2  -2   12.20    2.50
   6  -2   2    9.50    1.50
  -6  -2  -2   11.40    1.30
  -6   2  -2   10.50    2.10
  -6   2  -2   14.30    1.70
   6   2   2   13.50    1.30
  -6   2  -2    8.40    1.90
   6   2   2   11.10    2.10
   6   2   2   13.10    1.40
   6   2   2   13.70    2.80
  -6   2  -2    7.70    1.80
   6   2   2   12.80    1.50
  -6   2  -2    9.30    2.00
  -7  -2  -2  144.69    5.70
   7  -2   2  146.89    5.60
  -7  -2  -2  145.69    5.00
   7  -2   2  148.29    5.70
  -7  -2  -2  150.48    4.80
  -7  -2  -2  145.29    5.60
  -7   2  -2  156.08    6.70
  -7   2  -2  148.49    6.90
   7   2   2  147.79    5.00
  -7   2  -2  154.78    7.00
   7   2   2  146.79    4.90
   7   2   2  141.59    5.80
   7   2   2  141.09    5.90
  -7   2  -2  139.09    6.40
   7   2   2  143.29    5.10
  -8  -2  -2   93.59    4.70
  -8  -2  -2   99.19    4.80
   8  -2   2  102.99    4.60
   8  -2   2   95.49    4.60
  -8  -2  -2   94.59    3.60
   8   2   2  102.09    4.20
  -8   2  -2  100.49    5.70
   8   2   2   94.79    3.80
   8   2   2   99.19    5.00
  -8   2  -2  101.39    5.80
  -8   2  -2   95.09    5.80
   8   2   2  101.49    5.00
   8   2   2   99.49    3.90
  -8   2  -2   89.19    5.80
  -9  -2  -2    2.50    1.70
  -9  -2  -2    4.30    1.10
  -9  -2  -2    4.10    1.70
   9  -2   2    2.60    1.50
   9  -2   2    2.90    1.40
  -9   2  -2    4.10    2.40
   9   2   2    6.00    2.00
  -9   2  -2    4.00    2.20
  -9   2  -2    5.80    2.50
   9   2   2    5.30    2.30
  -9   2  -2    3.20    2.00
   9   2   2    5.10    1.20
   9   2   2    3.50    1.20
   9   2   2    2.90    1.80
  -9   2  -2    5.10    2.50
  10  -2   2   69.09    5.10
 -10  -2  -2   65.79    4.70
 -10  -2  -2   72.39    4.80
  10  -2   2   72.89    4.40
  10   2   2   73.89    5.00
 -10   2  -2   69.29    5.80
  10   2   2   69.39    3.90
 -10   2  -2   81.09    5.90
 -10   2  -2   63.99    5.70
 -10   2  -2   65.89    4.20
  10   2   2   74.19    3.70
  10   2   2   69.59    3.40
  10   2   2   76.29    5.10
 -10   2  -2   75.19    5.80
  11  -2   2   57.99    4.20
 -11  -2  -2   56.69    4.90
 -11  -2  -2   52.29    4.90
  11   2   2   55.99    3.80
  11   2   2   53.89    3.40
 -11   2  -2   53.39    4.20
  11   2   2   56.89    3.70
  11   2   2   54.39    5.10
  11   2   2   43.00    4.90
 -12  -2  -2   46.10    5.20
 -12  -2  -2   46.20    5.30
  12  -2   2   44.30    4.00
  12   2   2   51.49    3.20
  12   2   2   44.20    5.50
  12   2   2   48.70    5.60
 -12   2  -2   34.20    5.30
  12   2   2   41.60    3.60
  12   2   2   54.09    3.90
 -12   2  -2   37.70    5.50
 -13  -2  -2    5.30    3.70
 -13  -2  -2    0.90    3.30
  13  -2   2    1.30    1.90
  13   2   2   -1.40    1.60
  13   2   2   -0.10    1.70
  14  -2   2   -1.40    2.20
  14   2   2    1.60    2.30
  14  -3  -2   14.40    2.70
  14   3  -2   15.20    2.30
  14   3  -2   11.50    2.10
  14   3  -2   11.90    2.30
 -13  -3   2    7.20    1.90
 -13  -3   2    8.20    1.90
  13  -3  -2    5.80    2.00
  13   3  -2    5.20    1.80
  13   3  -2    9.60    1.80
  13   3  -2    9.30    1.70
  12  -3  -2   24.10    3.00
 -12  -3   2   25.30    2.70
 -12  -3   2   27.40    2.70
 -12   3   2   23.90    3.10
  12   3  -2   28.20    2.90
 -12   3   2   14.80    4.10
 -12   3   2   15.90    4.30
  12   3  -2   31.20    2.70
  12   3  -2   24.10    2.90
 -11  -3   2    1.80    1.40
  11  -3  -2    3.10    1.60
 -11  -3   2    4.10    1.40
  11   3  -2    6.10    1.50
  11   3  -2    5.50    1.30
  11   3  -2    3.90    1.20
 -11   3   2    5.00    1.90
  10  -3  -2  129.19    6.90
 -10  -3   2  141.69    4.90
 -10  -3   2  138.19    4.80
  10  -3  -2  152.48    6.10
  10   3  -2  135.79    5.10
 -10   3   2  122.19    7.80
  10   3  -2  145.49    5.00
 -10   3   2  135.69    6.00
 -10   3   2  143.59    7.30
  10   3  -2  141.89    5.40
  10   3  -2  138.29    4.70
  10   3  -2  138.59    5.10
 -10   3   2  141.69    8.00
 -10   3   2  146.79    7.30
  -9  -3   2    1.50    1.10
  -9  -3   2    2.10    1.20
   9  -3  -2   -0.30    1.40
   9  -3  -2    1.30    1.30
  -9   3   2    2.60    2.10
   9   3  -2    2.10    1.20
  -9   3   2    2.10    2.10
   9   3  -2    2.40    0.90
   9   3  -2    1.00    1.10
   9   3  -2    2.60    1.20
  -9   3   2    2.30    2.30
  -9   3   2    3.50    2.40
   9   3  -2    2.70    0.80
   8  -3  -2   18.40    2.20
  -8  -3   2   19.50    1.70
  -8  -3   2   21.10    1.70
   8  -3  -2   21.60    2.40
   8   3  -2   26.00    2.00
   8   3  -2   21.00    1.90
   8   3  -2   17.10    1.40
  -8   3   2   19.50    2.90
   8   3  -2   20.70    1.60
  -8   3   2   21.40    2.90
  -8   3   2   21.00    3.20
   7  -3  -2    6.80    1.50
  -7  -3   2    4.50    0.90
   7  -3  -2    4.50    1.10
  -7  -3   2    4.70    0.90
   7   3  -2    5.20    0.80
   7   3  -2    5.80    1.10
  -7   3   2    6.40    2.00
  -7   3   2    7.70    2.30
   7   3  -2    6.60    1.20
   7   3  -2    4.80    0.80
  -7   3   2    7.10    1.50
  -7   3   2    7.60    2.00
  -7   3   2    3.70    2.10
   7   3  -2    5.60    1.10
  -6  -3   2   95.99    3.30
  -6  -3   2   93.39    3.30
   6  -3  -2   89.19    4.10
   6  -3  -2   94.39    4.00
  -6   3   2   93.79    5.10
   6   3  -2   94.19    3.80
  -6   3   2   97.29    4.10
  -6   3   2   93.19    2.70
   6   3  -2   91.49    3.40
   6   3  -2   97.79    3.40
  -6   3   2  107.69    5.20
  -6   3   2  110.59    5.20
   6   3  -2   92.89    3.00
  -6   3   2   91.29    5.10
   6   3  -2   95.39    3.60
  -5  -3   2   54.49    2.30
   5  -3  -2   55.99    3.70
   5  -3  -2   56.19    3.70
   5  -3  -2   52.99    2.90
   5  -3  -2   54.59    2.70
  -5  -3   2   55.49    2.30
   5   3  -2   53.69    2.30
  -5   3   2   51.39    2.80
  -5   3   2   54.09    1.90
   5   3  -2   52.29    2.30
  -5   3   2   54.09    2.80
   5   3  -2   52.39    1.90
   5   3  -2   51.59    2.60
   5   3  -2   58.09    2.70
  -5   3   2   52.49    3.60
  -5   3   2   55.79    3.60
   5   3  -2   54.69    2.10
  -5   3   2   52.39    1.90
  -4  -3   2   25.80    1.60
   4  -3  -2   24.10    2.50
   4  -3  -2   23.00    2.50
   4  -3  -2   21.60    1.70
  -4  -3   2   26.80    1.60
   4   3  -2   23.80    1.50
   4   3  -2   25.20    1.30
   4   3  -2   24.00    1.50
   4   3  -2   22.60    1.20
  -4   3   2   29.40    2.60
   4   3  -2   25.80    1.70
  -4   3   2   23.80    1.90
  -4   3   2   22.50    1.30
  -4   3   2   29.40    2.60
  -4   3   2   22.00    1.80
   4   3  -2   24.50    1.80
   3  -3  -2   20.10    1.30
  -3  -3   2   23.70    2.20
   3  -3  -2   20.50    1.50
   3  -3  -2   22.40    2.30
   3  -3  -2   19.10    2.30
  -3  -3   2   22.90    2.20
   3  -3  -2   19.00    1.80
  -3  -3   2   20.90    1.10
  -3  -3   2   22.20    1.00
   3   3  -2   23.50    1.60
  -3   3   2   22.60    1.70
  -3   3   2   22.90    1.30
   3   3  -2   23.60    1.30
  -3   3   2   18.80    2.10
   3   3  -2   22.10    2.30
   3   3  -2   23.40    1.20
   3   3  -2   23.60    2.30
   3   3  -2   21.30    1.60
  -3   3   2   22.10    2.20
   2  -3  -2 1125.09   29.70
  -2  -3   2 1089.19   28.80
   2  -3  -2 1139.89   28.40
  -2  -3   2 1159.58   28.60
  -2  -3   2 1094.99   28.80
   2  -3  -2 1141.79   29.70
  -2  -3   2 1115.19   28.00
   2  -3  -2 1141.99   29.00
  -2   3   2 1154.28   28.40
  -2   3   2 1089.39   28.70
   2   3  -2 1141.39   28.80
   2   3  -2 1154.48   28.70
  -2   3   2 1150.78   29.70
  -2   3   2 1148.29   29.70
   2   3  -2 1147.49   28.40
  -2   3   2 1150.18   29.00
   2   3  -2 1137.79   29.20
   2   3  -2 1136.99   28.20
   2   3  -2 1134.79   28.80
  -1  -3   2   37.40    1.60
  -1  -3   2   39.30    1.80
   1  -3  -2   37.30    2.60
   1  -3  -2   38.80    2.60
   1  -3  -2   35.00    1.80
   1  -3  -2   36.70    1.80
   1   3  -2   38.80    2.20
  -1   3   2   38.30    2.50
   1   3  -2   36.90    2.20
  -1   3   2   37.00    2.00
  -1   3   2   37.90    1.90
  -1   3   2   37.10    1.90
   1   3  -2   40.10    1.90
   1   3  -2   38.70    1.70
  -1   3   2   37.90    2.50
   1   3  -2   34.40    1.90
   0  -3   2    8.30    1.10
   0  -3  -2    9.40    1.40
   0  -3  -2    8.30    1.30
   0  -3   2   11.20    1.50
   0  -3  -2    8.80    1.20
   0  -3  -2    7.80    0.90
   0  -3  -2    8.50    1.00
   0  -3   2   10.10    1.40
   0   3  -2    8.40    1.10
   0   3  -2   11.00    1.10
   0   3  -2    9.70    1.10
   0   3   2    8.50    1.10
   0   3  -2    6.50    1.20
   0   3   2    9.90    1.00
   0   3  -2    7.20    1.30
   0   3   2   11.20    1.40
   0   3   2   10.30    1.40
   1  -3   2  436.66   11.60
  -1  -3  -2  403.76   12.20
   1  -3   2  423.36   11.40
  -1  -3  -2  422.56   11.40
  -1  -3  -2  424.86   11.40
  -1  -3  -2  397.86   12.20
  -1   3  -2  424.96   11.20
  -1   3  -2  382.96   12.50
  -1   3  -2  417.86   12.20
  -1   3  -2  413.86   12.20
   1   3   2  421.76   11.40
   1   3   2  429.36   11.20
   1   3   2  429.96   12.00
   1   3   2  435.46   11.50
  -1   3  -2  435.36   11.30
   1   3   2  431.86   12.00
   2  -3   2   10.60    1.20
  -2  -3  -2    7.50    1.00
  -2  -3  -2    8.60    1.00
  -2  -3  -2   11.20    1.50
   2  -3   2    8.00    1.10
  -2   3  -2    8.80    1.70
  -2   3  -2    8.10    1.70
   2   3   2    9.00    1.30
   2   3   2    7.50    0.90
  -2   3  -2   11.20    1.10
  -2   3  -2    5.50    2.20
  -2   3  -2    9.50    1.30
  -2   3  -2    9.20    1.00
   2   3   2   12.20    1.30
   2   3   2    8.10    1.30
  -2   3  -2    9.40    2.30
  -3  -3  -2 1303.47   33.10
  -3  -3  -2 1287.27   32.40
  -3  -3  -2 1325.77   32.60
   3  -3   2 1293.57   32.90
  -3  -3  -2 1281.27   33.00
   3  -3   2 1289.17   33.00
  -3  -3  -2 1288.97   32.70
  -3   3  -2 1289.97   32.10
  -3   3  -2 1295.97   33.10
   3   3   2 1286.97   32.70
   3   3   2 1321.47   32.30
  -3   3  -2 1281.47   34.20
  -3   3  -2 1297.57   34.20
  -3   3  -2 1293.17   33.00
   3   3   2 1314.67   32.50
  -3   3  -2 1274.07   33.90
   3   3   2 1277.27   33.00
  -3   3  -2 1279.27   33.90
   3   3   2 1268.37   33.00
   4  -3   2 1119.39   28.70
  -4  -3  -2 1145.19   28.70
  -4  -3  -2 1132.19   27.80
  -4  -3  -2 1057.39   28.30
   4  -3   2 1064.19   28.70
  -4  -3  -2 1137.39   28.70
  -4   3  -2 1129.99   28.90
   4   3   2 1104.69   28.10
  -4   3  -2 1128.99   29.90
  -4   3  -2 1104.79   28.80
  -4   3  -2 1146.99   30.20
   4   3   2 1110.79   28.80
  -4   3  -2 1116.39   30.10
   4   3   2 1077.59   28.70
   4   3   2 1115.59   28.40
   4   3   2 1087.79   27.90
  -4   3  -2 1097.29   27.60
  -4   3  -2 1095.49   27.60
  -4   3  -2 1099.59   29.80
  -5  -3  -2   65.79    3.40
   5  -3   2   63.49    3.30
  -5  -3  -2   64.09    2.60
   5  -3   2   61.09    3.30
  -5  -3  -2   64.39    3.40
  -5   3  -2   67.39    4.50
  -5   3  -2   70.39    4.30
  -5   3  -2   63.99    2.50
   5   3   2   63.49    3.90
   5   3   2   70.89    3.10
  -5   3  -2   67.59    3.40
  -5   3  -2   61.59    3.40
  -5   3  -2   67.49    4.20
   5   3   2   63.89    3.00
  -5   3  -2   66.49    2.40
  -5   3  -2   63.19    4.50
   5   3   2   62.79    3.70
   5   3   2   62.19    2.60
  -6  -3  -2   87.09    3.90
   6  -3   2   79.19    4.00
  -6  -3  -2   76.49    3.80
  -6  -3  -2   83.89    3.10
   6  -3   2   77.79    3.80
  -6   3  -2   78.49    2.60
  -6   3  -2   83.99    5.20
   6   3   2   83.09    3.60
  -6   3  -2   83.09    2.60
   6   3   2   80.99    4.10
  -6   3  -2   84.89    5.00
   6   3   2   86.89    4.20
   6   3   2   77.99    3.10
  -6   3  -2   87.79    5.20
   6   3   2   82.69    3.40
  -6   3  -2   78.79    4.90
  -6   3  -2   81.59    4.00
  -7  -3  -2   18.90    2.40
  -7  -3  -2   16.00    2.00
   7  -3   2   11.60    1.80
   7  -3   2   11.70    1.90
  -7  -3  -2   15.20    1.60
  -7   3  -2   19.00    2.90
   7   3   2   19.30    1.80
  -7   3  -2   25.50    3.40
  -7   3  -2   14.10    2.80
   7   3   2   15.70    1.90
  -7   3  -2   13.80    2.80
  -7   3  -2   18.60    2.30
   7   3   2   16.50    2.30
   7   3   2   14.10    2.10
  -8  -3  -2   47.70    3.50
  -8  -3  -2   45.60    3.40
   8  -3   2   54.09    3.50
   8  -3   2   47.90    3.70
  -8  -3  -2   47.50    2.40
  -8   3  -2   47.40    4.60
   8   3   2   55.09    4.00
   8   3   2   46.30    3.70
   8   3   2   46.90    2.70
   8   3   2   47.30    2.90
  -8   3  -2   49.60    5.10
  -8   3  -2   48.60    3.50
  -8   3  -2   48.10    5.10
   8   3   2   49.99    3.00
  -8   3  -2   53.59    4.70
   9  -3   2   31.60    3.10
   9  -3   2   30.20    3.50
  -9  -3  -2   31.90    3.40
  -9  -3  -2   28.70    3.30
  -9   3  -2   28.50    4.60
  -9   3  -2   30.70    3.30
   9   3   2   26.70    2.40
  -9   3  -2   27.80    3.80
  -9   3  -2   25.60    3.80
  -9   3  -2   32.30    5.00
   9   3   2   28.80    2.60
   9   3   2   31.40    3.70
   9   3   2   27.90    2.40
   9   3   2   27.40    3.10
 -10  -3  -2   -1.80    1.90
  10  -3   2   -0.30    1.50
  10  -3   2    2.60    2.00
 -10  -3  -2   -1.20    1.90
  10   3   2    0.60    2.20
 -10   3  -2    0.30    3.20
  10   3   2   -0.20    1.10
 -10   3  -2   -0.70    1.70
 -10   3  -2    2.50    2.90
  10   3   2   -0.50    2.10
 -10   3  -2   -1.30    3.20
  10   3   2   -1.00    2.10
 -10   3  -2    0.00    2.80
  10   3   2   -1.60    1.30
  11  -3   2   26.00    3.60
 -11  -3  -2   16.50    4.10
 -11  -3  -2   12.70    4.00
 -11   3  -2   14.50    4.40
  11   3   2   22.20    2.90
  11   3   2   24.20    2.70
 -11   3  -2   17.40    3.00
  11   3   2   20.50    2.40
 -11   3  -2   17.70    4.40
 -12  -3  -2   23.30    3.60
 -12  -3  -2   21.30    3.50
  12  -3   2   22.10    3.00
 -12   3  -2   29.20    5.40
  12   3   2   21.50    3.70
  12   3   2   28.50    3.20
  12   3   2   30.50    3.40
 -12   3  -2   24.00    5.40
  12   3   2   29.50    3.40
  12   3   2   32.00    3.90
 -13  -3  -2   46.20    4.80
 -13  -3  -2   45.20    4.70
  13  -3   2   48.00    4.80
  13   3   2   42.70    4.10
  13   3   2   46.50    3.90
  14  -3   2    9.90    3.00
  14   3   2    4.50    2.20
  14  -4  -2    1.70    2.30
  14   4  -2    2.20    1.80
  14   4  -2    1.30    1.70
  13  -4  -2    0.60    2.00
  13   4  -2   -1.30    1.40
  13   4  -2    1.40    2.00
  13   4  -2   -0.40    1.50
 -12  -4   2    4.80    2.10
  12  -4  -2    4.70    2.10
 -12   4   2    2.80    4.60
 -12   4   2    7.30    4.70
  12   4  -2    6.70    1.40
  12   4  -2    4.40    1.90
  12   4  -2    5.50    1.50
 -11  -4   2    2.90    1.50
 -11  -4   2    5.00    1.70
  11  -4  -2    8.20    2.20
 -11   4   2    9.30    4.10
 -11   4   2    5.60    3.80
  11   4  -2    5.00    1.70
  11   4  -2    5.30    1.40
  11   4  -2    0.70    1.90
 -10  -4   2   34.40    2.40
  10  -4  -2   40.50    3.50
  10  -4  -2   35.80    4.10
 -10  -4   2   27.80    2.30
  10   4  -2   33.80    2.70
  10   4  -2   38.40    2.70
 -10   4   2   44.20    5.30
 -10   4   2   28.80    4.10
  10   4  -2   32.70    3.90
  10   4  -2   33.70    3.00
  10   4  -2   37.40    2.20
 -10   4   2   29.60    4.70
 -10   4   2   29.00    4.50
   9  -4  -2    2.30    1.90
  -9  -4   2    0.70    1.10
  -9  -4   2    1.40    1.00
   9  -4  -2    0.90    1.40
   9   4  -2   -0.20    1.30
  -9   4   2   -2.70    2.50
   9   4  -2    0.40    0.80
   9   4  -2    0.20    1.20
  -9   4   2    1.20    3.20
   9   4  -2   -0.50    0.80
  -9   4   2    3.30    1.60
  -9   4   2    0.10    3.20
  -9   4   2   -0.60    2.60
   9   4  -2    1.30    1.20
  -8  -4   2   39.40    3.40
   8  -4  -2   40.50    3.30
   8  -4  -2   32.20    3.30
  -8   4   2   27.70    3.70
  -8   4   2   39.50    4.60
  -8   4   2   37.00    3.10
   8   4  -2   37.00    2.00
  -8   4   2   38.10    4.60
   8   4  -2   37.40    2.20
  -8   4   2   32.30    3.90
   8   4  -2   41.30    2.90
   8   4  -2   35.10    2.90
   8   4  -2   37.20    2.90
   7  -4  -2   30.60    3.90
  -7  -4   2   28.00    2.10
  -7  -4   2   27.30    2.00
   7  -4  -2   27.40    2.90
  -7   4   2   27.10    3.70
   7   4  -2   26.80    2.30
  -7   4   2   26.70    1.40
  -7   4   2   28.90    1.50
  -7   4   2   36.20    4.10
  -7   4   2   34.40    2.80
   7   4  -2   25.70    1.60
   7   4  -2   29.20    1.90
  -7   4   2   25.90    3.70
  -7   4   2   32.90    3.90
   7   4  -2   27.70    2.20
   7   4  -2   29.00    2.50
  -6  -4   2   43.10    2.40
   6  -4  -2   48.10    3.20
  -6  -4   2   38.90    2.40
   6   4  -2   43.30    2.10
  -6   4   2   43.50    2.00
  -6   4   2   41.90    1.90
  -6   4   2   42.80    4.70
   6   4  -2   49.90    2.80
   6   4  -2   46.10    2.50
  -6   4   2   47.40    4.80
  -6   4   2   41.80    3.00
   6   4  -2   43.50    2.00
   6   4  -2   42.30    2.40
  -5  -4   2    0.50    0.80
   5  -4  -2    0.40    0.80
   5  -4  -2    0.90    1.00
  -5  -4   2    1.40    0.90
   5  -4  -2    1.90    1.80
   5  -4  -2    1.30    1.60
   5   4  -2    0.20    0.60
  -5   4   2    0.00    1.00
   5   4  -2    2.40    1.00
  -5   4   2    0.60    0.60
  -5   4   2    0.60    1.50
  -5   4   2    1.60    0.70
   5   4  -2   -0.70    0.80
  -5   4   2    1.20    0.90
   5   4  -2    1.30    1.00
   5   4  -2    1.00    0.60
  -5   4   2   -0.30    1.50
   4  -4  -2   60.89    4.20
  -4  -4   2   57.69    3.00
  -4  -4   2   60.39    3.00
   4  -4  -2   62.29    4.20
  -4  -4   2   59.99    2.10
  -4   4   2   60.79    3.30
   4   4  -2   61.69    2.90
   4   4  -2   61.69    3.30
  -4   4   2   61.99    3.80
  -4   4   2   63.49    4.10
  -4   4   2   62.39    2.60
  -4   4   2   58.49    4.00
   4   4  -2   65.19    3.10
   4   4  -2   65.69    3.00
  -4   4   2   59.19    2.60
   4   4  -2   64.79    3.20
   3  -4  -2   33.40    3.20
   3  -4  -2   36.00    2.20
   3  -4  -2   28.50    3.00
   3  -4  -2   33.20    2.50
   3  -4  -2   32.80    1.90
  -3  -4   2   34.50    3.50
  -3  -4   2   33.50    3.40
  -3  -4   2   32.50    1.60
   3   4  -2   31.90    3.40
  -3   4   2   31.20    2.30
   3   4  -2   32.10    2.20
   3   4  -2   36.00    1.80
  -3   4   2   33.40    3.00
   3   4  -2   37.00    3.50
  -3   4   2   36.60    1.90
   3   4  -2   34.80    2.00
  -3   4   2   32.40    3.00
  -3   4   2   35.10    2.40
  -2  -4   2   51.69    3.00
   2  -4  -2   57.19    3.70
  -2  -4   2   54.19    3.00
   2  -4  -2   54.59    2.90
   2  -4  -2   55.59    3.40
  -2  -4   2   55.19    2.20
   2  -4  -2   52.89    3.70
   2  -4  -2   53.39    3.60
   2   4  -2   47.70    2.80
   2   4  -2   52.89    2.90
   2   4  -2   51.59    2.30
  -2   4   2   47.40    3.30
   2   4  -2   54.29    2.70
  -2   4   2   50.99    2.70
   2   4  -2   54.59    2.60
  -2   4   2   55.29    2.50
  -2   4   2   58.39    3.50
  -2   4   2   52.79    2.90
   1  -4  -2   21.90    2.00
   1  -4  -2   20.30    2.40
   1  -4  -2   27.00    2.60
   1  -4  -2   27.60    1.80
  -1  -4   2   22.40    1.80
  -1  -4   2   26.40    1.60
   1   4  -2   27.90    2.30
  -1   4   2   25.40    2.00
  -1   4   2   24.50    2.60
   1   4  -2   23.30    1.80
  -1   4   2   24.30    1.80
  -1   4   2   23.70    1.80
  -1   4   2   25.30    2.60
   1   4  -2   23.20    1.60
   1   4  -2   22.90    2.10
   1   4  -2   18.90    1.90
   1   4  -2   23.50    1.80
   0  -4  -2   14.90    1.30
   0  -4   2   15.50    1.60
   0  -4   2   16.90    2.10
   0  -4  -2   18.90    2.30
   0  -4  -2   14.90    1.60
   0  -4  -2   13.90    1.60
   0  -4  -2   18.30    2.20
   0  -4   2   13.40    1.90
   0   4  -2   10.60    1.70
   0   4   2   15.80    1.60
   0   4   2   15.00    1.50
   0   4  -2   16.20    1.50
   0   4   2   14.00    2.20
   0   4   2   14.00    1.80
   0   4  -2   16.30    1.60
   0   4  -2   12.90    1.80
   0   4   2   17.20    2.10
   0   4  -2   17.20    1.50
   1  -4   2  288.07    8.80
   1  -4   2  304.37    8.60
  -1  -4  -2  279.77    8.60
  -1  -4  -2  288.97    9.40
   1  -4   2  307.67    9.80
   1  -4   2  297.67    9.80
  -1  -4  -2  287.67    9.40
   1   4   2  299.27    8.80
  -1   4  -2  300.47    9.70
  -1   4  -2  280.87    8.70
  -1   4  -2  303.07    8.50
  -1   4  -2  292.77    9.60
   1   4   2  294.57    8.70
  -1   4  -2  291.17    8.90
  -1   4  -2  282.17    8.40
   1   4   2  286.47    9.30
   1   4   2  304.17    9.40
   1   4   2  287.37    8.40
   2  -4   2 2327.17   58.09
  -2  -4  -2 2381.86   57.69
  -2   4  -2 2344.47   59.79
  -2   4  -2 2340.37   59.69
   2   4   2 2382.86   58.69
   2   4   2 2315.07   58.09
   2   4   2 2384.16   58.09
   2   4   2 2291.57   57.69
  -2   4  -2 2291.57   59.59
   2   4   2 2333.67   58.69
  -2   4  -2 2233.88   59.89
  -2   4  -2 2381.26   57.79
  -2   4  -2 2285.87   58.29
  -2   4  -2 2374.46   58.49
  -3  -4  -2  434.96   12.40
  -3  -4  -2  437.56   12.90
   3  -4   2  429.86   12.40
   3  -4   2  413.16   12.60
  -3  -4  -2  435.66   12.80
  -3   4  -2  419.16   12.60
  -3   4  -2  453.05   11.90
  -3   4  -2  439.46   14.00
  -3   4  -2  450.85   13.80
  -3   4  -2  430.66   11.90
   3   4   2  433.46   12.40
   3   4   2  449.86   12.90
  -3   4  -2  444.66   13.80
  -3   4  -2  450.35   12.90
   3   4   2  435.76   11.90
  -3   4  -2  453.35   14.20
   3   4   2  432.76   12.80
   3   4   2  439.86   12.20
  -4  -4  -2   24.20    2.50
   4  -4   2   22.70    2.30
   4  -4   2   20.60    2.10
  -4  -4  -2   20.80    1.60
  -4  -4  -2   21.80    2.40
  -4   4  -2   19.10    2.60
   4   4   2   21.20    1.90
  -4   4  -2   28.90    3.60
   4   4   2   23.40    2.40
  -4   4  -2   25.80    3.10
  -4   4  -2   19.50    2.20
   4   4   2   23.40    2.50
  -4   4  -2   21.00    3.10
  -4   4  -2   26.30    3.20
  -4   4  -2   20.40    1.70
  -4   4  -2   22.30    1.60
   4   4   2   18.40    1.60
   4   4   2   21.40    2.40
  -5  -4  -2   65.69    4.10
   5  -4   2   68.39    5.10
  -5  -4  -2   61.09    2.60
  -5  -4  -2   61.99    4.10
   5  -4   2   59.69    3.40
  -5   4  -2   63.39    3.60
  -5   4  -2   52.79    3.50
  -5   4  -2   59.79    4.70
  -5   4  -2   64.49    4.60
   5   4   2   57.79    3.70
  -5   4  -2   61.59    4.70
  -5   4  -2   61.69    2.50
  -5   4  -2   62.49    2.60
   5   4   2   62.29    2.70
   5   4   2   60.49    3.70
   5   4   2   64.59    3.00
   5   4   2   59.69    3.20
  -5   4  -2   61.29    4.70
   6  -4   2   42.50    3.00
  -6  -4  -2   44.20    2.30
  -6  -4  -2   53.69    3.40
  -6  -4  -2   51.69    3.40
  -6   4  -2   45.60    2.00
   6   4   2   46.50    2.90
  -6   4  -2   50.69    3.40
   6   4   2   40.60    3.30
  -6   4  -2   44.00    4.60
   6   4   2   50.59    2.70
   6   4   2   45.70    2.40
  -6   4  -2   43.60    2.10
   6   4   2   46.10    3.50
  -6   4  -2   47.10    4.80
   7  -4   2   14.80    2.90
  -7  -4  -2   10.90    1.90
  -7  -4  -2   13.70    1.50
   7  -4   2    8.10    3.50
  -7  -4  -2    9.70    1.80
   7   4   2   11.00    1.50
  -7   4  -2    9.70    2.90
  -7   4  -2   16.50    3.30
   7   4   2   11.90    1.70
  -7   4  -2   10.80    1.20
  -7   4  -2   12.60    3.10
  -7   4  -2   12.60    1.30
   7   4   2   10.60    1.70
   7   4   2   10.80    2.20
  -7   4  -2   12.30    3.10
   7   4   2    6.50    2.00
  -7   4  -2   11.20    1.80
  -8  -4  -2   -1.40    1.50
   8  -4   2    3.30    3.50
   8  -4   2    0.70    1.20
  -8  -4  -2   -0.70    1.50
   8   4   2   -2.30    1.70
  -8   4  -2    2.60    2.70
  -8   4  -2    0.90    2.70
  -8   4  -2   -1.00    1.30
   8   4   2   -1.10    0.90
   8   4   2   -0.80    1.70
   8   4   2   -0.90    0.90
  -8   4  -2    1.50    2.80
  -8   4  -2    0.70    2.50
   8   4   2   -2.30    1.10
  -9  -4  -2    4.10    2.00
   9  -4   2    3.00    1.80
   9  -4   2    3.10    4.10
  -9  -4  -2    3.20    1.90
   9   4   2    2.60    2.10
  -9   4  -2    5.00    3.60
  -9   4  -2    0.00    3.20
   9   4   2   -1.80    2.10
   9   4   2    2.70    1.30
   9   4   2    4.40    1.50
  -9   4  -2    5.70    3.30
  -9   4  -2    5.50    2.10
   9   4   2    5.10    1.50
  -9   4  -2    3.30    3.50
 -10  -4  -2   11.50    3.70
 -10  -4  -2   13.00    4.00
  10  -4   2    7.40    2.00
  10   4   2   12.40    2.00
 -10   4  -2   15.50    4.60
  10   4   2    5.60    1.50
 -10   4  -2    8.00    2.30
 -10   4  -2    5.60    3.70
 -10   4  -2    4.00    3.60
 -10   4  -2   14.00    4.50
  10   4   2   11.10    2.00
  11  -4   2    9.80    3.70
 -11  -4  -2    6.00    2.60
 -11  -4  -2    4.60    2.60
 -11   4  -2    4.70    4.70
  11   4   2    9.00    2.10
  11   4   2   10.50    2.90
  11   4   2    6.90    1.80
 -11   4  -2    6.80    4.70
  11   4   2    9.70    3.00
 -11   4  -2    7.00    2.60
  11   4   2    5.60    1.70
 -12  -4  -2    9.70    3.20
 -12  -4  -2   11.20    3.10
  12  -4   2    9.70    2.60
  12   4   2   10.10    3.50
  12   4   2   10.30    2.30
  12   4   2    7.50    3.40
  12   4   2   11.80    2.30
  13  -4   2    3.70    2.60
  13   4   2    7.50    2.60
  13   4   2    1.00    2.30
  13  -5  -2    0.30    2.40
  13   5  -2    0.70    1.80
  13   5  -2    1.30    1.50
  13   5  -2    0.20    2.20
  12  -5  -2   -1.80    2.00
  12   5  -2    0.70    2.00
  12   5  -2    3.20    1.50
  12   5  -2    2.30    1.30
 -11  -5   2    0.50    1.80
 -11  -5   2   -1.70    1.60
  11  -5  -2    2.30    2.00
 -11   5   2    1.30    2.40
  11   5  -2   -2.00    1.20
 -11   5   2   -3.80    4.40
  11   5  -2   -0.40    2.10
 -11   5   2   -0.60    4.60
  11   5  -2    1.50    1.10
 -10  -5   2    2.30    1.30
  10  -5  -2    2.50    1.80
 -10  -5   2    1.80    1.30
 -10   5   2    7.30    5.90
  10   5  -2    3.70    1.80
  10   5  -2    4.40    2.30
 -10   5   2    5.20    4.20
 -10   5   2   -4.40    5.20
 -10   5   2    1.80    2.20
  10   5  -2    1.80    1.70
  10   5  -2    3.10    1.20
 -10   5   2    3.90    4.00
   9  -5  -2    2.00    1.60
  -9  -5   2    3.50    1.40
  -9  -5   2    2.90    1.40
   9  -5  -2   -0.70    2.60
  -9   5   2    3.40    3.60
   9   5  -2    2.80    1.50
   9   5  -2    1.20    1.60
  -9   5   2    1.70    1.90
  -9   5   2    7.80    3.70
  -9   5   2    1.10    3.60
  -9   5   2    0.30    3.60
   9   5  -2    1.60    1.00
   9   5  -2    3.10    1.50
   9   5  -2    2.40    1.20
  -8  -5   2   -0.20    1.30
   8  -5  -2   -0.40    1.30
  -8  -5   2    0.30    1.30
   8  -5  -2    2.80    2.00
   8   5  -2    1.70    1.00
  -8   5   2    4.60    3.30
  -8   5   2    6.80    3.00
  -8   5   2    3.00    2.90
   8   5  -2    1.60    1.50
  -8   5   2    1.50    0.80
   8   5  -2    0.10    1.40
   8   5  -2    2.20    1.00
   8   5  -2   -0.10    1.40
  -8   5   2    0.10    1.70
  -8   5   2    0.20    0.90
  -8   5   2   -0.80    3.00
   7  -5  -2  245.18    8.70
  -7  -5   2  252.67    7.90
  -7  -5   2  249.78    7.80
   7  -5  -2  221.18    8.90
  -7   5   2  254.77   11.00
  -7   5   2  242.18    7.00
   7   5  -2  256.37    8.50
  -7   5   2  228.28   10.10
  -7   5   2  222.28   10.00
   7   5  -2  243.98    7.90
  -7   5   2  240.38    8.90
  -7   5   2  248.88    7.00
   7   5  -2  247.98    7.60
   7   5  -2  245.98    7.20
   7   5  -2  243.48    7.90
  -7   5   2  251.07   10.90
  -6  -5   2   45.30    3.10
   6  -5  -2   56.69    3.50
  -6  -5   2   45.30    3.00
   6  -5  -2   51.39    3.90
   6   5  -2   47.00    3.10
  -6   5   2   56.29    4.90
   6   5  -2   47.10    3.10
   6   5  -2   50.69    2.50
  -6   5   2   49.60    2.50
  -6   5   2   58.59    4.80
  -6   5   2   46.80    2.80
  -6   5   2   49.60    3.60
   6   5  -2   56.19    2.70
   6   5  -2   54.09    3.30
   5  -5  -2   24.80    2.50
  -5  -5   2   24.20    1.40
   5  -5  -2   22.10    2.90
   5  -5  -2   21.30    3.20
  -5  -5   2   26.40    2.50
  -5  -5   2   25.30    2.50
   5   5  -2   25.30    1.90
  -5   5   2   22.90    2.60
  -5   5   2   25.20    1.90
   5   5  -2   21.60    1.70
  -5   5   2   22.30    3.20
   5   5  -2   29.80    2.60
   5   5  -2   18.40    2.30
   5   5  -2   24.00    2.40
  -5   5   2   16.50    2.70
  -5   5   2   25.30    2.00
  -4  -5   2    1.40    0.70
  -4  -5   2    1.20    1.20
   4  -5  -2    2.00    1.50
   4  -5  -2    1.70    1.00
  -4  -5   2    1.70    1.20
   4  -5  -2    1.70    2.00
   4  -5  -2    1.60    2.00
  -4   5   2   -0.50    0.90
  -4   5   2    4.10    1.90
   4   5  -2    1.00    1.10
  -4   5   2    0.90    1.20
   4   5  -2    1.70    0.90
   4   5  -2    3.90    1.20
  -4   5   2    4.10    2.00
  -4   5   2    1.90    0.90
   4   5  -2    2.30    1.20
   4   5  -2    1.10    0.80
  -4   5   2    0.90    1.20
  -3  -5   2   29.70    3.40
   3  -5  -2   30.00    3.70
   3  -5  -2   30.20    2.30
   3  -5  -2   33.80    3.80
  -3  -5   2   31.60    1.80
  -3  -5   2   32.80    3.60
   3   5  -2   28.70    3.70
   3   5  -2   28.40    2.00
  -3   5   2   39.80    3.70
  -3   5   2   33.20    2.70
  -3   5   2   31.80    2.20
  -3   5   2   35.20    3.60
  -3   5   2   35.00    2.80
   3   5  -2   28.00    3.70
   3   5  -2   30.20    2.40
   3   5  -2   33.40    2.30
  -2  -5   2   25.90    2.80
  -2  -5   2   31.50    1.90
   2  -5  -2   29.00    3.40
   2  -5  -2   31.90    3.50
  -2  -5   2   33.50    3.00
   2  -5  -2   31.40    2.80
  -2   5   2   29.40    3.20
   2   5  -2   31.10    2.80
   2   5  -2   36.30    2.40
  -2   5   2   35.10    3.30
   2   5  -2   34.10    2.50
  -2   5   2   31.60    2.50
  -2   5   2   35.20    2.70
   2   5  -2   34.90    2.90
   2   5  -2   32.80    2.10
  -2   5   2   36.10    2.30
   1  -5  -2  222.08   11.00
   1  -5  -2  231.98    7.30
   1  -5  -2  224.88   11.00
  -1  -5   2  220.58    6.90
   1   5  -2  224.28    8.10
   1   5  -2  229.18    8.20
  -1   5   2  230.98    7.30
   1   5  -2  232.08    7.30
  -1   5   2  218.08    9.60
   1   5  -2  222.08    7.50
  -1   5   2  220.28    7.30
  -1   5   2  219.88    9.60
   1   5  -2  250.47    8.80
  -1   5   2  236.88    7.80
   0  -5  -2   37.00    3.40
   0  -5  -2   33.20    2.10
   0  -5  -2   38.30    3.50
   0  -5   2   32.40    3.30
   0  -5   2   41.30    3.50
   0   5  -2   35.00    3.20
   0   5  -2   39.10    2.70
   0   5  -2   39.90    2.50
   0   5  -2   36.10    2.90
   0   5   2   32.80    3.10
   0   5   2   35.50    2.60
   0   5  -2   37.20    3.30
   0   5   2   38.10    2.40
   0   5   2   36.70    3.10
  -1  -5  -2    3.00    1.70
   1  -5   2    5.40    1.70
   1  -5   2    2.30    0.90
  -1  -5  -2    6.40    1.90
   1  -5   2    2.50    1.70
   1   5   2    4.60    1.60
  -1   5  -2    1.40    1.50
   1   5   2    4.00    1.40
   1   5   2    3.90    1.50
   1   5   2    1.90    1.10
  -1   5  -2    1.20    1.00
   1   5   2    2.80    0.90
  -1   5  -2    2.80    1.10
  -1   5  -2    2.90    1.60
  -1   5  -2    1.60    0.90
   2  -5   2    8.60    1.40
  -2  -5  -2   10.70    1.50
   2   5   2    9.30    1.90
   2   5   2    8.60    1.30
  -2   5  -2    9.90    1.40
   2   5   2    9.10    1.50
  -2   5  -2   10.40    1.80
   2   5   2    6.20    1.30
  -2   5  -2    6.90    2.20
  -2   5  -2    7.40    1.50
  -2   5  -2    7.40    2.20
   2   5   2    8.60    1.90
  -3  -5  -2  207.28    7.60
  -3  -5  -2  217.38    7.60
   3  -5   2  191.88    6.70
  -3  -5  -2  191.18    6.10
  -3   5  -2  177.58    8.70
   3   5   2  193.48    6.60
  -3   5  -2  191.78    6.20
   3   5   2  195.28    7.40
  -3   5  -2  188.58    7.10
   3   5   2  191.08    7.30
  -3   5  -2  201.98    9.00
   3   5   2  195.08    6.80
  -3   5  -2  191.88    8.10
  -3   5  -2  170.88    6.80
   3   5   2  186.78    6.20
  -3   5  -2  180.78    8.00
  -4  -5  -2  164.08    6.60
   4  -5   2  154.68    6.10
  -4  -5  -2  160.48    6.60
  -4  -5  -2  164.58    5.30
  -4   5  -2  155.38    6.40
   4   5   2  167.78    6.20
   4   5   2  165.38    5.90
  -4   5  -2  163.38    7.60
   4   5   2  162.48    6.50
   4   5   2  157.98    6.50
  -4   5  -2  153.48    5.40
  -4   5  -2  171.88    8.00
  -4   5  -2  162.98    7.50
  -4   5  -2  163.88    5.40
  -4   5  -2  162.28    8.00
   4   5   2  156.48    5.50
  -4   5  -2  157.38    6.40
  -5  -5  -2  148.49    6.20
   5  -5   2  146.79    6.00
  -5  -5  -2  148.99    5.00
  -5  -5  -2  141.49    6.20
   5   5   2  149.88    5.60
   5   5   2  153.38    5.90
  -5   5  -2  153.58    7.60
  -5   5  -2  148.39    5.00
  -5   5  -2  151.78    8.00
   5   5   2  147.19    6.30
   5   5   2  154.88    5.30
  -5   5  -2  148.09    7.60
  -5   5  -2  149.88    6.30
   5   5   2  144.59    6.20
  -5   5  -2  146.69    5.10
  -5   5  -2  146.59    7.80
  -6  -5  -2   20.90    2.50
   6  -5   2   15.10    2.10
  -6  -5  -2   15.30    2.20
  -6  -5  -2   16.20    1.70
  -6   5  -2   19.90    3.80
  -6   5  -2   16.20    3.40
   6   5   2   16.00    2.10
   6   5   2   13.10    1.80
   6   5   2   18.90    2.60
  -6   5  -2   19.60    3.60
   6   5   2   17.70    2.10
  -6   5  -2   13.20    1.70
   6   5   2   17.20    2.50
  -6   5  -2   12.10    3.30
  -6   5  -2   15.00    2.40
   7  -5   2    0.20    1.50
  -7  -5  -2   -0.80    1.60
  -7  -5  -2   -0.50    1.70
  -7   5  -2    0.00    0.80
   7   5   2    0.00    1.90
  -7   5  -2    4.50    3.20
  -7   5  -2    2.30    3.10
  -7   5  -2   -4.30    2.70
   7   5   2   -1.60    1.30
   7   5   2    0.50    1.10
  -7   5  -2    0.40    1.40
  -7   5  -2   -7.20    2.60
  -7   5  -2   -0.30    1.10
   7   5   2    1.60    1.80
   7   5   2    1.30    1.10
   8  -5   2    1.60    1.80
  -8   5  -2    0.10    0.80
  -8   5  -2    3.30    3.80
   8   5   2    1.00    1.50
   8   5   2    1.30    2.10
  -8   5  -2    2.30    3.10
  -8   5  -2    8.20    3.40
   8   5   2    3.40    2.40
  -8   5  -2   -4.60    3.40
   8   5   2    2.90    2.10
   8   5   2    2.10    1.20
  -8   5  -2    0.20    1.70
  -8   5  -2    2.80    1.00
  -9  -5  -2    8.20    2.80
  -9  -5  -2    8.80    2.60
   9  -5   2    8.30    2.40
   9   5   2    5.80    3.90
   9   5   2    9.70    1.90
   9   5   2    7.20    2.00
  -9   5  -2   17.60    4.50
  -9   5  -2    8.90    4.40
  -9   5  -2    7.30    4.10
   9   5   2    7.50    1.60
  -9   5  -2    5.50    4.30
  -9   5  -2    8.30    2.30
  10  -5   2   22.40    3.20
 -10  -5  -2   19.20    3.10
 -10  -5  -2   20.40    3.10
  10   5   2   20.80    3.30
 -10   5  -2   10.00    5.10
 -10   5  -2   12.90    5.30
  10   5   2   26.00    3.40
  10   5   2   17.20    3.00
  10   5   2   18.30    2.20
 -10   5  -2   21.60    3.30
  10   5   2   22.70    3.00
 -11  -5  -2   13.10    3.00
 -11  -5  -2   14.10    3.10
  11  -5   2   10.90    2.70
  11   5   2   15.60    2.40
  11   5   2   10.80    2.50
  11   5   2   13.20    3.50
  11   5   2   20.70    3.60
  11   5   2   15.40    2.20
  12  -5   2    1.50    2.40
  12   5   2    1.10    3.50
  12   5   2    4.50    2.40
  12  -6  -2    2.30    2.40
  12   6  -2    2.40    1.90
  12   6  -2    2.80    1.60
  12   6  -2   -2.50    2.40
  11  -6  -2   -0.70    2.10
  11   6  -2   -1.50    1.50
  11   6  -2   -1.40    1.40
  11   6  -2    0.40    2.20
  10  -6  -2    2.70    2.10
 -10  -6   2    2.70    1.80
 -10  -6   2    1.90    1.70
 -10   6   2    4.40    5.40
  10   6  -2    8.20    2.00
  10   6  -2    6.30    1.60
 -10   6   2    1.90    2.60
 -10   6   2    5.50    5.40
  10   6  -2    4.60    2.20
  10   6  -2    3.30    1.90
  10   6  -2    3.20    1.40
  -9  -6   2    1.70    1.70
   9  -6  -2    1.50    1.70
  -9  -6   2    0.40    1.70
   9   6  -2    0.40    1.10
  -9   6   2    1.00    4.60
   9   6  -2   -3.00    1.70
  -9   6   2    0.40    2.00
   9   6  -2    1.00    1.80
   9   6  -2   -1.10    1.10
  -9   6   2    3.10    4.80
   9   6  -2   -2.80    1.60
  -9   6   2    3.10    3.90
  -9   6   2    6.30    3.70
   8  -6  -2  151.98    6.90
  -8  -6   2  137.99    5.80
  -8  -6   2  146.79    6.00
   8   6  -2  143.49    6.00
   8   6  -2  150.78    5.60
  -8   6   2  137.59    9.40
  -8   6   2  147.99    7.10
   8   6  -2  146.89    5.20
   8   6  -2  134.09    5.90
   8   6  -2  137.69    8.10
  -8   6   2  146.49    9.60
  -8   6   2  152.78    8.60
  -8   6   2  146.49    4.80
  -8   6   2  124.09    8.40
  -7   6   2   47.30    5.60
  -7   6   2   51.79    4.20
   7   6  -2   48.10    4.70
  -7   6   2   46.80    3.10
   7   6  -2   55.99    5.00
  -7   6   2   55.59    7.00
   7   6  -2   52.19    3.90
  -7   6   2   35.90    4.70
   7   6  -2   48.40    4.90
  -7   6   2   45.40    2.70
   7   6  -2   54.09    2.90
  -7   6   2   47.70    6.00
   6  -6  -2    1.80    1.50
  -6  -6   2    2.60    1.80
  -6  -6   2    2.40    1.60
   6   6  -2    4.30    1.70
   6   6  -2    0.30    1.10
   6   6  -2    2.60    1.10
   6   6  -2    2.30    1.60
  -6   6   2    0.90    2.70
  -6   6   2    3.90    1.70
  -6   6   2   -1.30    2.70
   6   6  -2    0.70    1.60
  -6   6   2    0.80    1.10
  -5  -6   2   11.90    2.10
   5  -6  -2   14.20    2.60
   5  -6  -2   11.50    3.80
   5  -6  -2   10.30    3.70
  -5  -6   2    8.50    1.80
   5   6  -2    8.90    1.50
   5   6  -2   11.40    1.90
  -5   6   2   12.60    2.30
   5   6  -2   13.10    2.10
   5   6  -2    8.10    1.80
   5   6  -2   14.00    1.90
  -5   6   2    5.70    4.70
  -5   6   2    8.50    4.50
  -5   6   2    9.90    1.60
  -4  -6   2   12.20    2.20
  -4  -6   2   12.70    2.30
   4  -6  -2   11.00    3.00
   4  -6  -2   11.80    3.30
   4   6  -2   11.00    1.80
   4   6  -2   11.20    2.00
   4   6  -2   12.40    1.60
   4   6  -2   14.50    2.00
  -4   6   2   11.80    1.80
  -4   6   2   11.10    2.90
  -4   6   2   11.60    2.20
   4   6  -2   13.10    2.20
  -4   6   2    7.80    2.60
  -3  -6   2    7.70    3.30
   3  -6  -2    1.40    1.10
  -3  -6   2    2.20    1.00
  -3  -6   2    3.30    3.00
   3  -6  -2    1.70    2.40
   3  -6  -2    3.90    2.50
   3   6  -2    1.80    1.30
  -3   6   2    6.20    2.40
  -3   6   2    3.00    1.50
   3   6  -2    0.60    2.50
  -3   6   2    3.40    2.20
  -3   6   2    2.60    1.20
   3   6  -2    1.00    1.00
  -3   6   2    2.30    1.40
   3   6  -2    2.40    2.60
   3   6  -2    2.20    1.10
  -2  -6   2   37.80    3.70
   2  -6  -2   39.50    4.40
  -2  -6   2   41.00    3.80
   2  -6  -2   35.80    2.90
  -2  -6   2   36.20    2.30
   2  -6  -2   36.40    4.30
  -2   6   2   36.20    3.60
   2   6  -2   38.00    2.90
  -2   6   2   38.10    3.90
   2   6  -2   35.60    3.50
  -2   6   2   36.20    2.70
   2   6  -2   41.10    2.90
  -2   6   2   39.40    4.00
   2   6  -2   31.10    3.40
   2   6  -2   33.80    2.60
   1  -6  -2   43.70    4.30
   1  -6  -2   46.00    4.40
   1  -6  -2   45.90    2.90
  -1  -6   2   39.60    2.60
   1   6  -2   44.80    2.90
  -1   6   2   51.99    3.40
  -1   6   2   37.90    3.00
   1   6  -2   42.30    2.90
  -1   6   2   46.50    2.90
  -1   6   2   40.00    4.00
   1   6  -2   44.60    3.10
  -1   6   2   47.20    4.10
   1   6  -2   46.20    4.00
   1   6  -2   46.50    3.90
   0  -6   2   29.60    3.60
   0  -6  -2   27.90    3.50
   0  -6  -2   29.00    2.20
   0  -6  -2   24.40    3.30
   0  -6   2   17.20    2.80
   0   6  -2   22.50    3.10
   0   6  -2   21.80    3.00
   0   6   2   21.60    3.10
   0   6  -2   27.50    2.60
   0   6   2   24.60    3.20
   0   6   2   23.60    2.40
   0   6  -2   30.70    3.20
   0   6   2   23.70    2.50
   0   6   2   30.00    2.70
   0   6  -2   25.70    2.40
   1  -6   2  162.08    5.90
  -1  -6  -2  160.58    7.20
  -1  -6  -2  156.28    7.20
  -1   6  -2  172.88    7.60
   1   6   2  160.78    6.10
   1   6   2  166.68    6.30
  -1   6  -2  146.79    6.10
   1   6   2  153.98    7.00
  -1   6  -2  159.78    6.40
  -1   6  -2  153.58    7.40
   1   6   2  163.68    7.10
   1   6   2  146.49    7.60
  -1   6  -2  163.98    6.00
  -2  -6  -2   14.20    1.90
   2  -6   2   10.40    1.60
  -2   6  -2    8.00    1.70
  -2   6  -2    6.80    2.30
   2   6   2   13.80    2.30
  -2   6  -2    9.90    2.90
  -2   6  -2    9.40    1.90
   2   6   2    9.70    2.20
  -2   6  -2   13.00    2.80
  -2   6  -2   12.40    1.70
   2   6   2   11.80    1.80
  -2   6  -2    6.20    2.80
   2   6   2   11.50    1.60
   2   6   2   11.00    1.90
  -3  -6  -2  102.09    4.20
  -3  -6  -2   95.79    5.50
  -3  -6  -2  103.39    5.70
   3  -6   2  102.19    4.80
   3   6   2  108.79    5.60
   3   6   2  108.29    4.90
  -3   6  -2  102.59    6.40
  -3   6  -2  108.39    5.40
  -3   6  -2  107.69    7.00
  -3   6  -2  108.89    6.60
  -3   6  -2  101.59    4.40
  -3   6  -2  104.89    7.00
   3   6   2   98.39    5.50
   3   6   2   99.99    4.40
  -3   6  -2   97.79    5.30
   3   6   2  106.29    4.80
   4  -6   2   58.99    3.80
  -4  -6  -2   63.79    4.50
  -4  -6  -2   55.89    3.00
  -4  -6  -2   60.59    4.50
   4   6   2   59.99    3.60
   4   6   2   53.09    4.40
  -4   6  -2   57.39    6.00
   4   6   2   54.59    3.20
  -4   6  -2   59.39    3.70
  -4   6  -2   59.09    7.10
   4   6   2   56.89    3.70
  -4   6  -2   59.09    5.60
  -4   6  -2   49.30    4.20
  -4   6  -2   69.19    5.80
  -4   6  -2   55.69    6.10
   4   6   2   65.39    4.60
   5  -6   2    4.00    1.60
  -5  -6  -2    3.80    1.90
  -5  -6  -2    2.70    2.00
  -5  -6  -2    5.80    1.70
  -5   6  -2    8.20    3.50
   5   6   2    4.00    1.40
   5   6   2    6.70    1.80
  -5   6  -2    8.10    2.20
  -5   6  -2    7.00    3.10
   5   6   2    1.70    2.00
   5   6   2    5.30    2.20
   5   6   2    3.30    1.30
  -5   6  -2    6.60    1.50
  -5   6  -2    4.00    3.20
  -5   6  -2    7.50    3.60
  -6  -6  -2   12.80    2.50
   6  -6   2   16.20    2.30
  -6  -6  -2   13.40    2.60
  -6   6  -2   11.90    3.70
   6   6   2   16.70    2.20
  -6   6  -2   19.30    4.50
   6   6   2   14.10    2.60
   6   6   2   16.20    2.30
  -6   6  -2   23.60    4.60
  -6   6  -2   18.70    2.90
   6   6   2   15.40    2.60
  -6   6  -2   12.50    4.00
  -6   6  -2   17.60    2.10
   6   6   2   14.30    2.00
  -7  -6  -2    8.60    2.60
   7  -6   2    5.40    1.80
  -7  -6  -2    6.90    2.50
   7   6   2    0.30    2.20
  -7   6  -2    6.50    2.20
  -7   6  -2    7.90    1.40
   7   6   2    1.70    2.30
  -7   6  -2    8.40    1.80
  -7   6  -2    4.50    3.70
  -7   6  -2    3.90    4.10
   7   6   2    5.70    1.50
  -7   6  -2    6.80    4.30
   7   6   2    4.20    1.50
  -7   6  -2    8.50    4.00
  -8  -6  -2   15.50    2.90
  -8  -6  -2   11.20    2.80
   8  -6   2   14.30    2.60
  -8   6  -2   13.70    5.10
   8   6   2   17.30    2.20
  -8   6  -2   11.70    4.40
  -8   6  -2   16.00    3.00
  -8   6  -2    8.10    4.30
  -8   6  -2   10.40    4.90
   8   6   2   13.40    2.50
   8   6   2   12.90    2.10
   8   6   2   15.80    3.00
  -8   6  -2   11.50    1.50
   8   6   2   14.00    2.90
   9  -6   2   26.80    3.50
  -9  -6  -2   20.00    3.50
  -9  -6  -2   23.30    3.40
  -9   6  -2   24.20    5.40
  -9   6  -2   31.50    5.80
   9   6   2   20.70    3.60
   9   6   2   17.70    3.40
  -9   6  -2   21.20    6.10
  -9   6  -2   29.60    4.10
   9   6   2   23.30    3.00
   9   6   2   23.90    2.90
  -9   6  -2   25.50    6.10
  10  -6   2    3.40    2.60
 -10  -6  -2   -1.60    3.00
 -10  -6  -2    4.70    3.00
  10   6   2    0.80    1.70
 -10   6  -2    1.80    2.80
 -10   6  -2    4.50    6.40
  10   6   2    2.80    3.30
 -10   6  -2    3.00    6.30
  10   6   2    2.80    3.30
  10   6   2    3.80    2.20
  11  -6   2   -1.30    2.70
  11   6   2   -0.30    2.20
  11   6   2    1.60    3.20
  11  -7  -2   21.20    3.60
  10  -7  -2    3.70    4.20
  10   7  -2    5.60    1.90
  10   7  -2    9.70    2.00
  10   7  -2    4.20    2.50
   9  -7  -2    3.30    2.30
   9   7  -2    2.40    3.60
  -9   7   2    9.80    6.00
   9   7  -2   -2.50    2.60
  -9   7   2    0.50    5.80
  -9   7   2    8.50    3.10
   9   7  -2    2.80    2.30
   9   7  -2   -0.20    2.90
   9   7  -2    3.60    1.60
  -8  -7   2    0.20    2.30
   8  -7  -2   -0.70    2.00
  -8  -7   2   -1.90    2.30
   8   7  -2   -0.80    2.20
  -8   7   2    2.80    1.40
  -8   7   2   -3.20    5.10
  -8   7   2    0.60    4.10
   8   7  -2   -4.00    2.20
   8   7  -2    1.50    1.50
  -8   7   2    2.00    2.50
  -8   7   2   -1.90    5.30
   8   7  -2   -0.50    1.30
   8   7  -2    1.40    2.00
  -8   7   2    6.50    4.30
   7  -7  -2    2.20    2.00
  -7  -7   2    2.50    2.30
  -7  -7   2    1.30    2.30
   7   7  -2    1.10    1.90
  -7   7   2    2.10    2.60
  -7   7   2   -0.30    4.50
  -7   7   2   -2.40    3.60
  -7   7   2    0.90    1.50
  -7   7   2   -3.30    3.60
   7   7  -2    0.80    1.30
  -7   7   2   -2.00    4.40
   7   7  -2   -1.30    2.10
   7   7  -2    2.00    1.50
   7   7  -2   -1.20    2.10
  -6  -7   2   10.30    2.80
  -6  -7   2   18.70    3.10
   6  -7  -2   14.80    2.90
   6   7  -2   13.70    2.70
   6   7  -2   18.10    2.70
  -6   7   2    6.20    3.70
  -6   7   2   10.70    4.50
  -6   7   2   16.30    4.80
   6   7  -2   20.90    2.60
  -6   7   2   13.10    2.60
   6   7  -2   16.80    2.60
  -6   7   2   23.80    2.70
   6   7  -2   19.70    2.50
  -6   7   2    9.40    3.70
  -5  -7   2    4.10    2.40
  -5  -7   2    0.70    2.20
   5  -7  -2    6.30    1.90
  -5   7   2    3.20    1.90
   5   7  -2    1.50    2.10
   5   7  -2    5.70    2.20
   5   7  -2    3.30    1.40
   5   7  -2    2.20    1.40
  -5   7   2    5.90    3.50
   5   7  -2    6.40    1.90
  -5   7   2    6.60    3.50
  -5   7   2    4.70    1.60
   4  -7  -2    7.20    3.50
   4  -7  -2    7.40    3.50
  -4  -7   2    0.40    2.20
  -4  -7   2    1.10    2.20
  -4  -7   2    2.20    1.20
   4  -7  -2    2.30    1.50
  -4   7   2    1.70    3.00
  -4   7   2    0.90    2.90
   4   7  -2    4.10    1.50
   4   7  -2    3.50    1.50
   4   7  -2    1.90    1.90
   4   7  -2    5.10    2.20
  -4   7   2    2.30    1.80
  -4   7   2    4.20    1.50
   4   7  -2    5.60    2.70
  -3  -7   2   -1.80    3.30
  -3  -7   2   -2.50    3.30
   3  -7  -2   -0.30    3.00
   3  -7  -2    3.00    3.10
   3  -7  -2   -1.90    1.20
  -3  -7   2    0.30    1.20
   3   7  -2    0.00    1.50
   3   7  -2   -2.50    2.20
  -3   7   2    0.00    2.70
   3   7  -2    4.00    2.60
  -3   7   2    1.70    1.30
   3   7  -2   -0.50    1.20
  -3   7   2   -2.60    2.50
  -3   7   2    0.40    1.60
   3   7  -2   -0.60    1.30
  -3   7   2    1.90    1.80
  -2  -7   2    6.80    2.50
   2  -7  -2    5.60    3.20
  -2  -7   2    8.10    2.60
   2  -7  -2   12.10    3.50
   2  -7  -2    7.90    1.80
  -2  -7   2    8.10    1.50
   2   7  -2    7.70    1.60
  -2   7   2    7.50    1.70
  -2   7   2    7.10    1.70
   2   7  -2    6.60    2.20
  -2   7   2    8.00    2.80
   2   7  -2   10.80    2.10
   2   7  -2    6.00    2.30
   2   7  -2    7.90    1.80
  -2   7   2    7.90    2.90
   1  -7  -2   15.60    3.50
   1  -7  -2   12.80    3.40
  -1  -7   2   15.90    2.40
   1  -7  -2   12.50    1.90
  -1   7   2   14.10    2.40
  -1   7   2   20.90    2.70
   1   7  -2   14.90    2.20
  -1   7   2   15.50    2.40
   1   7  -2   12.10    2.90
   1   7  -2    9.20    2.70
   1   7  -2   10.90    2.00
  -1   7   2   13.30    3.20
   1   7  -2   20.60    2.70
  -1   7   2   14.20    3.20
   0  -7  -2   48.80    5.20
   0  -7  -2   39.40    4.60
   0  -7   2   43.70    3.30
   0   7   2   51.19    3.80
   0   7   2   41.50    3.50
   0   7   2   47.30    3.60
   0   7  -2   43.00    3.50
   0   7  -2   50.39    3.60
   0   7  -2   44.80    4.60
   0   7  -2   37.00    4.40
   0   7  -2   42.50    3.60
   0   7   2   40.90    4.70
   0   7   2   36.70    4.60
   1  -7   2    2.30    1.30
  -1  -7  -2    1.20    2.40
  -1  -7  -2    2.40    1.40
  -1  -7  -2   -1.20    2.50
  -1   7  -2   -0.60    1.40
  -1   7  -2    0.10    1.40
   1   7   2   -0.20    1.40
   1   7   2   -0.20    1.40
   1   7   2   -3.50    2.10
   1   7   2   -0.70    2.30
   1   7   2   -0.10    1.20
  -1   7  -2    0.00    2.50
  -1   7  -2   -2.80    2.50
  -1   7  -2   -0.80    1.60
  -2  -7  -2   -0.40    1.20
   2  -7   2    2.40    1.40
   2   7   2    2.70    1.40
   2   7   2    1.00    2.10
   2   7   2    1.40    1.40
  -2   7  -2    1.30    1.40
  -2   7  -2   -1.30    1.80
  -2   7  -2   -0.40    1.30
   2   7   2   -0.30    2.10
  -2   7  -2    1.50    3.10
  -2   7  -2   -3.90    2.40
   2   7   2    0.50    1.50
  -2   7  -2    6.10    3.30
  -2   7  -2   -0.10    2.60
  -3  -7  -2    0.60    1.30
  -3  -7  -2    1.50    2.40
   3  -7   2    0.60    1.40
  -3  -7  -2    3.50    2.50
  -3   7  -2   -0.50    1.80
  -3   7  -2    0.80    1.70
  -3   7  -2    0.20    3.30
  -3   7  -2   -3.90    2.60
   3   7   2   -2.40    2.00
   3   7   2    1.20    1.50
  -3   7  -2    2.50    3.30
  -3   7  -2   -0.80    1.30
  -3   7  -2   -2.20    2.60
   3   7   2    0.30    1.30
   3   7   2    1.50    2.20
   3   7   2   -0.60    1.30
   4  -7   2    2.60    1.60
  -4  -7  -2   -0.50    3.30
  -4  -7  -2    2.10    3.30
  -4  -7  -2    4.10    1.40
  -4   7  -2   -1.10    3.70
  -4   7  -2    2.60    1.50
  -4   7  -2    0.70    3.00
  -4   7  -2    3.10    3.00
   4   7   2    2.60    1.70
   4   7   2    1.70    1.60
   4   7   2    2.30    1.50
  -4   7  -2   -0.50    3.50
  -4   7  -2    2.60    1.80
   5  -7   2   15.10    2.50
  -5  -7  -2   15.30    3.20
  -5  -7  -2   17.50    3.50
  -5  -7  -2   11.40    1.90
  -5   7  -2   17.70    4.90
  -5   7  -2    9.10    4.40
   5   7   2   16.40    3.10
  -5   7  -2   11.80    4.60
   5   7   2   18.00    2.40
   5   7   2   14.70    3.20
  -5   7  -2    9.80    2.20
  -5   7  -2   20.40    4.80
   5   7   2   15.20    2.50
  -5   7  -2   15.10    2.10
   5   7   2   10.70    1.90
  -6  -7  -2   37.30    4.20
  -6  -7  -2   31.30    4.10
   6  -7   2   31.80    4.10
  -6   7  -2   29.10    2.90
   6   7   2   25.60    3.00
   6   7   2   36.70    4.00
   6   7   2   27.00    3.70
  -6   7  -2   21.00    4.50
  -6   7  -2   31.70    5.90
  -6   7  -2   32.90    5.00
   6   7   2   26.00    3.70
   6   7   2   32.30    3.30
  -6   7  -2   28.80    4.10
  -6   7  -2   31.30    5.90
  -7  -7  -2    2.30    3.00
  -7  -7  -2   -4.70    2.90
   7   7   2    4.10    2.20
  -7   7  -2   -2.40    4.00
   7   7   2    0.80    2.80
  -7   7  -2    3.10    2.50
   7   7   2   -2.10    2.80
  -7   7  -2    1.90    1.50
  -7   7  -2    1.00    5.10
  -7   7  -2   -3.40    4.00
   7   7   2    2.30    1.80
   7   7   2    1.10    1.50
  -7   7  -2    3.30    5.20
   8  -7   2   14.70    2.90
  -8  -7  -2   20.90    4.00
  -8  -7  -2   21.60    3.90
   8   7   2   19.40    4.60
  -8   7  -2   20.20    3.70
  -8   7  -2   15.60    5.40
   8   7   2   16.60    4.50
   8   7   2   17.70    3.00
  -8   7  -2   23.80    6.50
  -8   7  -2   26.40    6.80
  -8   7  -2   25.80    5.70
  -8   7  -2   17.80    2.00
   9  -7   2    0.50    2.80
   9   7   2    2.90    1.90
  -9   7  -2    1.80    7.10
   9   7   2    1.80    2.30
  -9   7  -2    4.60    7.30
  -9   7  -2    3.20    3.10
  10  -7   2    9.70    5.50
  10   7   2    7.90    2.90
  10   7   2   11.30    2.50
   9  -8  -2    3.40    2.80
   9   8  -2    6.10    1.90
   9   8  -2    3.90    3.00
  -8  -8   2    3.10    3.50
  -8  -8   2    6.90    3.80
   8  -8  -2    2.60    2.80
   8   8  -2    5.20    2.20
  -8   8   2    3.90    2.00
  -8   8   2    4.40    3.20
  -8   8   2    9.60    6.80
  -8   8   2   -1.40    6.40
   8   8  -2    3.40    2.60
  -7  -8   2   -3.90    3.20
  -7  -8   2   -1.30    3.20
   7  -8  -2   -4.00    2.20
   7   8  -2   -1.70    2.10
  -7   8   2    2.40    9.60
  -7   8   2    1.10    1.70
  -7   8   2   -4.60    7.90
  -7   8   2   11.00    8.50
   7   8  -2   -1.00    1.50
  -7   8   2   10.20    8.60
  -7   8   2    1.10    2.70
  -6  -8   2    3.60    5.80
   6  -8  -2   -0.80    2.40
  -6  -8   2    0.20    5.80
   6   8  -2   -2.80    3.30
  -6   8   2    2.20    5.80
  -6   8   2   -1.40    4.40
  -6   8   2    1.70    1.70
   6   8  -2   -0.50    2.00
  -6   8   2    1.30    2.50
   6   8  -2    1.30    1.60
  -6   8   2   -7.40    4.30
  -6   8   2   -2.20    5.90
   6   8  -2    2.30    3.50
  -5  -8   2    5.00    3.40
  -5  -8   2    7.30    3.40
   5  -8  -2    6.40    2.30
   5   8  -2    4.60    1.70
  -5   8   2   -5.40    3.90
  -5   8   2    5.90    4.40
  -5   8   2    6.80    2.50
   5   8  -2    7.00    2.30
   5   8  -2   10.70    3.10
   5   8  -2    7.80    2.90
  -5   8   2    5.90    1.90
   5   8  -2    5.80    2.30
  -4  -8   2    9.10    3.50
  -4  -8   2    5.90    3.30
   4  -8  -2   11.60    5.40
   4  -8  -2    1.40    5.00
   4  -8  -2    6.10    2.20
   4   8  -2    6.70    2.80
   4   8  -2    7.80    2.20
  -4   8   2    9.30    2.50
  -4   8   2   11.10    2.20
   4   8  -2    8.60    2.40
   4   8  -2    6.80    2.90
  -4   8   2   -2.20    6.30
   4   8  -2    7.50    1.90
  -3  -8   2    1.20    1.80
   3  -8  -2    7.40    4.30
   3  -8  -2   -1.70    1.60
  -3  -8   2    1.80    3.10
  -3  -8   2    3.60    3.10
   3  -8  -2    0.90    4.00
  -3   8   2    3.10    3.70
   3   8  -2    3.10    1.70
   3   8  -2   -1.40    2.80
   3   8  -2   -3.70    2.50
  -3   8   2   -0.40    1.90
  -3   8   2    0.10    1.50
   3   8  -2   -0.90    1.80
  -3   8   2   -4.00    3.50
   3   8  -2    3.00    1.90
   2  -8  -2   -4.90    3.90
  -2  -8   2   -0.60    1.60
   2  -8  -2   -4.40    3.70
  -2  -8   2    2.30    3.20
  -2  -8   2    4.10    3.30
  -2   8   2    0.60    1.90
   2   8  -2   -1.40    2.60
  -2   8   2    4.70    3.50
   2   8  -2   -2.60    2.60
   2   8  -2    1.90    1.50
  -2   8   2    0.60    1.70
   2   8  -2   -2.10    1.70
   2   8  -2   -0.60    1.80
  -2   8   2    2.60    3.40
   1  -8  -2    1.90    1.60
   1  -8  -2   -0.30    3.70
  -1  -8   2   -0.50    1.50
   1   8  -2    1.60    1.80
  -1   8   2    0.20    3.10
  -1   8   2    2.10    3.30
   1   8  -2   -1.50    2.30
  -1   8   2    0.70    1.60
   1   8  -2   -0.70    1.60
   1   8  -2   -0.80    2.80
   1   8  -2    1.80    2.80
   0  -8  -2    7.30    3.70
   0  -8   2    8.20    2.00
   0  -8  -2   10.00    3.70
   0   8  -2    9.20    3.00
   0   8   2    0.80    3.40
   0   8  -2    4.80    2.20
   0   8   2   10.80    2.10
   0   8   2    8.60    3.70
   0   8  -2    9.20    3.30
   0   8   2    6.10    2.10
   0   8  -2    7.20    3.10
   0   8   2    6.60    4.00
   0   8  -2    7.00    2.30
  -1  -8  -2    9.40    2.10
  -1  -8  -2    5.20    3.70
  -1  -8  -2   16.30    3.90
   1   8   2    4.80    3.20
  -1   8  -2    6.50    2.50
   1   8   2    6.20    3.70
   1   8   2    5.30    3.20
  -1   8  -2   10.10    2.40
   1   8   2    9.80    3.50
   1   8   2    8.60    2.20
  -2  -8  -2    0.60    1.60
   2  -8   2   -0.10    1.70
   2   8   2    1.00    3.00
  -2   8  -2    3.70    1.80
   2   8   2    0.80    1.50
  -2   8  -2    1.60    2.10
   2   8   2    2.90    2.00
  -2   8  -2   -2.20    3.20
   2   8   2    3.20    3.10
  -2   8  -2   -3.70    3.30
  -3  -8  -2   -5.50    3.10
   3  -8   2   -0.80    1.90
  -3  -8  -2   -4.20    3.20
  -3   8  -2    0.30    1.70
   3   8   2    0.30    1.90
  -3   8  -2   -0.80    3.70
  -3   8  -2   -1.20    3.50
   3   8   2    3.60    3.00
  -3   8  -2   -1.80    1.90
   3   8   2    4.60    2.90
   3   8   2    2.40    1.70
   4  -8   2    1.60    2.10
  -4  -8  -2    5.00    3.70
  -4  -8  -2    0.70    3.70
  -4   8  -2    2.20    4.20
  -4   8  -2    0.10    5.10
   4   8   2    2.00    3.00
  -4   8  -2    7.70    5.50
   4   8   2    0.20    1.60
  -4   8  -2   -1.40    2.00
   4   8   2   -2.00    1.90
  -4   8  -2   -3.70    3.90
  -4   8  -2   -0.80    1.70
   4   8   2   -0.90    3.20
  -5  -8  -2   -1.60    3.70
  -5  -8  -2    0.40    3.70
   5  -8   2    1.20    2.30
  -5   8  -2    4.10    1.90
   5   8   2    4.10    2.10
   5   8   2    3.40    1.90
  -5   8  -2    1.00    2.50
  -5   8  -2    3.50    5.30
  -5   8  -2    7.40    5.60
  -5   8  -2    3.20    4.30
  -5   8  -2    9.10    4.60
   6  -8   2   25.30    3.40
  -6   8  -2   34.70    6.10
  -6   8  -2   30.50    7.10
  -6   8  -2   35.10    3.60
   6   8   2   35.00    4.50
  -6   8  -2   29.00    6.90
   6   8   2   36.40    3.90
  -6   8  -2   34.00    6.00
  -6   8  -2   39.00    5.50
   7  -8   2   -3.40    2.60
   7   8   2   -1.20    1.90
  -7   8  -2    0.80    1.90
  -7   8  -2    6.40    3.20
  -7   8  -2    8.70    7.40
  -7   8  -2   -0.80    6.80
   7   8   2   -0.40    2.40
   8  -8   2    6.80    3.20
  -8   8  -2   18.80   10.40
  -8   8  -2    3.50    3.60
  -8   8  -2    5.70    2.30
  -8   8  -2   13.00   10.00
   8   8   2    5.50    2.30
   6   9  -2    3.70    2.00
   6   9  -2    0.90    2.60
  -6   9   2    4.70    3.30
   5   9  -2   11.90    2.50
  -5   9   2   13.50    2.70
   5   9  -2   11.00    4.40
  -5   9   2   12.70    3.80
   4   9  -2    1.40    2.50
  -4   9   2   -2.30    3.10
  -4   9   2    1.20    2.10
   4   9  -2    1.30    1.90
   3   9  -2   -1.90    2.20
  -3   9   2   -0.80    2.10
  -3   9   2   -1.30    2.50
   3   9  -2    1.00    1.90
   2   9  -2   -1.20    1.80
  -2   9   2   -0.70    2.10
   2   9  -2    3.60    2.30
  -2   9   2    2.80    2.40
   1   9  -2    6.40    2.40
  -1   9   2    7.70    2.60
  -1   9   2    1.80    2.30
   1   9  -2   14.50    2.80
   0   9  -2    4.40    2.40
   0   9  -2    2.70    2.20
   0   9   2    3.30    2.20
   0   9   2    2.50    2.30
  -1   9  -2    3.70    2.30
  -1   9  -2    3.50    2.50
   1   9   2    4.00    2.30
   1   9   2    4.90    2.20
   2   9   2    4.50    2.50
  -2   9  -2    9.80    2.80
   2   9   2    3.40    2.10
  -2   9  -2    3.80    2.30
   3   9   2    0.40    2.00
   3   9   2    1.70    2.50
  -3   9  -2    0.30    2.70
  -3   9  -2   -0.70    2.00
  -4   9  -2   18.30    2.80
   4   9   2   19.10    3.60
  -4   9  -2   18.10    3.70
   4   9   2   19.10    3.20
   5   9   2    4.90    4.20
  -5   9  -2    0.70    3.40
  -5   9  -2    0.70    2.40
   5   9   2   -3.20    2.60
  15   0  -3    1.20    2.90
  14   0  -3    1.60    1.50
 -14   0   3    2.80    3.30
 -14   0   3    6.80    3.50
  14   0  -3    0.80    2.40
  13   0  -3    5.30    1.60
  13   0  -3    4.60    1.90
 -12   0   3    2.30    2.40
  12   0  -3   -0.50    1.30
 -12   0   3    1.60    2.30
  12   0  -3   -0.10    1.20
  11   0  -3   30.20    2.60
  11   0  -3   28.90    2.70
 -11   0   3   35.30    3.80
 -11   0   3   25.70    2.80
 -11   0   3   30.10    3.20
 -11   0   3   30.40    3.70
  10   0  -3    0.40    0.90
 -10   0   3   -0.90    1.30
 -10   0   3   -0.80    1.30
  10   0  -3   -0.20    1.00
 -10   0   3   -0.30    1.60
 -10   0   3    0.20    0.90
 -10   0   3   -1.20    1.60
  10   0  -3    0.80    0.70
   9   0  -3   80.89    3.40
  -9   0   3   78.79    4.10
   9   0  -3   69.89    2.40
   9   0  -3   71.59    2.40
  -9   0   3   67.69    2.90
  -9   0   3   74.49    4.00
   9   0  -3   76.69    3.40
  -9   0   3   72.19    3.70
  -9   0   3   81.79    3.80
  -8   0   3    0.10    1.10
   8   0  -3   -0.30    0.60
   8   0  -3    0.60    0.50
  -8   0   3    0.70    1.20
  -8   0   3    0.40    0.90
  -8   0   3    1.70    0.90
  -8   0   3    0.00    0.50
   8   0  -3    0.00    0.40
  -7   0   3  151.08    4.40
  -7   0   3  146.99    5.30
  -7   0   3  151.28    5.40
   7   0  -3  147.89    4.10
  -7   0   3  146.79    5.30
   7   0  -3  151.38    4.70
  -7   0   3  141.89    5.30
   7   0  -3  147.09    4.70
   7   0  -3  145.29    4.20
  -6   0   3    1.10    0.70
  -6   0   3    0.80    0.70
   6   0  -3    0.20    0.40
  -6   0   3   -0.10    0.70
   6   0  -3    0.00    0.40
  -6   0   3    0.10    0.40
   6   0  -3    0.10    0.50
  -6   0   3    0.00    0.50
   6   0  -3   -0.50    0.40
  -6   0   3    0.40    0.60
   5   0  -3   52.49    1.80
  -5   0   3   52.99    1.80
  -5   0   3   55.19    2.30
  -5   0   3   54.39    2.20
  -5   0   3   54.59    1.80
   5   0  -3   52.39    2.00
  -5   0   3   52.99    2.40
  -5   0   3   53.99    2.40
  -4   0   3    0.50    0.30
   4   0  -3   -0.10    0.30
  -4   0   3    0.00    0.40
   4   0  -3   -0.20    0.20
  -4   0   3    0.40    0.30
  -4   0   3   -0.10    0.30
   4   0  -3    0.20    0.30
  -4   0   3    0.50    0.40
   3   0  -3 1198.58   29.70
  -3   0   3 1200.08   29.70
  -3   0   3 1235.58   29.40
   3   0  -3 1227.38   29.50
   3   0  -3 1203.28   29.70
  -3   0   3 1203.88   29.50
   3   0  -3 1179.78   29.50
  -3   0   3 1170.28   29.60
  -3   0   3 1221.28   29.70
   2   0  -3    0.80    0.20
  -2   0   3    0.30    0.40
   2   0  -3    0.90    0.40
  -2   0   3    0.70    0.50
   2   0  -3    1.70    0.40
   1   0  -3 1332.77   33.40
  -1   0   3 1346.77   33.30
  -1   0   3 1391.66   33.40
  -1   0   3 1354.16   33.40
   0   0  -3    0.50    0.40
   0   0  -3    0.80    0.40
   0   0  -3    0.70    0.20
   0   0   3    0.50    0.40
   0   0  -3    0.40    0.20
   0   0   3   -0.40    0.30
   0   0   3    0.40    0.20
   0   0  -3    0.20    0.40
   0   0   3    0.60    0.20
   1   0   3   36.20    1.80
  -1   0  -3   33.10    1.70
   1   0   3   35.30    1.80
   1   0   3   33.60    1.30
  -1   0  -3   32.60    1.30
  -1   0  -3   33.10    1.70
  -1   0  -3   34.90    1.40
   1   0   3   32.30    1.30
  -2   0  -3    0.30    0.60
   2   0   3    0.20    0.30
   2   0   3    0.50    0.30
   2   0   3    0.40    0.60
   2   0   3    0.00    0.60
  -2   0  -3    0.50    0.30
  -2   0  -3    0.80    0.30
  -2   0  -3   -0.80    0.50
  -2   0  -3    0.10    0.40
  -3   0  -3 1841.72   46.00
  -3   0  -3 1927.21   46.50
   3   0   3 1927.91   46.10
   3   0   3 1870.71   46.40
   3   0   3 1879.81   47.20
   3   0   3 1889.41   46.60
  -3   0  -3 1859.01   47.20
   3   0   3 1861.71   47.20
  -3   0  -3 1869.61   47.10
  -4   0  -3    0.60    0.90
   4   0   3   -0.50    0.90
  -4   0  -3    0.20    0.40
   4   0   3   -0.30    0.90
   4   0   3    0.70    0.50
   4   0   3    0.10    0.50
   4   0   3   -0.50    0.40
  -4   0  -3    0.00    0.80
  -4   0  -3    0.20    0.60
  -5   0  -3  158.88    5.20
   5   0   3  165.98    4.70
   5   0   3  159.58    6.10
   5   0   3  164.18    6.10
  -5   0  -3  158.38    4.70
   5   0   3  161.48    5.40
   5   0   3  162.98    5.20
   6   0   3   -0.60    0.50
  -6   0  -3   -0.30    0.70
   6   0   3   -0.70    0.70
   6   0   3    0.90    1.20
   6   0   3    0.30    1.20
   6   0   3    0.10    0.70
  -6   0  -3    0.50    0.50
   7   0   3    2.50    1.60
  -7   0  -3    4.30    1.60
   7   0   3    4.30    1.10
  -7   0  -3    5.30    1.70
   7   0   3    2.40    1.50
   7   0   3    3.20    1.20
  -7   0  -3    4.40    0.80
   7   0   3    2.80    0.70
  -7   0  -3    3.30    1.00
   8   0   3    0.20    0.90
   8   0   3    1.10    1.70
  -8   0  -3    1.80    1.80
  -8   0  -3    0.10    0.70
  -8   0  -3    0.40    0.90
   8   0   3    4.40    1.90
   8   0   3   -0.20    0.90
   8   0   3   -0.50    0.70
  -8   0  -3    0.50    1.70
  -9   0  -3   -1.30    1.90
   9   0   3    1.90    1.10
  -9   0  -3    0.60    1.10
   9   0   3    0.40    0.80
   9   0   3   -0.10    2.00
   9   0   3    0.80    2.10
  -9   0  -3   -1.20    0.80
   9   0   3   -1.70    1.10
  -9   0  -3    0.50    1.90
 -10   0  -3    0.60    1.30
 -10   0  -3    1.10    2.40
 -10   0  -3    0.00    0.90
  10   0   3    0.10    1.30
 -10   0  -3    4.30    2.50
  10   0   3    0.00    2.30
  10   0   3   -0.10    0.90
  10   0   3    0.80    1.20
  10   0   3   -3.80    2.10
 -11   0  -3   59.79    8.00
  11   0   3   52.89    6.10
  11   0   3   51.99    2.40
 -11   0  -3   48.40    3.80
 -11   0  -3   49.90    7.40
  11   0   3   52.29    2.50
  11   0   3   52.59    3.80
  12   0   3    1.90    1.80
 -12   0  -3   -2.10    3.30
 -12   0  -3   -5.20    3.40
  12   0   3   -2.40    1.80
  13   0   3   -1.10    1.80
  14   0   3   -0.20    2.40
  15  -1  -3    1.50    3.10
 -15  -1   3    6.90    4.10
 -15  -1   3    3.10    4.10
  15   1  -3   -1.50    2.00
  14  -1  -3   13.10    2.40
 -14  -1   3   15.90    3.20
 -14  -1   3   14.50    3.20
  14   1  -3   16.60    2.40
  14   1  -3   18.50    2.40
 -14   1   3   15.40    4.60
 -14   1   3   12.90    4.50
 -13  -1   3   51.79    4.50
  13  -1  -3   48.60    4.90
  13  -1  -3   46.80    3.60
 -13  -1   3   51.49    4.50
  13   1  -3   48.70    2.50
 -13   1   3   56.99    6.10
 -13   1   3   58.69    6.20
  13   1  -3   43.70    3.30
  13   1  -3   53.49    3.40
 -12  -1   3   20.10    2.60
  12  -1  -3   20.50    2.60
  12  -1  -3   20.80    3.00
 -12  -1   3   19.60    2.60
 -12   1   3   15.50    3.30
  12   1  -3   21.60    2.40
  12   1  -3   19.40    2.40
 -12   1   3   20.50    3.50
  12   1  -3   19.00    1.80
  12   1  -3   19.00    2.20
  11  -1  -3   81.29    4.20
  11  -1  -3   76.29    3.90
 -11  -1   3   72.39    4.00
 -11  -1   3   71.99    4.00
 -11  -1   3   70.19    4.20
 -11  -1   3   65.19    4.20
  11   1  -3   79.59    3.60
  11   1  -3   73.39    3.00
 -11   1   3   64.49    5.20
 -11   1   3   74.79    4.80
  11   1  -3   68.19    3.20
 -11   1   3   74.09    4.80
 -11   1   3   74.19    5.40
 -11   1   3   74.29    3.50
  11   1  -3   74.69    3.50
 -10  -1   3  493.45   13.90
 -10  -1   3  480.05   13.90
  10  -1  -3  475.35   14.10
 -10  -1   3  496.25   13.80
  10  -1  -3  497.15   14.00
 -10  -1   3  491.75   13.90
 -10   1   3  511.35   15.40
  10   1  -3  499.85   13.50
 -10   1   3  465.15   13.40
 -10   1   3  490.45   15.20
  10   1  -3  493.55   13.00
  10   1  -3  474.05   13.40
 -10   1   3  510.45   15.40
 -10   1   3  514.55   15.40
  10   1  -3  452.45   12.90
  -9  -1   3   11.00    1.50
  -9  -1   3   11.20    1.60
   9  -1  -3   13.70    1.90
  -9  -1   3   14.40    1.70
   9  -1  -3   10.20    1.40
  -9  -1   3   12.10    1.60
   9   1  -3   10.10    1.20
  -9   1   3   12.30    1.70
   9   1  -3   15.00    1.50
  -9   1   3   13.40    1.90
  -9   1   3   11.40    1.90
   9   1  -3   13.20    1.40
   9   1  -3   15.10    1.60
  -8  -1   3   30.00    2.00
  -8  -1   3   35.10    2.20
   8  -1  -3   31.50    2.10
  -8  -1   3   30.70    2.10
   8  -1  -3   31.90    2.20
  -8  -1   3   32.70    2.20
   8   1  -3   30.50    1.80
  -8   1   3   23.20    2.80
  -8   1   3   27.10    2.50
  -8   1   3   31.60    2.70
   8   1  -3   30.40    1.80
  -8   1   3   25.40    2.80
   8   1  -3   28.60    1.80
  -8   1   3   29.90    1.90
   8   1  -3   31.10    1.70
   7  -1  -3  102.29    3.90
  -7  -1   3   97.99    4.00
  -7  -1   3   97.49    3.60
  -7  -1   3  107.29    3.70
   7  -1  -3  102.29    3.80
  -7  -1   3  103.99    4.10
   7   1  -3  105.49    3.40
  -7   1   3  102.79    3.70
   7   1  -3  102.69    3.50
  -7   1   3   98.69    4.30
  -7   1   3  109.29    4.70
   7   1  -3   97.69    3.30
  -7   1   3  109.29    4.50
   7   1  -3  104.79    3.40
  -7   1   3  105.69    4.70
  -6  -1   3   64.09    2.40
   6  -1  -3   70.29    2.80
  -6  -1   3   67.99    2.50
   6  -1  -3   68.69    2.80
  -6  -1   3   70.49    2.50
  -6  -1   3   70.99    2.50
  -6   1   3   64.09    3.20
  -6   1   3   77.19    3.60
   6   1  -3   66.99    2.30
  -6   1   3   67.59    2.70
   6   1  -3   65.69    2.50
   6   1  -3   65.79    2.50
   6   1  -3   67.69    2.30
  -6   1   3   70.19    3.50
  -6   1   3   64.69    3.20
  -5  -1   3   86.49    2.70
   5  -1  -3   94.89    3.20
  -5  -1   3   87.59    2.70
  -5  -1   3   89.79    2.70
   5  -1  -3   91.09    3.20
  -5  -1   3   88.69    2.70
   5   1  -3   88.89    2.90
  -5   1   3   86.49    3.50
   5   1  -3   89.99    2.60
  -5   1   3   91.59    4.00
   5   1  -3   85.19    2.90
   5   1  -3   89.49    2.60
  -5   1   3   87.49    3.60
  -5   1   3   88.59    3.10
  -4  -1   3   26.00    0.80
  -4  -1   3   24.50    0.80
  -4  -1   3   26.10    0.90
   4  -1  -3   26.60    1.40
   4  -1  -3   23.40    0.90
  -4  -1   3   26.50    1.30
   4  -1  -3   25.20    1.70
  -4  -1   3   26.40    0.80
   4  -1  -3   27.60    1.70
   4  -1  -3   27.80    1.40
  -4   1   3   27.60    1.40
  -4   1   3   25.70    0.90
  -4   1   3   26.20    1.30
   4   1  -3   24.80    1.30
  -4   1   3   26.00    1.60
  -4   1   3   24.10    1.70
   3  -1  -3   81.19    3.00
   3  -1  -3   80.79    2.70
   3  -1  -3   74.69    2.50
   3  -1  -3   78.29    3.00
   3  -1  -3   77.29    2.20
  -3   1   3   78.19    2.60
  -3   1   3   78.09    2.90
  -3   1   3   71.69    2.90
   3   1  -3   74.29    2.50
  -3   1   3   77.99    2.20
   2  -1  -3  586.14   16.40
  -2  -1   3  613.54   15.50
   2  -1  -3  615.94   15.40
  -2  -1   3  628.84   15.10
  -2  -1   3  630.54   15.10
   2  -1  -3  618.14   15.50
   2  -1  -3  620.14   15.40
   2  -1  -3  588.34   16.40
  -2   1   3  617.44   16.10
  -2   1   3  612.04   15.40
   2   1  -3  611.34   15.10
  -2   1   3  618.44   16.10
  -2   1   3  622.84   15.20
   2   1  -3  602.14   15.10
   2   1  -3  599.84   15.40
  -1  -1   3  376.46   10.60
   1  -1  -3  378.96    9.70
  -1  -1   3  381.76    9.30
   1  -1  -3  371.76    9.90
   1  -1  -3  368.36    9.50
   1  -1  -3  373.36    9.50
  -1  -1   3  382.56   10.60
  -1  -1   3  366.96    9.30
   1  -1  -3  377.96   10.00
  -1   1   3  360.36    9.50
   1   1  -3  360.86    9.60
   1   1  -3  360.46    9.40
  -1   1   3  378.06   10.00
   1   1  -3  371.66    9.40
  -1   1   3  368.96    9.90
  -1   1   3  375.06    9.50
  -1   1   3  365.56    9.60
   0  -1   3 2130.19   50.79
   0  -1  -3 2050.69   51.19
   0  -1   3 2093.99   51.19
   0  -1   3 2085.39   51.19
   0  -1   3 2078.89   50.79
   0  -1  -3 2050.49   50.69
   0  -1  -3 2178.88   50.79
   0  -1  -3 2053.89   51.19
   0   1   3 2104.79   51.19
   0   1  -3 2037.70   51.19
   0   1  -3 2042.90   50.79
   0   1  -3 2076.19   50.69
   0   1   3 2079.99   50.69
   0   1  -3 2037.90   51.19
   0   1   3 2045.40   50.79
   0   1   3 2110.59   51.19
   0   1   3 2049.29   50.69
   1  -1   3 1462.45   36.40
  -1  -1  -3 1441.96   36.30
   1  -1   3 1398.96   37.00
   1  -1   3 1507.35   36.20
  -1  -1  -3 1464.75   36.40
   1  -1   3 1483.55   37.10
  -1  -1  -3 1370.36   36.30
  -1  -1  -3 1466.75   36.80
  -1  -1  -3 1492.65   36.80
   1  -1   3 1507.05   36.50
   1   1   3 1503.45   36.80
   1   1   3 1506.35   36.50
  -1   1  -3 1510.35   37.10
  -1   1  -3 1465.65   36.20
   1   1   3 1450.05   36.30
  -1   1  -3 1507.45   36.50
  -1   1  -3 1506.85   37.00
   1   1   3 1523.15   36.90
   2  -1   3  102.79    3.40
   2  -1   3  108.19    3.10
  -2  -1  -3  103.19    3.30
  -2  -1  -3  104.99    3.20
  -2  -1  -3   99.49    4.30
  -2  -1  -3   98.09    4.30
   2  -1   3  102.19    4.00
   2  -1   3  111.69    4.10
  -2   1  -3   99.79    3.00
   2   1   3  101.69    3.70
   2   1   3  102.09    3.70
  -2   1  -3  103.39    3.50
   2   1   3  102.09    3.30
  -2   1  -3  102.69    4.00
  -2   1  -3  107.99    4.10
   2   1   3  105.69    3.20
   2   1   3  107.49    3.30
   3  -1   3  940.31   23.20
   3  -1   3  952.00   24.70
  -3  -1  -3  933.81   23.40
   3  -1   3  923.81   24.40
   3  -1   3  945.11   24.70
  -3  -1  -3  953.10   23.60
   3  -1   3  952.10   23.90
   3   1   3  937.61   23.70
  -3   1  -3  953.70   23.90
  -3   1  -3  941.01   24.70
  -3   1  -3  932.11   24.60
   3   1   3  919.61   24.30
   3   1   3  934.61   24.30
   3   1   3  910.01   23.40
  -3   1  -3  925.91   23.10
   3   1   3  923.51   23.50
  -3   1  -3  923.91   23.80
  -4  -1  -3  120.79    4.70
   4  -1   3  112.09    4.20
  -4  -1  -3  122.19    3.80
   4  -1   3  113.59    5.60
  -4  -1  -3  118.19    3.90
   4  -1   3  117.49    3.40
   4  -1   3  119.19    5.00
   4  -1   3  123.99    5.00
  -4   1  -3  125.09    4.20
   4   1   3  114.89    3.90
   4   1   3  115.19    4.60
  -4   1  -3  116.89    4.90
  -4   1  -3  118.19    4.10
   4   1   3  115.59    3.70
  -4   1  -3  117.69    3.40
  -4   1  -3  121.59    5.00
   4   1   3  111.09    4.50
   4   1   3  120.09    4.00
   5  -1   3  443.76   11.40
  -5  -1  -3  423.36   12.80
  -5  -1  -3  445.56   12.10
  -5  -1  -3  454.85   11.90
   5  -1   3  445.96   12.50
  -5  -1  -3  464.45   12.10
   5  -1   3  455.55   13.60
  -5  -1  -3  420.66   12.80
   5  -1   3  471.55   13.60
   5  -1   3  427.36   12.50
   5   1   3  448.06   13.10
  -5   1  -3  447.36   11.40
  -5   1  -3  453.25   13.60
   5   1   3  441.66   11.90
  -5   1  -3  452.75   13.50
  -5   1  -3  455.15   12.50
   5   1   3  441.96   12.10
   5   1   3  460.05   12.30
  -5   1  -3  448.46   12.40
   5   1   3  461.35   13.10
   6  -1   3   24.40    2.10
   6  -1   3   16.20    2.30
  -6  -1  -3   25.00    1.60
   6  -1   3   21.90    1.90
  -6  -1  -3   25.60    2.50
  -6  -1  -3   19.80    1.90
   6  -1   3   15.90    2.30
   6  -1   3   24.10    1.20
  -6  -1  -3   23.20    2.40
  -6   1  -3   25.10    2.90
   6   1   3   21.70    1.80
   6   1   3   21.30    2.50
  -6   1  -3   22.30    2.80
   6   1   3   25.20    1.60
  -6   1  -3   22.30    1.20
   6   1   3   21.50    1.70
   6   1   3   25.40    2.60
  -7  -1  -3   52.59    3.60
   7  -1   3   48.30    3.00
   7  -1   3   58.69    4.10
   7  -1   3   55.09    4.20
  -7  -1  -3   48.10    3.50
  -7  -1  -3   56.09    2.50
   7  -1   3   51.39    2.00
   7  -1   3   54.79    3.70
  -7  -1  -3   49.70    2.70
   7   1   3   58.89    3.80
  -7   1  -3   52.49    1.90
   7   1   3   54.49    3.80
  -7   1  -3   63.39    4.20
   7   1   3   51.39    2.90
  -7   1  -3   56.29    4.10
   7   1   3   50.09    2.70
   7   1   3   54.89    2.50
  -8  -1  -3    5.00    1.20
   8  -1   3    1.90    1.20
   8  -1   3    3.60    0.70
   8  -1   3    7.00    2.10
   8  -1   3    3.30    1.90
  -8  -1  -3    2.00    1.00
  -8  -1  -3    2.50    1.70
   8  -1   3    3.60    1.30
  -8  -1  -3    2.10    1.70
  -8   1  -3    3.30    1.10
   8   1   3    3.80    1.20
   8   1   3    1.90    1.00
  -8   1  -3    3.70    2.60
  -8   1  -3    2.80    2.60
   8   1   3    2.50    1.60
   8   1   3    3.20    0.90
   8   1   3    2.30    1.70
  -8   1  -3    4.00    0.70
   9  -1   3  112.89    6.50
  -9  -1  -3  115.39    4.60
   9  -1   3  107.59    6.50
   9  -1   3  118.19    5.30
  -9  -1  -3  111.29    4.20
   9  -1   3  115.29    5.20
  -9  -1  -3  107.59    8.00
  -9   1  -3  114.39    5.00
   9   1   3  116.09    5.00
   9   1   3  118.79    4.20
   9   1   3  119.29    4.80
 -10  -1  -3   40.20    4.40
 -10  -1  -3   42.80    3.30
 -10  -1  -3   44.20    2.80
  10  -1   3   47.40    3.60
 -10  -1  -3   45.30    4.60
  10  -1   3   38.40    3.50
  10   1   3   46.70    4.70
  10   1   3   43.30    3.30
  10   1   3   38.30    4.60
  10   1   3   44.40    3.20
  10   1   3   41.20    2.50
 -11  -1  -3   -0.60    2.50
  11  -1   3    4.10    2.00
 -11  -1  -3    1.80    2.60
  11  -1   3   -1.50    1.70
  11   1   3    1.20    1.20
 -11   1  -3    0.40    3.00
  11   1   3   -0.40    2.70
  11   1   3    1.20    1.50
 -11   1  -3    2.10    1.70
  11   1   3   -3.50    2.60
  11   1   3    3.00    1.50
  11   1   3    1.40    1.40
 -11   1  -3    0.10    2.90
  12  -1   3   17.80    2.70
 -12  -1  -3   22.90    4.00
 -12  -1  -3   18.60    3.80
  12   1   3   18.10    2.60
 -12   1  -3   11.30    4.30
  12   1   3   18.20    3.90
  12   1   3   20.50    2.40
 -12   1  -3   14.10    4.40
  12   1   3   19.40    3.80
  13  -1   3   16.70    2.90
 -13  -1  -3    6.10    5.60
 -13  -1  -3   12.30    5.60
  13   1   3   17.40    2.70
  13   1   3   15.80    2.40
  14  -1   3   41.10    4.90
  14   1   3   24.60    5.40
  15  -2  -3    3.60    2.40
  15   2  -3    5.30    2.00
 -14  -2   3    3.80    2.40
 -14  -2   3    3.60    2.40
  14  -2  -3    1.80    1.90
  14   2  -3    3.60    2.10
  14   2  -3    2.70    1.60
  14   2  -3    1.50    1.70
  13  -2  -3   24.20    3.10
 -13  -2   3   21.00    2.60
 -13  -2   3   22.60    2.60
 -13   2   3   17.10    4.30
  13   2  -3   21.20    2.60
 -13   2   3   17.50    4.40
  13   2  -3   18.90    2.80
  13   2  -3   16.70    2.30
 -12  -2   3   19.00    2.10
  12  -2  -3   14.80    2.40
 -12  -2   3   19.90    2.20
  12  -2  -3   20.50    2.80
 -12   2   3   18.20    3.90
  12   2  -3   19.30    2.20
  12   2  -3   17.00    2.20
 -12   2   3   17.10    3.70
 -12   2   3   15.50    3.70
  12   2  -3   16.90    1.90
 -11  -2   3   75.79    3.60
  11  -2  -3   79.09    4.50
 -11  -2   3   79.89    3.60
 -11  -2   3   79.79    3.70
  11  -2  -3   89.79    4.40
 -11  -2   3   68.89    3.60
 -11   2   3   82.39    5.90
  11   2  -3   77.89    3.50
 -11   2   3   79.09    5.40
 -11   2   3   74.29    4.10
  11   2  -3   85.29    3.70
  11   2  -3   74.09    3.40
 -11   2   3   79.69    5.50
 -11   2   3   87.19    6.10
 -10  -2   3    5.50    1.20
  10  -2  -3    7.70    1.80
  10  -2  -3    4.50    1.40
 -10  -2   3    5.20    1.30
 -10  -2   3    4.10    1.30
 -10  -2   3    3.90    1.30
 -10   2   3    1.50    2.20
  10   2  -3    4.00    1.10
 -10   2   3    4.20    2.40
 -10   2   3    7.40    3.50
  10   2  -3    5.50    1.10
  10   2  -3    4.50    1.10
 -10   2   3    3.10    3.30
 -10   2   3    3.50    1.40
   9  -2  -3   11.60    1.70
  -9  -2   3   15.00    1.70
  -9  -2   3   14.00    1.50
  -9  -2   3   16.00    1.70
  -9  -2   3   12.70    1.40
   9  -2  -3   12.10    1.70
   9   2  -3   13.70    1.50
  -9   2   3   15.00    2.00
   9   2  -3   13.80    1.40
   9   2  -3   10.80    1.60
  -9   2   3   12.00    2.40
  -9   2   3   12.90    2.60
   9   2  -3   14.20    1.70
  -9   2   3   12.20    2.20
  -9   2   3   10.30    2.20
  -8  -2   3  242.28    6.80
   8  -2  -3  249.08    7.80
  -8  -2   3  249.68    6.90
   8  -2  -3  228.18    7.80
   8   2  -3  242.48    6.70
  -8   2   3  239.48    8.70
   8   2  -3  251.87    6.90
  -8   2   3  250.27    8.70
  -8   2   3  246.58    7.70
   8   2  -3  239.58    7.30
   8   2  -3  231.68    7.30
  -7  -2   3  160.18    4.60
   7  -2  -3  167.28    5.60
  -7  -2   3  162.98    4.60
   7  -2  -3  155.68    5.60
   7   2  -3  159.58    5.20
  -7   2   3  162.88    5.50
  -7   2   3  155.98    6.20
   7   2  -3  159.68    4.70
  -7   2   3  156.18    6.30
   7   2  -3  154.98    5.20
   7   2  -3  160.08    4.50
   6  -2  -3  125.29    4.70
  -6  -2   3  130.79    3.60
   6  -2  -3  133.39    4.60
  -6  -2   3  131.59    3.60
   6   2  -3  128.39    3.60
   6   2  -3  129.69    4.40
   6   2  -3  128.49    3.70
   6   2  -3  126.29    3.70
  -6   2   3  125.79    5.30
  -6   2   3  132.69    5.40
   6   2  -3  131.19    3.70
   5  -2  -3   84.49    4.00
   5  -2  -3   85.99    3.40
   5  -2  -3   82.39    3.20
   5  -2  -3   82.09    2.30
  -5  -2   3   84.49    2.40
  -5  -2   3   83.09    2.40
   5  -2  -3   87.29    4.10
   5   2  -3   82.49    2.40
   5   2  -3   80.89    3.10
   5   2  -3   82.99    3.10
  -5   2   3   76.59    3.80
  -5   2   3   83.19    2.40
   5   2  -3   87.29    2.40
   5   2  -3   85.39    2.40
   5   2  -3   80.09    2.30
  -5   2   3   76.49    3.80
  -5   2   3   82.89    3.30
  -4  -2   3  315.07    8.10
  -4  -2   3  315.97    8.10
   4  -2  -3  319.97    9.70
   4  -2  -3  325.07    8.90
   4  -2  -3  319.77    8.20
   4  -2  -3  315.57    9.10
   4  -2  -3  313.07    9.70
  -4   2   3  306.87    9.60
   4   2  -3  322.47    8.10
  -4   2   3  315.17    9.00
   4   2  -3  312.37    8.80
   4   2  -3  326.37    8.80
   4   2  -3  327.87    8.10
  -4   2   3  319.27    8.20
   4   2  -3  338.57    8.10
  -4   2   3  318.87    8.90
  -4   2   3  315.67    9.60
   3  -2  -3  695.53   18.80
   3  -2  -3  722.83   18.00
  -3  -2   3  700.03   17.50
  -3  -2   3  695.43   17.50
   3  -2  -3  694.33   18.80
   3  -2  -3  668.43   18.70
   3  -2  -3  723.83   17.50
   3   2  -3  687.43   18.00
  -3   2   3  694.23   18.00
  -3   2   3  734.03   18.80
   3   2  -3  687.93   17.40
   3   2  -3  682.83   17.40
  -3   2   3  701.43   18.20
   3   2  -3  701.83   17.50
  -3   2   3  713.03   18.80
  -3   2   3  714.53   17.50
  -2  -2   3 2132.69   52.39
   2  -2  -3 2127.59   53.59
   2  -2  -3 2160.88   53.79
   2  -2  -3 2152.18   53.79
   2  -2  -3 2166.28   52.79
  -2  -2   3 2260.07   52.49
  -2  -2   3 2105.69   53.09
   2   2  -3 2167.18   52.89
   2   2  -3 2180.28   52.99
   2   2  -3 2183.18   52.89
  -2   2   3 2138.79   53.79
   2   2  -3 2168.78   52.59
  -2   2   3 2166.38   53.19
   2   2  -3 2193.88   52.69
  -2   2   3 2087.79   53.69
  -2   2   3 2132.99   52.99
   2   2  -3 2162.48   52.99
   2   2  -3 2138.69   53.09
  -1  -2   3 3757.52   91.49
   1  -2  -3 3827.22   91.99
  -1  -2   3 3800.32   91.79
   1  -2  -3 3735.13   91.59
   1   2  -3 3825.02   92.09
   1   2  -3 3690.63   91.79
   1   2  -3 3793.92   92.09
  -1   2   3 3759.92   91.59
   1   2  -3 3673.33   91.59
   0  -2   3 2287.67   56.79
   0  -2  -3 2317.57   57.39
   0  -2   3 2346.27   56.79
   0  -2  -3 2332.97   56.99
   0  -2  -3 2311.87   56.79
   0  -2  -3 2336.37   57.39
   0  -2  -3 2295.77   56.79
   0   2  -3 2270.07   57.29
   0   2  -3 2243.38   56.79
   0   2   3 2374.06   57.49
   0   2  -3 2275.67   56.79
   0   2  -3 2343.07   56.79
   0   2  -3 2330.97   57.49
   0   2  -3 2324.87   57.29
   0   2   3 2304.07   57.39
   0   2  -3 2374.56   57.49
   0   2   3 2302.27   56.79
  -1  -2  -3 3029.70   76.59
  -1  -2  -3 3101.59   76.59
   1  -2   3 3099.89   76.19
  -1  -2  -3 3088.79   76.09
   1  -2   3 3074.39   75.89
   1  -2   3 3093.19   76.19
  -1  -2  -3 3040.40   76.09
  -1   2  -3 3188.78   77.09
   1   2   3 3221.48   76.69
   1   2   3 3143.89   76.69
  -1   2  -3 3025.40   75.89
   1   2   3 3096.89   75.99
  -1   2  -3 3152.08   76.29
   1   2   3 3077.09   76.09
  -1   2  -3 3168.08   76.99
   1   2   3 3193.28   76.19
  -1   2  -3 3085.59   76.19
   2  -2   3  730.53   19.10
   2  -2   3  697.33   17.60
   2  -2   3  714.73   19.10
  -2  -2  -3  699.53   17.90
  -2  -2  -3  692.13   17.90
   2   2   3  698.53   17.90
  -2   2  -3  711.63   17.70
   2   2   3  663.93   18.40
   2   2   3  700.53   17.80
  -2   2  -3  678.93   19.00
  -2   2  -3  705.33   19.10
   2   2   3  686.73   18.40
   2   2   3  698.83   17.90
   3  -2   3  177.88    5.60
  -3  -2  -3  171.18    5.10
  -3  -2  -3  170.58    5.30
   3  -2   3  172.08    5.60
   3  -2   3  175.08    6.40
  -3  -2  -3  171.68    5.30
   3  -2   3  164.78    6.40
   3   2   3  171.08    5.10
  -3   2  -3  172.88    4.90
   3   2   3  170.28    5.30
  -3   2  -3  178.98    6.50
  -3   2  -3  167.78    5.80
  -3   2  -3  174.98    6.50
   3   2   3  164.18    5.80
   3   2   3  174.18    5.80
   3   2   3  176.08    5.30
   4  -2   3   46.10    3.50
  -4  -2  -3   45.30    2.20
   4  -2   3   41.50    3.30
  -4  -2  -3   49.70    2.50
  -4  -2  -3   46.90    2.70
   4  -2   3   47.60    2.00
   4  -2   3   44.70    2.50
  -4  -2  -3   46.40    2.70
  -4  -2  -3   48.70    2.10
   4   2   3   38.20    2.70
  -4   2  -3   49.10    2.60
   4   2   3   45.70    2.10
  -4   2  -3   42.40    3.80
   4   2   3   47.00    2.20
  -4   2  -3   46.80    2.60
   4   2   3   48.10    2.90
   4   2   3   48.30    2.30
  -4   2  -3   42.70    3.40
  -4   2  -3   48.10    1.80
   5  -2   3  769.52   19.10
  -5  -2  -3  757.92   20.50
   5  -2   3  670.13   24.90
  -5  -2  -3  752.02   19.80
  -5  -2  -3  778.12   20.60
   5  -2   3  695.23   25.10
   5  -2   3  790.02   20.50
   5  -2   3  764.82   20.40
  -5  -2  -3  794.22   19.70
  -5   2  -3  767.52   19.10
  -5   2  -3  770.62   20.40
  -5   2  -3  770.92   23.10
  -5   2  -3  735.63   22.90
   5   2   3  765.92   19.80
   5   2   3  774.82   19.70
   5   2   3  762.42   20.00
  -5   2  -3  793.72   20.50
   5   2   3  773.42   20.70
   5   2   3  781.32   20.80
  -6  -2  -3   29.20    1.80
  -6  -2  -3   25.90    2.50
   6  -2   3   28.10    1.30
  -6  -2  -3   27.70    2.60
   6  -2   3   25.80    2.20
  -6  -2  -3   29.40    2.00
   6   2   3   28.80    1.90
   6   2   3   27.90    3.20
  -6   2  -3   31.60    3.40
   6   2   3   28.20    2.70
  -6   2  -3   29.70    3.30
   6   2   3   25.40    1.80
   6   2   3   32.10    2.80
  -6   2  -3   27.10    1.30
  -6   2  -3   25.90    2.20
   7  -2   3   65.19    3.80
   7  -2   3   68.29    3.70
  -7  -2  -3   72.29    3.10
  -7  -2  -3   62.29    3.20
  -7  -2  -3   72.09    5.10
  -7  -2  -3   78.29    5.60
   7   2   3   77.29    5.60
   7   2   3   74.09    5.90
  -7   2  -3   68.79    3.60
  -7   2  -3   75.19    4.90
   7   2   3   69.99    3.40
  -7   2  -3   70.19    4.80
   7   2   3   68.19    3.10
  -7   2  -3   71.49    2.20
   7   2   3   69.79    3.10
   8  -2   3   12.00    1.90
  -8  -2  -3   12.00    2.10
  -8  -2  -3    9.00    1.90
   8  -2   3   12.10    2.00
  -8  -2  -3   11.40    1.50
  -8   2  -3    7.70    2.50
   8   2   3   10.80    2.30
  -8   2  -3    8.90    2.50
   8   2   3    9.70    1.40
   8   2   3   16.60    2.50
   8   2   3   11.60    1.80
   8   2   3   11.00    1.40
  -9  -2  -3    0.70    1.80
  -9  -2  -3   -2.30    1.70
   9  -2   3    1.20    1.30
   9  -2   3   -0.90    1.40
  -9   2  -3   -3.90    2.30
   9   2   3    0.90    1.10
   9   2   3   -0.70    1.90
  -9   2  -3   -3.70    2.10
  -9   2  -3   -0.70    2.30
   9   2   3    0.20    1.10
  -9   2  -3   -2.80    2.20
   9   2   3    0.10    1.10
   9   2   3   -1.20    1.90
 -10  -2  -3  110.39    6.00
 -10  -2  -3  121.19    6.10
  10  -2   3  123.19    5.80
  10  -2   3  106.69    5.60
 -10   2  -3  112.09    7.10
 -10   2  -3  119.99    7.10
  10   2   3  122.69    6.60
  10   2   3  117.49    5.30
 -10   2  -3  108.09    7.10
  10   2   3  119.89    5.30
 -10   2  -3  113.89    5.50
  10   2   3  109.99    6.40
 -10   2  -3  114.59    7.40
  10   2   3  104.19    5.10
  11  -2   3    3.00    2.00
 -11  -2  -3    1.30    2.70
 -11  -2  -3    4.30    2.70
  11  -2   3    2.20    1.80
  11   2   3    0.80    2.60
  11   2   3    1.60    2.70
  11   2   3    3.40    1.60
 -11   2  -3    4.20    3.70
 -11   2  -3   -0.60    3.60
  11   2   3    0.60    1.30
  11   2   3   -0.60    1.40
 -12  -2  -3    0.10    3.10
  12  -2   3    1.10    1.90
 -12  -2  -3    1.40    3.00
  12   2   3   -2.10    3.20
  12   2   3    1.80    1.90
  12   2   3   -3.20    3.20
  12   2   3    3.00    1.80
  12   2   3    2.00    1.60
  13  -2   3    2.50    2.10
  13   2   3    1.50    1.80
  13   2   3   -0.90    1.80
  14  -2   3    4.40    2.60
  14   2   3    2.60    2.20
  14  -3  -3    4.40    2.20
  14   3  -3    6.10    1.70
  14   3  -3    5.40    1.70
  14   3  -3    5.90    2.10
  13  -3  -3    7.40    2.00
  13   3  -3    5.30    1.60
  13   3  -3    5.30    1.40
 -13   3   3   12.50    7.00
  13   3  -3    7.00    1.80
 -13   3   3    5.80    7.50
  12  -3  -3   -1.70    3.40
  12  -3  -3   -0.20    1.40
 -12  -3   3   -0.10    1.60
 -12   3   3    3.20    3.40
 -12   3   3    0.70    2.10
 -12   3   3   -0.60    3.40
  12   3  -3   -0.40    1.00
  12   3  -3    0.50    1.50
  12   3  -3    0.30    1.10
 -11  -3   3    0.40    0.90
  11  -3  -3    1.10    1.30
  11  -3  -3    1.50    2.00
 -11  -3   3   -0.30    1.00
 -11  -3   3    0.90    1.00
 -11  -3   3    0.70    0.90
  11   3  -3    3.00    1.40
 -11   3   3    1.40    1.60
 -11   3   3   -4.00    3.40
  11   3  -3    0.30    0.90
 -11   3   3   -3.00    3.40
  10  -3  -3    3.10    2.10
 -10  -3   3    4.30    0.90
  10  -3  -3    3.90    1.50
 -10  -3   3    2.50    0.90
 -10   3   3   -0.40    2.30
 -10   3   3    3.90    2.60
  10   3  -3    2.60    0.90
  10   3  -3    3.50    1.10
  10   3  -3    5.60    1.40
 -10   3   3    3.80    1.60
  -9  -3   3   89.89    3.20
   9  -3  -3   99.99    4.60
  -9  -3   3   88.79    3.10
   9   3  -3   91.29    4.10
   9   3  -3   95.19    3.30
  -9   3   3   89.39    4.50
  -9   3   3   81.69    5.60
  -9   3   3  101.19    6.30
  -9   3   3   95.39    6.10
   9   3  -3  102.29    3.60
  -9   3   3   95.59    5.90
  -8  -3   3  274.17    8.30
   8  -3  -3  265.67    9.10
   8  -3  -3  283.77    8.90
  -8   3   3  278.07   10.20
   8   3  -3  286.17    8.10
  -8   3   3  259.17   10.40
   8   3  -3  267.27    7.40
  -8   3   3  283.57   10.60
   8   3  -3  281.57    7.70
  -8   3   3  272.67   10.10
   8   3  -3  272.17    7.80
  -7  -3   3  449.06   11.40
   7  -3  -3  423.96   13.00
  -7  -3   3  441.96   11.40
   7  -3  -3  419.46   13.60
  -7   3   3  466.25   14.20
   7   3  -3  444.66   11.50
   7   3  -3  451.35   11.60
   7   3  -3  438.26   12.40
  -7   3   3  451.95   14.40
   7   3  -3  446.96   11.50
   7   3  -3  436.66   11.40
  -7   3   3  457.65   14.00
  -7   3   3  426.46   12.80
  -7   3   3  450.85   14.40
   6  -3  -3   16.50    1.90
   6  -3  -3   21.30    2.70
  -6  -3   3   15.80    1.10
   6  -3  -3   19.00    1.80
  -6  -3   3   16.00    1.20
   6  -3  -3   20.20    2.80
   6   3  -3   15.00    1.20
   6   3  -3   17.00    1.00
  -6   3   3   20.00    1.90
  -6   3   3   22.60    2.80
  -6   3   3   17.40    1.00
   6   3  -3   17.40    1.10
  -6   3   3   20.30    2.70
  -6   3   3   16.30    0.90
   6   3  -3   16.40    1.30
   6   3  -3   15.80    1.60
   5  -3  -3  158.78    6.40
   5  -3  -3  161.58    6.50
   5  -3  -3  150.78    5.20
   5  -3  -3  155.48    4.40
  -5  -3   3  154.08    4.60
  -5  -3   3  150.98    4.50
   5  -3  -3  158.48    5.60
  -5   3   3  159.88    5.50
   5   3  -3  159.68    5.20
  -5   3   3  146.29    6.10
  -5   3   3  148.89    5.30
   5   3  -3  154.88    4.60
  -5   3   3  155.28    6.20
   5   3  -3  141.89    5.10
   5   3  -3  145.69    4.20
   5   3  -3  157.18    4.40
   5   3  -3  152.48    4.50
  -4  -3   3   -0.40    0.50
   4  -3  -3    0.00    1.10
  -4  -3   3    0.60    0.50
   4  -3  -3    0.10    0.50
   4  -3  -3   -0.20    0.70
   4  -3  -3    1.00    1.20
   4  -3  -3    0.30    0.50
   4   3  -3    0.40    0.50
   4   3  -3   -0.10    0.60
  -4   3   3    0.80    0.70
   4   3  -3   -0.20    0.70
   4   3  -3    0.50    0.40
  -4   3   3   -0.80    0.60
   4   3  -3    0.30    0.50
  -4   3   3    1.20    1.20
  -4   3   3    0.20    1.00
  -4   3   3    0.00    0.40
  -3  -3   3    1.70    0.50
   3  -3  -3    1.70    0.60
   3  -3  -3    2.50    1.30
   3  -3  -3    2.30    0.80
  -3  -3   3    3.30    0.70
   3  -3  -3    2.20    0.80
  -3  -3   3    2.30    0.70
   3  -3  -3    1.40    1.20
  -3  -3   3    1.90    0.40
   3   3  -3    1.80    0.70
  -3   3   3    3.70    1.00
   3   3  -3    2.80    0.50
  -3   3   3   -0.30    1.00
  -3   3   3    1.10    1.10
   3   3  -3    1.20    0.70
   3   3  -3    2.00    0.70
   3   3  -3    1.60    0.50
  -3   3   3    2.40    0.60
   3   3  -3    0.80    0.60
  -2  -3   3   83.49    3.90
   2  -3  -3   89.99    4.20
   2  -3  -3   89.79    3.20
  -2  -3   3   97.29    3.60
   2  -3  -3  100.89    3.70
  -2  -3   3   91.19    2.90
   2  -3  -3   96.69    4.30
  -2  -3   3   96.19    3.60
   2   3  -3   94.59    3.10
  -2   3   3   90.09    4.10
  -2   3   3   94.49    3.60
  -2   3   3   97.39    3.30
   2   3  -3   93.29    3.50
   2   3  -3  101.69    3.30
   2   3  -3   92.59    3.50
  -2   3   3   92.59    3.40
  -2   3   3   89.89    4.10
   2   3  -3   88.19    3.40
   1  -3  -3    2.30    1.00
   1  -3  -3    2.30    0.70
   1  -3  -3    1.30    0.50
   1  -3  -3    0.80    0.90
  -1  -3   3    1.20    0.60
  -1  -3   3    2.40    0.50
  -1   3   3    3.40    1.00
   1   3  -3    3.60    0.70
  -1   3   3    2.10    0.80
   1   3  -3    1.60    0.80
  -1   3   3    3.10    1.10
  -1   3   3    2.00    1.00
   1   3  -3    1.50    0.70
   1   3  -3    1.60    0.80
  -1   3   3    2.30    0.70
   0  -3  -3   75.39    2.90
   0  -3  -3   71.69    3.50
   0  -3   3   73.09    2.90
   0  -3   3   73.09    2.90
   0  -3  -3   76.69    2.80
   0  -3  -3   74.29    3.60
   0  -3  -3   79.29    3.10
   0   3  -3   81.69    3.10
   0   3  -3   72.59    3.40
   0   3   3   76.19    3.50
   0   3  -3   75.59    2.90
   0   3   3   70.69    3.40
   0   3   3   73.49    2.90
   0   3  -3   73.19    3.40
   0   3  -3   73.29    2.90
   0   3  -3   81.99    3.70
   0   3   3   73.69    3.00
   0   3  -3   79.89    3.70
   1  -3   3  329.57    9.10
  -1  -3  -3  333.97    9.90
  -1  -3  -3  334.77    9.30
   1  -3   3  325.27    9.40
  -1  -3  -3  319.97    9.80
   1  -3   3  335.17    9.30
  -1   3  -3  334.67    9.50
  -1   3  -3  338.07    9.90
   1   3   3  332.87    9.10
  -1   3  -3  335.97   10.10
   1   3   3  328.97    9.80
  -1   3  -3  320.67    9.10
   1   3   3  329.07    9.30
   1   3   3  325.67    9.80
  -1   3  -3  333.37   10.30
  -1   3  -3  330.87   10.30
   1   3   3  349.47    9.40
  -1   3  -3  313.47   10.00
  -2  -3  -3  725.73   18.70
  -2  -3  -3  703.93   18.80
   2  -3   3  718.13   18.50
   2  -3   3  719.33   18.90
  -2   3  -3  717.83   20.20
   2   3   3  711.03   19.40
  -2   3  -3  718.43   19.10
   2   3   3  741.33   18.60
   2   3   3  774.42   18.90
  -2   3  -3  703.03   22.10
  -2   3  -3  727.93   18.50
   2   3   3  727.53   18.90
  -2   3  -3  686.33   22.00
  -2   3  -3  720.03   20.10
  -2   3  -3  722.13   19.10
   2   3   3  720.83   19.40
   3  -3   3  665.53   17.40
   3  -3   3  685.73   18.10
  -3  -3  -3  655.43   17.90
  -3  -3  -3  668.13   17.70
   3  -3   3  660.13   18.20
  -3  -3  -3  680.03   17.50
  -3   3  -3  692.83   19.50
  -3   3  -3  682.23   18.30
   3   3   3  666.93   18.40
   3   3   3  673.53   17.60
   3   3   3  682.43   18.50
  -3   3  -3  677.83   18.30
  -3   3  -3  716.03   19.80
  -3   3  -3  705.53   19.60
   3   3   3  672.83   17.80
  -3   3  -3  697.63   19.80
   3   3   3  689.13   18.00
  -3   3  -3  671.63   17.40
  -4  -3  -3  284.37    8.80
  -4  -3  -3  285.57    8.80
   4  -3   3  280.37    7.70
  -4  -3  -3  269.17    8.00
  -4  -3  -3  267.17    8.80
   4   3   3  282.77    8.40
  -4   3  -3  289.87    8.80
  -4   3  -3  270.57    9.90
  -4   3  -3  292.37   10.00
   4   3   3  274.07    8.90
   4   3   3  285.57    8.90
  -4   3  -3  270.97    9.60
  -4   3  -3  283.07    9.70
   4   3   3  278.47    8.00
  -4   3  -3  275.77    7.70
   4   3   3  278.77    8.20
  -5  -3  -3    3.60    1.20
  -5  -3  -3    3.30    0.80
   5  -3   3    3.90    1.20
  -5  -3  -3    5.30    1.30
   5  -3   3    7.40    1.50
   5  -3   3    3.70    0.70
  -5   3  -3    6.10    2.10
  -5   3  -3    2.60    1.80
   5   3   3    3.20    1.30
  -5   3  -3    4.60    1.90
  -5   3  -3    4.40    0.80
   5   3   3    4.20    1.00
   5   3   3    3.90    0.80
  -5   3  -3    3.50    1.10
   5   3   3    3.60    1.40
  -5   3  -3    3.80    1.90
  -5   3  -3    6.00    1.80
  -6  -3  -3   78.69    3.20
   6  -3   3   79.29    4.10
   6  -3   3   84.99    4.10
  -6  -3  -3   77.59    5.70
  -6  -3  -3   68.59    5.80
   6   3   3   82.09    3.30
  -6   3  -3   78.39    2.70
  -6   3  -3   82.19    5.20
  -6   3  -3   78.69    5.20
  -6   3  -3   88.79    5.60
  -6   3  -3   87.39    5.60
   6   3   3   88.39    3.70
   6   3   3   77.39    3.50
  -7  -3  -3   12.90    1.70
  -7  -3  -3   14.30    2.00
  -7  -3  -3   12.30    1.90
   7  -3   3   11.00    2.00
   7  -3   3   11.50    1.80
  -7   3  -3   12.80    2.90
   7   3   3   14.60    2.30
  -7   3  -3   15.20    2.80
   7   3   3   13.70    2.30
  -7   3  -3   15.10    1.00
   7   3   3   11.50    1.50
  -7   3  -3   10.90    1.60
  -7   3  -3   13.80    2.70
   7   3   3   18.00    2.00
   7   3   3   14.40    1.70
  -7   3  -3   13.20    1.10
  -7   3  -3    9.80    2.70
  -8  -3  -3    4.40    1.90
   8  -3   3    2.90    1.70
   8  -3   3    9.00    1.90
  -8  -3  -3    7.40    2.00
  -8  -3  -3    7.60    1.20
  -8   3  -3    6.00    2.90
  -8   3  -3    5.80    2.60
  -8   3  -3    8.80    2.70
  -8   3  -3    5.80    1.60
   8   3   3    6.10    1.30
   8   3   3    9.30    1.60
   8   3   3    7.60    2.20
   8   3   3    5.30    1.40
   8   3   3    7.20    2.00
  -8   3  -3    6.60    2.70
  -9  -3  -3  221.68    8.70
   9  -3   3  255.47    9.00
   9  -3   3  237.28    9.00
  -9  -3  -3  247.58    8.90
   9   3   3  241.88    8.00
  -9   3  -3  225.68   10.40
  -9   3  -3  249.58   11.00
  -9   3  -3  237.08    8.80
   9   3   3  230.88    9.20
   9   3   3  251.37    9.30
   9   3   3  242.68    8.00
  -9   3  -3  254.77   11.10
  -9   3  -3  238.88   10.50
   9   3   3  252.07    8.30
 -10  -3  -3   51.29    4.50
  10  -3   3   47.10    4.10
  10  -3   3   52.99    4.70
 -10  -3  -3   57.99    4.70
  10   3   3   57.79    5.00
  10   3   3   55.29    3.80
 -10   3  -3   54.79    6.10
 -10   3  -3   53.69    5.90
  10   3   3   66.19    5.00
  10   3   3   52.49    3.30
  10   3   3   54.99    3.50
 -10   3  -3   51.09    4.20
 -10   3  -3   53.29    9.10
 -10   3  -3   61.49    9.00
  11  -3   3    2.60    3.30
 -11  -3  -3    6.90    2.70
 -11  -3  -3    0.70    2.60
 -11   3  -3    0.50    4.00
  11   3   3    1.20    1.60
 -11   3  -3    2.90    4.00
  11   3   3    4.20    2.90
  11   3   3    7.50    2.90
  11   3   3    4.70    1.70
  11   3   3    5.40    1.70
 -12  -3  -3    3.30    3.20
  12  -3   3    0.20    1.90
 -12  -3  -3    3.20    3.20
  12   3   3   -1.80    1.60
 -12   3  -3   -4.80    7.50
 -12   3  -3   -5.10    7.20
  12   3   3   -1.90    1.90
  12   3   3    1.50    1.80
  12   3   3    2.90    3.40
  12   3   3    3.50    3.30
  13  -3   3   -0.70    2.10
  13   3   3    2.60    2.00
  13   3   3    1.30    2.10
  14  -4  -3    3.50    2.40
  14   4  -3    5.50    1.70
  14   4  -3    4.80    2.00
  13  -4  -3   27.10    3.30
  13   4  -3   27.50    2.80
  13   4  -3   25.90    2.90
  13   4  -3   28.10    2.40
  12  -4  -3   10.80    2.30
  12   4  -3   10.30    2.10
 -12   4   3    3.20    4.70
 -12   4   3    7.40    4.70
  12   4  -3    8.90    1.40
  11  -4  -3    4.40    2.10
  11  -4  -3    3.20    3.30
  11   4  -3    3.70    1.70
  11   4  -3    2.80    1.20
 -11   4   3    8.30    3.80
  11   4  -3    2.90    1.10
 -11   4   3    6.60    3.80
 -11   4   3    2.30    1.90
  10  -4  -3    0.70    1.40
 -10  -4   3    2.60    0.80
  10  -4  -3    1.10    1.70
 -10   4   3    1.60    2.70
 -10   4   3    5.80    3.30
 -10   4   3    2.40    2.80
  10   4  -3    1.70    1.50
  10   4  -3    0.90    1.00
  10   4  -3    1.10    1.00
 -10   4   3    2.20    3.10
   9  -4  -3  397.66   12.50
   9  -4  -3  367.96   12.70
  -9  -4   3  391.36   10.60
  -9  -4   3  402.56   10.60
   9   4  -3  406.26   10.80
  -9   4   3  396.46   12.60
   9   4  -3  411.16   10.60
   9   4  -3  395.26   12.10
  -9   4   3  415.86   14.40
  -9   4   3  391.96   16.50
   9   4  -3  432.16   11.20
  -9   4   3  410.46   14.30
  -9   4   3  404.26   16.90
   9   4  -3  414.26   10.60
  -8  -4   3  411.06   11.20
  -8  -4   3  422.96   11.30
   8  -4  -3  437.36   12.90
   8  -4  -3  395.96   13.10
   8   4  -3  416.16   11.20
  -8   4   3  418.96   13.00
   8   4  -3  435.76   11.50
  -8   4   3  421.96   14.90
   8   4  -3  424.56   12.50
   8   4  -3  431.16   11.30
  -8   4   3  443.96   15.10
   8   4  -3  424.06   11.30
  -8   4   3  426.66   14.50
  -8   4   3  416.76   14.40
   7  -4  -3  223.68    8.60
  -7  -4   3  214.38    6.40
  -7  -4   3  221.68    6.50
   7  -4  -3  211.68    7.90
  -7   4   3  221.18    9.00
   7   4  -3  218.48    7.40
   7   4  -3  215.58    6.60
   7   4  -3  221.58    6.40
  -7   4   3  219.18    6.00
  -7   4   3  222.98    7.80
   7   4  -3  209.78    6.10
  -7   4   3  235.08    9.20
   7   4  -3  211.58    6.70
   6  -4  -3   66.89    3.50
   6  -4  -3   64.99    5.50
  -6  -4   3   61.39    2.80
   6  -4  -3   62.89    5.40
  -6  -4   3   61.89    2.70
   6  -4  -3   55.59    3.50
   6   4  -3   67.99    2.60
  -6   4   3   61.09    2.40
   6   4  -3   63.79    2.80
  -6   4   3   65.49    4.70
   6   4  -3   67.89    2.80
  -6   4   3   63.79    2.50
   6   4  -3   63.39    2.40
  -6   4   3   63.09    4.60
   6   4  -3   63.19    3.30
  -6   4   3   56.29    5.30
   5  -4  -3   60.49    4.40
   5  -4  -3   65.49    4.60
  -5  -4   3   57.99    2.80
  -5  -4   3   64.69    2.80
   5   4  -3   60.09    2.80
  -5   4   3   58.79    2.40
  -5   4   3   58.99    3.90
   5   4  -3   58.69    2.30
   5   4  -3   66.99    3.30
   5   4  -3   60.09    2.80
  -5   4   3   60.29    3.30
  -5   4   3   54.89    4.00
   5   4  -3   62.69    2.50
  -5   4   3   63.29    4.20
   4  -4  -3  123.99    5.90
   4  -4  -3  123.09    5.90
  -4  -4   3  125.09    4.50
  -4  -4   3  124.89    4.50
   4  -4  -3  119.69    4.10
   4  -4  -3  120.39    4.70
  -4  -4   3  121.79    3.50
  -4   4   3  123.29    4.80
   4   4  -3  120.99    3.90
   4   4  -3  125.79    4.70
   4   4  -3  117.59    4.70
  -4   4   3  116.39    5.60
   4   4  -3  128.19    4.40
   4   4  -3  125.89    4.40
  -4   4   3  124.39    5.00
  -4   4   3  122.49    4.10
  -4   4   3  123.19    5.70
   3  -4  -3    0.60    1.40
   3  -4  -3    2.40    1.10
   3  -4  -3    0.80    0.70
  -3  -4   3    2.70    1.10
   3  -4  -3    1.30    0.90
   3  -4  -3   -0.40    1.40
  -3  -4   3    1.20    0.90
  -3   4   3   -0.40    0.60
  -3   4   3    0.30    0.80
   3   4  -3    0.60    0.90
   3   4  -3    1.00    0.60
  -3   4   3    2.60    1.40
  -3   4   3    2.00    1.40
  -3   4   3    1.20    0.90
   3   4  -3   -0.40    0.80
   3   4  -3    0.80    1.00
   3   4  -3    1.00    0.60
  -2  -4   3  277.77    8.90
   2  -4  -3  275.87    8.50
  -2  -4   3  282.27    8.90
   2  -4  -3  299.67    9.90
  -2  -4   3  292.87    7.90
   2  -4  -3  276.57    8.20
   2  -4  -3  295.17    9.80
   2   4  -3  286.57    8.10
  -2   4   3  280.67    9.50
  -2   4   3  287.87    8.80
  -2   4   3  284.17    8.30
   2   4  -3  287.47    8.60
   2   4  -3  294.87    8.90
  -2   4   3  287.17    9.60
   2   4  -3  294.47    8.40
  -2   4   3  270.07    8.50
   2   4  -3  287.17    8.80
   1  -4  -3  206.98    6.50
  -1  -4   3  224.38    7.90
   1  -4  -3  208.98    6.90
  -1  -4   3  216.78    6.30
   1  -4  -3  218.18    6.60
  -1   4   3  217.68    6.60
   1   4  -3  210.98    6.70
   1   4  -3  210.68    7.20
  -1   4   3  221.98    9.70
  -1   4   3  211.88    6.70
   1   4  -3  211.78    7.20
   1   4  -3  220.28    6.50
   1   4  -3  188.08    6.60
   1   4  -3  210.38    6.70
  -1   4   3  216.88    7.00
  -1   4   3  213.48    9.60
   0  -4  -3   19.60    1.90
   0  -4  -3   24.80    2.50
   0  -4  -3   21.80    1.60
   0  -4  -3   21.90    2.50
   0  -4  -3   22.20    1.80
   0   4  -3   19.90    1.80
   0   4   3   21.70    1.80
   0   4   3   19.40    2.40
   0   4  -3   23.80    2.40
   0   4  -3   21.70    2.40
   0   4   3   23.00    1.90
   0   4  -3   21.90    1.90
   0   4  -3   23.60    1.80
   0   4   3   18.70    1.60
   0   4   3   20.40    2.40
   1  -4   3  857.91   23.60
  -1  -4  -3  865.71   23.60
   1  -4   3  892.51   23.40
  -1  -4  -3  929.01   24.50
  -1  -4  -3  922.51   24.50
  -1   4  -3  928.31   23.90
  -1   4  -3  928.71   25.00
  -1   4  -3  917.51   23.80
  -1   4  -3  910.61   23.40
   1   4   3  867.91   24.20
  -1   4  -3  902.41   24.60
  -1   4  -3  890.91   24.60
  -1   4  -3  929.41   25.00
   1   4   3  916.01   23.60
   1   4   3  880.31   24.30
   1   4   3  898.51   23.30
  -1   4  -3  912.31   23.40
   1   4   3  949.90   23.80
  -2  -4  -3   67.59    2.90
   2  -4   3   69.79    3.30
   2  -4   3   70.49    3.50
  -2   4  -3   65.59    4.60
  -2   4  -3   71.89    3.00
   2   4   3   78.39    3.40
  -2   4  -3   72.29    4.80
   2   4   3   68.09    3.90
  -2   4  -3   70.79    3.40
  -2   4  -3   68.09    3.50
  -2   4  -3   67.19    4.60
   2   4   3   70.09    3.30
  -2   4  -3   67.69    3.00
   2   4   3   66.89    3.90
  -2   4  -3   68.09    4.70
   2   4   3   65.09    2.90
  -3  -4  -3   73.19    4.00
  -3  -4  -3   76.49    3.10
   3  -4   3   74.49    3.80
   3  -4   3   82.09    3.70
  -3  -4  -3   68.79    3.90
   3   4   3   81.29    3.20
  -3   4  -3   79.59    5.10
   3   4   3   74.89    4.00
  -3   4  -3   70.29    4.90
   3   4   3   80.29    4.10
  -3   4  -3   81.89    4.80
   3   4   3   76.29    3.40
   3   4   3   74.39    4.00
  -3   4  -3   79.89    3.10
  -3   4  -3   79.99    4.70
  -3   4  -3   80.29    3.80
   4  -4   3   -0.80    1.10
  -4  -4  -3    0.80    1.20
  -4  -4  -3    0.10    1.10
  -4  -4  -3    1.40    0.80
   4  -4   3   -0.30    0.80
   4   4   3    0.70    0.70
   4   4   3    2.30    1.40
  -4   4  -3    0.10    1.70
   4   4   3    1.00    1.30
  -4   4  -3    0.80    0.80
  -4   4  -3    0.70    1.90
   4   4   3   -0.40    0.70
  -4   4  -3   -2.10    1.70
  -4   4  -3    1.50    1.80
  -4   4  -3   -0.40    1.10
  -4   4  -3    1.10    1.00
   4   4   3    0.00    0.80
  -5  -4  -3  100.99    4.70
   5  -4   3   98.99    4.80
  -5  -4  -3  107.29    4.90
   5  -4   3  101.09    4.60
  -5  -4  -3   96.89    3.70
   5   4   3   97.19    4.80
  -5   4  -3   94.39    5.90
   5   4   3  101.49    4.40
  -5   4  -3   96.49    3.60
   5   4   3   94.59    3.80
  -5   4  -3   93.59    5.60
  -5   4  -3  101.89    3.50
   5   4   3   93.59    4.80
  -5   4  -3   99.99    5.90
   5   4   3  101.59    4.10
  -5   4  -3  104.29    4.90
  -5   4  -3  105.29    5.70
   6  -4   3    4.40    1.80
   6  -4   3    8.00    1.50
  -6  -4  -3    3.50    1.60
  -6  -4  -3    7.90    1.20
  -6  -4  -3    5.60    1.60
   6   4   3    8.40    1.30
  -6   4  -3    6.20    1.60
  -6   4  -3    5.10    3.90
  -6   4  -3    7.10    1.00
  -6   4  -3    6.20    2.60
  -6   4  -3    4.90    2.50
  -6   4  -3    6.40    0.90
   6   4   3    7.20    1.90
   6   4   3    8.90    1.50
   6   4   3    4.30    1.10
   6   4   3    3.60    1.70
  -6   4  -3    8.00    3.90
  -7  -4  -3    3.30    1.10
   7  -4   3    2.80    1.60
  -7  -4  -3    0.80    1.60
  -7  -4  -3    1.40    1.60
   7   4   3   -0.40    1.10
   7   4   3    1.40    1.00
   7   4   3    0.00    0.90
  -7   4  -3    1.70    2.70
  -7   4  -3    0.10    2.60
  -7   4  -3    3.50    2.60
  -7   4  -3   -2.30    2.20
   7   4   3    0.00    1.80
  -7   4  -3    1.50    0.70
  -7   4  -3    2.30    1.40
   7   4   3    3.90    1.90
  -7   4  -3    0.40    0.80
  -8  -4  -3   18.90    2.60
   8  -4   3   25.20    3.10
  -8  -4  -3   18.00    2.60
   8  -4   3   26.10    3.10
   8   4   3   32.70    2.80
   8   4   3   25.60    2.60
   8   4   3   27.70    2.50
   8   4   3   21.90    3.10
  -8   4  -3   26.90    3.30
   8   4   3   26.20    3.20
  -8   4  -3   21.20    3.80
  -8   4  -3   25.80    4.10
  -8   4  -3   26.00    4.20
  -8   4  -3   26.10    4.10
  -9  -4  -3   30.60    3.90
  -9  -4  -3   34.90    4.00
   9  -4   3   29.20    4.20
   9  -4   3   33.70    3.60
   9   4   3   29.90    3.50
   9   4   3   36.00    4.90
   9   4   3   31.30    2.80
  -9   4  -3   33.30    5.20
  -9   4  -3   30.80    6.30
  -9   4  -3   24.00    4.60
  -9   4  -3   32.90    6.90
   9   4   3   36.70    4.30
  -9   4  -3   36.30    4.10
   9   4   3   35.30    3.10
 -10  -4  -3   39.70    4.40
  10  -4   3   37.20    4.00
 -10  -4  -3   39.70    4.50
 -10   4  -3   38.20    5.40
  10   4   3   27.20    3.50
  10   4   3   33.00    3.40
 -10   4  -3   33.00    5.00
 -10   4  -3   36.40    4.30
 -10   4  -3   33.00    5.50
 -10   4  -3   38.40    5.60
  10   4   3   38.80    3.50
  10   4   3   33.90    3.00
  10   4   3   26.60    3.60
 -11  -4  -3   -4.40    2.70
 -11  -4  -3   -2.00    2.70
  11  -4   3   -1.30    2.20
  11   4   3    0.40    1.60
 -11   4  -3   -0.40    2.40
  11   4   3   -4.20    2.90
  11   4   3    0.60    1.80
  11   4   3    0.60    1.50
 -11   4  -3   -3.90    4.60
 -11   4  -3   -1.30    4.90
  11   4   3   -4.50    2.90
 -12  -4  -3   16.80    3.80
  12  -4   3   12.30    3.00
 -12  -4  -3   17.10    3.80
  12   4   3   18.20    2.80
  13  -4   3    7.20    2.90
  13   4   3   13.00    2.70
  13   4   3   12.10    2.60
  13  -5  -3   -0.30    2.20
  13   5  -3   -2.10    2.20
  13   5  -3   -2.10    1.40
  13   5  -3    0.10    2.50
  12  -5  -3    1.50    1.90
  12   5  -3   -1.60    1.30
  12   5  -3    0.90    2.00
  12   5  -3   -0.30    1.20
  11  -5  -3    0.10    1.90
 -11   5   3   -3.30    4.70
  11   5  -3   -0.30    1.20
 -11   5   3    2.80    2.40
  11   5  -3    0.30    1.00
 -11   5   3   -0.10    4.80
  10  -5  -3   42.50    3.90
  10   5  -3   41.10    2.30
 -10   5   3   49.10    5.90
  10   5  -3   42.70    3.60
 -10   5   3   46.60    4.30
  10   5  -3   39.70    2.70
 -10   5   3   36.60    5.50
  -9  -5   3   10.90    1.40
   9  -5  -3    9.10    2.70
  -9  -5   3   10.30    1.40
   9  -5  -3    9.50    2.00
   9   5  -3    9.10    2.00
  -9   5   3   15.30    3.20
   9   5  -3   10.60    1.50
  -9   5   3   10.30    3.70
   9   5  -3   11.70    1.40
  -9   5   3    7.40    3.30
  -9   5   3    6.60    3.70
   9   5  -3   11.70    2.50
  -9   5   3   11.10    4.10
   9   5  -3   10.70    1.50
   8  -5  -3    0.00    1.40
  -8  -5   3    0.70    1.10
   8  -5  -3    4.10    1.90
  -8  -5   3    1.30    1.20
   8   5  -3    2.50    1.30
  -8   5   3    1.40    2.70
   8   5  -3    0.50    0.90
  -8   5   3   -0.80    0.70
  -8   5   3    0.60    0.90
   8   5  -3    2.00    1.00
  -8   5   3    1.60    2.70
   8   5  -3   -1.20    1.40
   8   5  -3    1.20    1.20
  -8   5   3   -1.20    3.00
  -8   5   3   -2.30    3.10
  -8   5   3    1.10    1.60
   7  -5  -3  219.48    8.60
   7  -5  -3  241.08    8.30
   7   5  -3  232.68    7.00
   7   5  -3  217.58    8.30
   7   5  -3  230.38    6.80
  -7   5   3  232.58    8.50
   7   5  -3  232.18    8.10
  -7   5   3  226.88    6.70
  -7   5   3  227.58    6.60
  -7   5   3  224.98    9.80
   7   5  -3  223.88    8.30
  -7   5   3  220.58    9.80
   6  -5  -3   56.39    5.20
   6  -5  -3   62.39    5.30
   6  -5  -3   51.99    4.00
   6  -5  -3   59.19    3.60
  -6  -5   3   60.09    3.20
  -6  -5   3   55.99    3.20
  -6   5   3   59.79    3.90
   6   5  -3   61.69    2.60
  -6   5   3   59.79    5.10
   6   5  -3   54.69    3.20
  -6   5   3   58.79    2.70
   6   5  -3   58.59    3.50
   6   5  -3   57.89    3.20
   6   5  -3   61.19    2.80
  -6   5   3   55.29    4.90
   5  -5  -3    1.10    2.10
   5  -5  -3    2.10    1.10
  -5  -5   3    1.10    1.20
   5  -5  -3    5.00    2.30
   5  -5  -3   -0.40    1.30
  -5  -5   3    1.50    1.20
  -5   5   3    1.70    1.00
   5   5  -3    1.50    1.10
  -5   5   3    0.60    0.80
  -5   5   3    1.10    2.20
   5   5  -3    0.50    1.10
  -5   5   3    0.70    1.90
   5   5  -3    1.80    0.80
   5   5  -3    3.00    1.20
  -5   5   3    2.90    1.30
   5   5  -3    1.20    0.80
  -4  -5   3    4.50    0.90
   4  -5  -3    1.90    1.10
  -4  -5   3    4.70    1.40
   4  -5  -3    5.60    2.20
   4  -5  -3    2.90    2.10
  -4  -5   3    2.50    1.30
  -4   5   3    3.30    2.00
  -4   5   3    2.10    1.10
   4   5  -3    3.10    1.20
  -4   5   3    6.40    1.10
   4   5  -3    4.30    1.30
   4   5  -3    4.20    1.00
   4   5  -3    3.00    1.30
  -4   5   3    6.50    2.20
  -4   5   3    4.40    1.40
  -3  -5   3  106.09    5.20
  -3  -5   3  111.89    3.80
  -3  -5   3  112.69    5.30
   3  -5  -3  123.69    6.20
   3  -5  -3  110.99    6.00
   3  -5  -3  108.79    4.60
   3   5  -3  111.49    4.70
  -3   5   3  108.99    4.20
   3   5  -3  111.49    5.10
   3   5  -3  109.99    5.10
  -3   5   3  108.79    5.80
  -3   5   3  111.39    5.80
   3   5  -3  117.39    4.40
  -3   5   3  108.19    4.90
   3   5  -3  112.69    4.10
  -3   5   3  113.89    5.20
  -2  -5   3    0.80    0.70
   2  -5  -3    0.00    1.70
  -2  -5   3    0.10    1.30
  -2  -5   3    2.40    1.40
   2  -5  -3    1.10    1.80
  -2   5   3    3.30    1.80
  -2   5   3    2.00    1.70
   2   5  -3    1.00    0.80
   2   5  -3    1.00    1.00
   2   5  -3    5.10    1.60
  -2   5   3    1.20    0.90
  -2   5   3    1.10    0.90
  -2   5   3    1.00    1.60
   2   5  -3    1.10    0.90
   1  -5  -3   21.00    2.80
   1  -5  -3   23.20    2.90
  -1  -5   3   25.70    1.80
  -1   5   3   26.30    2.20
  -1   5   3   26.30    3.00
  -1   5   3   28.30    2.20
   1   5  -3   26.20    2.20
   1   5  -3   20.80    2.60
   1   5  -3   25.50    2.70
  -1   5   3   26.90    3.00
  -1   5   3   25.20    2.30
   1   5  -3   25.40    2.20
   1   5  -3   22.10    2.00
   0  -5  -3   19.60    2.60
   0  -5  -3   18.60    1.80
   0  -5  -3   24.20    3.00
   0   5   3   20.30    2.60
   0   5  -3   14.10    2.10
   0   5   3   17.40    1.90
   0   5   3   24.20    3.00
   0   5  -3   22.80    2.80
   0   5  -3   15.90    2.20
   0   5   3   18.50    1.90
   0   5   3   17.60    2.00
   0   5  -3   15.90    1.80
   1  -5   3    2.80    1.00
  -1  -5  -3    1.00    1.50
  -1  -5  -3    4.10    1.80
  -1   5  -3    3.70    1.20
   1   5   3    0.70    1.40
  -1   5  -3    3.60    1.90
   1   5   3    2.70    1.10
  -1   5  -3    1.40    0.90
   1   5   3    1.30    1.50
  -1   5  -3    1.10    0.90
   1   5   3    1.00    1.60
   1   5   3    1.60    1.20
  -1   5  -3    0.20    1.60
  -1   5  -3    2.80    1.90
  -1   5  -3    0.10    1.60
   2  -5   3  117.19    4.60
  -2  -5  -3  109.89    4.20
  -2   5  -3  102.39    5.90
   2   5   3  114.49    4.60
  -2   5  -3  108.99    4.30
  -2   5  -3  104.89    5.70
  -2   5  -3  105.89    4.70
   2   5   3  104.29    5.20
  -2   5  -3  109.69    4.90
  -2   5  -3  115.49    6.10
   2   5   3  110.29    4.60
   2   5   3  110.29    4.30
   2   5   3  110.99    5.30
  -2   5  -3  109.89    5.80
   3  -5   3    1.80    1.00
  -3  -5  -3    2.10    1.60
  -3  -5  -3    1.00    1.60
  -3   5  -3    7.00    4.40
   3   5   3    2.90    1.20
   3   5   3    3.00    1.60
  -3   5  -3    1.40    1.30
  -3   5  -3    3.60    4.40
  -3   5  -3    2.10    1.00
  -3   5  -3    2.00    1.20
  -3   5  -3   -0.40    1.90
  -3   5  -3    1.90    2.00
   3   5   3    2.80    1.70
   3   5   3    3.50    1.00
   3   5   3    2.20    1.00
  -4  -5  -3  125.29    4.60
  -4  -5  -3  138.79    6.00
  -4  -5  -3  135.39    5.90
   4   5   3  133.49    4.80
   4   5   3  132.79    5.20
   4   5   3  128.99    6.00
  -4   5  -3  137.09    8.30
  -4   5  -3  127.59    5.70
  -4   5  -3  113.89    4.70
  -4   5  -3  137.09    6.90
  -4   5  -3  135.39    5.90
   4   5   3  126.39    5.30
  -4   5  -3  128.19    4.70
  -4   5  -3  127.99    6.90
   4   5   3  122.69    5.80
  -4   5  -3  127.09    8.50
   5  -5   3    5.30    1.60
  -5  -5  -3    4.90    1.20
  -5  -5  -3    7.20    3.10
  -5  -5  -3    2.40    2.70
  -5   5  -3    6.40    1.90
  -5   5  -3   11.00    3.10
   5   5   3    3.30    1.20
   5   5   3    5.30    1.20
  -5   5  -3    4.40    1.10
  -5   5  -3    7.50    2.90
  -5   5  -3    2.70    2.50
  -5   5  -3    6.40    2.80
  -5   5  -3    6.00    1.40
   5   5   3    5.60    1.50
  -6  -5  -3    1.40    1.70
   6  -5   3    2.70    1.20
  -6  -5  -3    2.70    1.80
  -6  -5  -3    4.30    1.40
  -6   5  -3   -1.50    2.60
  -6   5  -3    1.00    2.90
   6   5   3    2.30    1.10
   6   5   3    2.70    1.90
   6   5   3    1.10    1.30
  -6   5  -3    0.30    2.60
   6   5   3    4.20    2.00
  -6   5  -3    3.70    1.10
  -6   5  -3    3.90    1.30
   6   5   3    3.50    1.20
  -6   5  -3    7.10    3.10
  -6   5  -3    4.30    1.70
  -7  -5  -3   35.10    3.70
  -7  -5  -3   43.70    3.30
  -7  -5  -3   40.40    3.90
   7  -5   3   55.69    4.80
  -7   5  -3   57.79    6.50
  -7   5  -3   52.29    5.80
   7   5   3   48.60    3.50
   7   5   3   47.70    3.20
  -7   5  -3   62.79    6.50
  -7   5  -3   57.49    5.90
   7   5   3   38.80    4.30
   7   5   3   40.30    3.30
   7   5   3   36.90    4.20
  -7   5  -3   49.40    2.70
  -7   5  -3   44.60    4.00
  -8  -5  -3    9.40    2.40
   8  -5   3    9.10    2.20
  -8  -5  -3   13.10    2.50
  -8   5  -3   10.80    1.30
  -8   5  -3   11.60    2.50
  -8   5  -3    9.30    4.30
   8   5   3    9.80    2.20
  -8   5  -3    9.30    4.20
   8   5   3   11.70    2.80
  -8   5  -3   10.50    1.20
  -8   5  -3   11.80    3.80
  -8   5  -3   12.80    3.90
   8   5   3   10.30    1.80
   8   5   3   10.50    2.00
   8   5   3   11.90    2.80
   9  -5   3   70.39    5.00
  -9  -5  -3   66.89    5.00
  -9  -5  -3   64.59    4.90
  -9   5  -3   66.79    7.30
   9   5   3   66.19    5.40
  -9   5  -3   76.09    8.60
   9   5   3   74.89    4.60
   9   5   3   58.79    5.40
   9   5   3   69.59    3.70
  -9   5  -3   57.69    7.20
   9   5   3   68.59    4.20
  -9   5  -3   58.89    7.00
  -9   5  -3   72.29    5.20
  10  -5   3   55.59    4.80
 -10  -5  -3   56.89    5.10
 -10  -5  -3   50.19    5.00
 -10   5  -3   60.69    7.60
 -10   5  -3   44.80    7.20
  10   5   3   54.19    4.00
  10   5   3   49.90    4.10
  10   5   3   47.90    5.50
 -10   5  -3   55.89    5.20
  10   5   3   47.00    3.50
  10   5   3   38.70    4.30
 -11  -5  -3   -1.00    2.90
  11  -5   3   -0.80    2.30
 -11  -5  -3   -6.00    3.00
  11   5   3    1.30    2.10
  11   5   3   -1.60    1.70
  12  -5   3   14.50    3.60
  12   5   3    7.30    2.40
  12   5   3    7.00    2.70
  12  -6  -3    2.60    2.40
  12   6  -3    0.50    1.40
  12   6  -3    0.10    2.40
  11  -6  -3   -0.90    2.00
  11   6  -3   -0.30    2.00
  11   6  -3   -0.90    1.20
  11   6  -3    1.50    1.40
  10  -6  -3   10.20    2.40
 -10   6   3   11.50    2.80
  10   6  -3   14.60    1.90
 -10   6   3   19.80    5.80
 -10   6   3   16.20    5.70
  10   6  -3   19.80    2.80
  -9  -6   3   11.40    1.80
  -9  -6   3    6.60    1.70
   9  -6  -3    9.40    2.30
  -9   6   3   10.20    4.60
   9   6  -3   11.80    2.50
  -9   6   3   12.40    3.00
  -9   6   3   10.30    4.80
  -9   6   3    4.40    3.80
   9   6  -3   11.30    2.60
   9   6  -3   14.60    2.10
  -9   6   3    9.10    3.90
  -8  -6   3   92.59    4.40
   8  -6  -3   97.49    5.60
  -8  -6   3   87.89    4.40
  -8   6   3   99.19    7.50
  -8   6   3   94.49    5.70
  -8   6   3   98.09    3.70
  -8   6   3   90.79    8.20
   8   6  -3   90.39    4.50
  -8   6   3   91.09    7.40
   8   6  -3   80.59    4.30
   8   6  -3   94.39    3.80
   8   6  -3   97.69    4.10
  -8   6   3   83.49    8.00
   8   6  -3   82.49    6.30
   7  -6  -3   35.20    3.60
  -7  -6   3   40.90    3.30
  -7  -6   3   39.90    3.30
   7   6  -3   40.60    3.30
  -7   6   3   32.10    4.60
  -7   6   3   33.20    2.40
  -7   6   3   27.80    4.50
  -7   6   3   37.40    3.00
  -7   6   3   38.00    3.80
   7   6  -3   40.20    3.20
   7   6  -3   36.60    2.50
   7   6  -3   34.40    3.30
   7   6  -3   40.30    3.40
  -6  -6   3   -0.80    1.50
   6  -6  -3    3.60    3.00
   6  -6  -3    2.20    1.50
  -6  -6   3    0.60    1.60
   6  -6  -3    1.80    3.00
   6   6  -3    4.90    1.70
   6   6  -3    1.50    1.00
  -6   6   3    0.90    1.60
   6   6  -3    1.80    1.10
  -6   6   3    2.10    1.10
  -6   6   3    1.10    2.70
   6   6  -3    0.50    1.50
   6   6  -3   -0.40    1.60
  -6   6   3   -0.70    2.50
  -5  -6   3   46.50    3.60
   5  -6  -3   45.00    7.50
   5  -6  -3   43.40    3.30
  -5  -6   3   50.99    3.70
   5  -6  -3   52.09    7.70
   5   6  -3   43.40    3.40
  -5   6   3   36.40    5.10
  -5   6   3   47.70    2.90
  -5   6   3   47.80    5.90
   5   6  -3   46.70    2.80
   5   6  -3   50.79    3.50
   5   6  -3   43.30    3.40
  -5   6   3   37.70    3.70
   5   6  -3   47.70    2.70
  -4  -6   3   12.80    1.50
  -4  -6   3   15.80    2.50
   4  -6  -3   12.00    1.90
  -4  -6   3    9.70    2.20
   4  -6  -3   14.40    3.30
   4  -6  -3   14.40    3.10
   4   6  -3   13.00    1.70
  -4   6   3   11.00    2.70
  -4   6   3    9.20    2.80
   4   6  -3   14.70    2.30
   4   6  -3    9.60    1.80
   4   6  -3   11.80    1.70
   4   6  -3   12.20    2.10
  -4   6   3   12.40    1.70
  -4   6   3   12.60    2.70
  -3  -6   3   85.89    3.40
  -3  -6   3   71.79    4.90
  -3  -6   3   76.09    4.90
   3  -6  -3   84.49    4.10
   3  -6  -3   91.39    6.10
   3  -6  -3   87.89    6.00
  -3   6   3   80.19    3.90
   3   6  -3   78.49    4.60
  -3   6   3   77.99    5.40
   3   6  -3   75.39    4.50
   3   6  -3   82.89    3.80
   3   6  -3   87.59    4.10
  -3   6   3   79.89    5.50
  -3   6   3   68.99    4.40
   3   6  -3   86.39    4.30
  -3   6   3   82.09    4.60
   2  -6  -3   11.60    2.80
  -2  -6   3   13.90    2.40
   2  -6  -3   11.00    2.80
   2  -6  -3    8.00    1.40
  -2  -6   3    8.50    2.10
   2   6  -3    9.40    1.60
   2   6  -3    8.10    1.50
   2   6  -3   10.10    1.50
   2   6  -3   10.90    2.20
  -2   6   3   12.60    1.70
   2   6  -3    8.70    2.10
  -2   6   3   14.60    2.80
  -2   6   3   15.00    2.90
  -2   6   3    9.40    1.70
   1  -6  -3    2.20    2.30
   1  -6  -3    2.60    2.20
   1  -6  -3    3.10    1.00
  -1  -6   3    5.80    1.90
  -1   6   3    7.00    2.30
   1   6  -3    2.80    1.30
   1   6  -3    2.90    1.90
   1   6  -3    5.20    1.30
  -1   6   3    4.60    1.30
   1   6  -3    2.20    1.80
  -1   6   3    4.20    1.30
  -1   6   3    2.90    1.30
  -1   6   3    4.80    2.20
   1   6  -3    4.20    1.30
   0  -6  -3   23.50    3.30
   0  -6   3   29.10    2.80
   0  -6  -3   23.90    2.30
   0  -6  -3   28.20    3.40
   0   6  -3   19.30    2.80
   0   6   3   28.10    3.40
   0   6  -3   25.10    2.50
   0   6   3   25.30    3.30
   0   6   3   32.10    2.70
   0   6  -3   20.80    3.30
   0   6  -3   26.10    2.70
   0   6   3   21.20    2.30
   0   6   3   29.10    2.70
   1  -6   3   12.50    1.70
  -1  -6  -3    8.70    2.50
  -1  -6  -3   10.40    2.60
  -1   6  -3   13.80    1.90
   1   6   3    8.20    2.10
  -1   6  -3   12.60    2.60
  -1   6  -3   13.10    3.10
   1   6   3   14.20    2.60
   1   6   3   13.20    1.80
  -1   6  -3   11.30    3.10
  -1   6  -3   14.70    2.00
   1   6   3   12.10    2.00
   1   6   3   12.40    1.90
  -1   6  -3    9.70    1.80
   2  -6   3   14.90    2.00
  -2  -6  -3   12.80    1.80
  -2   6  -3    8.60    2.60
   2   6   3   13.50    2.60
   2   6   3   15.90    2.60
   2   6   3   13.30    1.80
  -2   6  -3   11.00    3.10
   2   6   3    8.90    1.80
  -2   6  -3   11.00    2.10
  -2   6  -3   15.90    2.40
  -2   6  -3   14.20    3.00
   2   6   3   12.10    1.90
  -2   6  -3   11.50    3.20
  -2   6  -3   16.30    1.90
  -3  -6  -3    8.50    1.50
  -3  -6  -3    9.20    2.30
  -3  -6  -3   10.70    2.40
  -3   6  -3   10.10    1.70
  -3   6  -3    7.30    2.10
   3   6   3    8.60    2.40
  -3   6  -3   13.80    3.60
  -3   6  -3   11.10    3.00
   3   6   3   10.40    1.70
   3   6   3   12.30    2.50
   3   6   3    8.40    1.60
  -3   6  -3   14.80    3.50
  -3   6  -3   10.40    2.00
   3   6   3    8.30    1.80
  -3   6  -3    6.10    2.80
  -4  -6  -3   50.69    4.60
  -4  -6  -3   49.30    4.40
  -4  -6  -3   51.59    3.00
   4  -6   3   50.99    3.70
  -4   6  -3   41.30    4.10
  -4   6  -3   57.69    4.20
   4   6   3   53.09    3.20
  -4   6  -3   49.70    5.50
   4   6   3   50.89    4.50
   4   6   3   53.19    3.60
  -4   6  -3   56.89    3.20
  -4   6  -3   57.69    5.60
   4   6   3   54.59    3.50
  -4   6  -3   49.40    5.80
  -4   6  -3   53.19    5.90
   4   6   3   45.70    4.30
  -5  -6  -3   15.20    2.90
   5  -6   3   20.70    3.00
  -5  -6  -3   19.30    2.30
  -5  -6  -3   12.20    2.70
   5   6   3   14.20    2.80
  -5   6  -3   18.60    3.70
   5   6   3   18.70    2.30
   5   6   3   21.30    2.60
  -5   6  -3   24.70    4.40
   5   6   3   17.50    2.30
  -5   6  -3   18.20    4.00
   5   6   3   17.90    2.80
  -5   6  -3   23.50    4.00
   6  -6   3   34.40    3.60
  -6  -6  -3   31.70    3.60
  -6  -6  -3   31.00    2.70
  -6  -6  -3   38.00    4.30
   6   6   3   26.80    3.20
  -6   6  -3   30.90    2.50
  -6   6  -3   41.20    5.60
  -6   6  -3   32.90    5.40
   6   6   3   30.30    2.70
   6   6   3   36.40    3.40
  -6   6  -3   26.30    4.30
  -6   6  -3   33.90    3.80
   6   6   3   35.10    3.30
  -6   6  -3   30.80    4.60
   6   6   3   24.50    3.30
  -7  -6  -3   36.80    4.50
   7  -6   3   33.90    3.90
  -7  -6  -3   35.80    4.50
  -7   6  -3   31.50    4.90
   7   6   3   40.30    3.30
   7   6   3   32.10    3.40
   7   6   3   31.30    3.70
  -7   6  -3   37.60    2.60
  -7   6  -3   33.50    5.40
  -7   6  -3   39.40    5.70
  -7   6  -3   34.00    5.00
   7   6   3   41.60    4.80
  -7   6  -3   31.30    3.70
  -8  -6  -3   13.50    3.10
  -8  -6  -3   12.30    2.90
   8  -6   3    8.20    2.40
  -8   6  -3    9.00    4.20
  -8   6  -3   12.20    5.10
  -8   6  -3   17.00    4.60
   8   6   3    8.50    1.90
   8   6   3    9.40    1.90
  -8   6  -3    9.00    2.60
  -8   6  -3    9.20    4.90
   8   6   3   13.40    3.20
   8   6   3    6.90    3.00
   8   6   3    9.00    2.20
  -8   6  -3    8.40    1.50
  -9  -6  -3   13.00    3.70
  -9  -6  -3   15.90    4.10
   9  -6   3   18.20    3.10
  -9   6  -3   17.10    5.80
  -9   6  -3   10.90    5.70
   9   6   3   18.90    3.60
   9   6   3   20.40    2.40
  -9   6  -3    8.70    4.80
   9   6   3   14.90    2.60
   9   6   3   20.30    3.60
   9   6   3   20.40    2.70
  -9   6  -3   11.00    4.80
  -9   6  -3   15.90    3.10
 -10  -6  -3    8.00    3.40
  10  -6   3    5.50    2.70
 -10  -6  -3   10.60    3.50
  10   6   3    1.00    2.20
  10   6   3    7.70    2.20
 -10   6  -3    6.30    3.30
  11  -6   3    2.20    2.90
  11   6   3    4.90    2.30
  11   6   3    1.70    2.50
  11  -7  -3   23.80    3.80
  11   7  -3   29.80    3.80
  11   7  -3   31.30    3.50
  11   7  -3   35.40    3.30
  10  -7  -3   -0.30    3.50
  10   7  -3   -0.50    1.50
  10   7  -3    1.10    2.30
  10   7  -3   -1.10    1.50
   9  -7  -3    1.90    2.20
   9   7  -3   -0.10    1.30
   9   7  -3    4.30    2.30
   9   7  -3    6.20    2.20
  -9   7   3    1.90    1.40
   9   7  -3    2.10    2.10
  -9   7   3   -2.20    5.90
   9   7  -3    1.70    1.50
  -9   7   3   -4.40    5.80
  -9   7   3    3.70    3.00
   8  -7  -3   -1.10    1.90
   8   7  -3    1.70    2.10
   8   7  -3    1.60    1.40
  -8   7   3    0.70    2.20
   8   7  -3    0.30    2.10
  -8   7   3    5.50    5.00
  -8   7   3   -0.10    4.00
  -8   7   3    4.10    4.20
  -8   7   3    0.50    1.40
  -8   7   3    5.10    5.00
   8   7  -3    1.80    1.30
   8   7  -3    0.00    2.00
  -7  -7   3   -2.70    2.20
  -7  -7   3   -1.00    2.20
   7  -7  -3    2.00    1.90
   7   7  -3    4.70    2.10
  -7   7   3   -2.40    3.70
  -7   7   3    3.50    1.50
   7   7  -3    1.70    1.40
   7   7  -3    0.90    2.00
  -7   7   3    3.20    4.70
  -7   7   3    2.50    2.20
   7   7  -3    1.70    1.30
  -7   7   3    7.10    4.80
   7   7  -3   -0.80    2.00
  -7   7   3   -6.90    3.50
  -6  -7   3   28.60    3.50
  -6  -7   3   24.00    3.30
   6   7  -3   33.10    3.50
   6   7  -3   27.80    2.70
  -6   7   3   19.50    4.80
  -6   7   3   27.00    4.60
  -6   7   3   36.20    2.90
   6   7  -3   25.70    4.00
   6   7  -3   22.20    3.70
   6   7  -3   29.20    2.70
  -6   7   3   24.70    4.40
   5  -7  -3   -0.10    1.50
  -5  -7   3    7.10    2.40
   5  -7  -3    2.90    3.50
   5  -7  -3    4.50    3.60
  -5  -7   3    1.30    2.20
  -5   7   3    3.00    2.00
  -5   7   3   -1.80    2.90
   5   7  -3    1.50    1.70
   5   7  -3    3.20    2.10
  -5   7   3   -1.30    3.00
   5   7  -3    2.40    2.00
   5   7  -3    4.30    1.50
  -5   7   3    3.60    1.50
   5   7  -3    2.90    1.40
  -4  -7   3    4.70    2.30
   4  -7  -3    4.50    1.70
   4  -7  -3    6.80    3.70
   4  -7  -3    7.90    3.70
  -4  -7   3    2.70    2.00
  -4  -7   3    7.70    2.50
  -4   7   3    4.70    1.60
  -4   7   3    4.10    3.10
  -4   7   3    2.80    3.10
  -4   7   3    7.80    2.10
   4   7  -3    7.10    1.90
   4   7  -3    1.00    1.90
   4   7  -3    2.60    2.00
   4   7  -3    2.00    1.50
   3  -7  -3   29.20    3.20
   3  -7  -3   30.50    4.60
   3  -7  -3   29.70    4.50
  -3  -7   3   33.70    4.20
  -3  -7   3   37.90    2.70
   3   7  -3   33.90    3.00
  -3   7   3   40.90    5.00
  -3   7   3   29.60    4.10
  -3   7   3   35.50    3.00
   3   7  -3   35.00    3.30
   3   7  -3   37.80    4.10
   3   7  -3   42.90    4.10
  -3   7   3   33.80    3.60
  -3   7   3   34.40    4.60
   3   7  -3   36.90    3.10
  -2  -7   3    4.40    1.30
   2  -7  -3    3.90    1.60
   2  -7  -3   -0.30    2.80
   2  -7  -3   -1.70    2.70
  -2   7   3    5.60    2.70
   2   7  -3    1.50    2.20
  -2   7   3    3.80    2.70
  -2   7   3    4.70    1.90
   2   7  -3    3.80    1.60
  -2   7   3    1.50    1.40
   2   7  -3    5.90    2.40
  -2   7   3    0.50    1.60
   2   7  -3    2.90    1.50
   2   7  -3    1.60    1.40
   1  -7  -3    1.90    1.30
   1  -7  -3   -1.30    2.70
   1  -7  -3   -4.50    2.50
  -1  -7   3    0.40    1.20
  -1   7   3   -0.70    2.40
  -1   7   3   -2.10    2.30
  -1   7   3   -0.30    1.40
   1   7  -3    2.70    2.20
   1   7  -3   -0.20    1.30
  -1   7   3    3.50    1.50
   1   7  -3    3.80    1.50
  -1   7   3    4.10    1.60
   1   7  -3    1.30    1.40
   1   7  -3    4.30    2.30
   0  -7  -3   -1.10    2.80
   0  -7   3    1.90    1.30
   0  -7  -3    2.00    1.30
   0  -7  -3    2.00    2.80
   0   7   3    2.60    1.70
   0   7   3    0.80    1.50
   0   7  -3    0.20    2.80
   0   7  -3    2.60    3.10
   0   7  -3    3.60    1.60
   0   7   3   -1.60    2.80
   0   7  -3   -0.20    2.30
   0   7   3   -4.00    2.90
   0   7  -3   -2.10    2.30
   0   7  -3    1.80    1.60
   0   7  -3    2.40    1.50
   0   7   3    2.70    1.40
  -1  -7  -3   -0.90    2.50
  -1  -7  -3   -0.20    2.60
   1  -7   3    0.10    1.20
  -1   7  -3    1.50    2.50
  -1   7  -3    0.20    1.30
   1   7   3   -1.50    2.20
  -1   7  -3    3.20    5.80
   1   7   3   -1.10    1.30
   1   7   3    0.40    1.30
   1   7   3   -0.40    1.40
  -1   7  -3    1.10    1.30
  -1   7  -3    2.20    5.70
   1   7   3    0.10    2.20
  -1   7  -3    5.30    2.10
  -1   7  -3   -2.00    2.40
  -2  -7  -3    1.40    1.50
   2  -7   3   -0.20    1.30
  -2   7  -3    0.20    1.40
   2   7   3   -2.10    2.20
  -2   7  -3   -2.20    3.50
   2   7   3    2.30    2.70
  -2   7  -3    3.10    3.70
  -2   7  -3    2.10    1.90
  -2   7  -3    4.40    2.90
   2   7   3   -0.60    1.20
  -2   7  -3   -0.50    2.50
   2   7   3    3.40    2.30
   2   7   3    3.00    1.50
  -2   7  -3   -0.10    1.30
  -3  -7  -3   18.30    2.20
  -3  -7  -3   16.50    3.20
  -3  -7  -3   17.20    3.20
   3   7   3   17.00    2.30
  -3   7  -3   21.00    4.50
  -3   7  -3   11.40    3.30
  -3   7  -3   24.90    3.50
  -3   7  -3   14.00    2.80
  -3   7  -3   17.10    4.10
   3   7   3   13.50    2.80
   3   7   3   13.90    3.00
   3   7   3   22.90    2.80
  -3   7  -3   10.40    3.20
  -3   7  -3   16.00    2.10
  -4  -7  -3   22.90    3.70
  -4  -7  -3   20.50    3.50
   4  -7   3   28.20    3.50
  -4  -7  -3   31.80    2.80
   4   7   3   26.80    3.30
  -4   7  -3   28.70    2.90
  -4   7  -3   24.10    4.20
  -4   7  -3   28.60    4.00
   4   7   3   30.50    3.80
  -4   7  -3   37.30    5.40
  -4   7  -3   27.80    4.30
   4   7   3   28.40    4.70
   4   7   3   29.70    3.80
   4   7   3   25.90    2.90
  -4   7  -3   23.80    5.00
  -5  -7  -3    0.80    2.80
  -5  -7  -3   -0.10    2.70
   5  -7   3   -0.80    1.70
  -5  -7  -3    1.90    1.60
   5   7   3    1.70    1.60
  -5   7  -3   -5.60    3.90
  -5   7  -3    1.70    1.50
   5   7   3   -0.60    1.80
  -5   7  -3   -2.30    2.00
   5   7   3    0.00    2.40
   5   7   3    3.00    1.60
  -5   7  -3    3.00    4.20
  -5   7  -3   -2.40    6.00
   5   7   3    2.00    2.70
  -5   7  -3   -2.40    4.00
   6  -7   3   68.19    5.00
  -6  -7  -3   63.99    5.90
  -6  -7  -3   59.09    5.70
   6   7   3   59.99    5.80
   6   7   3   66.49    4.30
  -6   7  -3   63.09    5.40
   6   7   3   72.39    5.00
  -6   7  -3   64.69    7.40
   6   7   3   56.79    5.60
   6   7   3   63.39    4.10
  -6   7  -3   60.79    7.30
  -6   7  -3   53.99    6.40
  -6   7  -3   74.59    9.00
  -6   7  -3   63.09    3.80
  -7  -7  -3   15.80    3.60
   7  -7   3    4.50    2.30
  -7  -7  -3    8.10    3.30
   7   7   3    5.50    3.00
   7   7   3    4.10    3.00
  -7   7  -3    7.30    4.70
   7   7   3    5.50    2.20
  -7   7  -3   10.00    4.70
  -7   7  -3   15.10    5.80
   7   7   3    7.20    2.00
  -7   7  -3    6.60    1.70
  -7   7  -3    2.30    5.20
  -7   7  -3    4.20    2.70
   8  -7   3    1.40    2.40
  -8   7  -3    7.20    6.60
  -8   7  -3    2.80    2.70
  -8   7  -3   10.50    6.70
  -8   7  -3    1.40    1.60
  -8   7  -3   -1.50    5.00
  -8   7  -3    8.70    5.10
   8   7   3   -0.50    2.10
   8   7   3    2.80    1.80
   9  -7   3   -0.50    2.40
  -9   7  -3    3.70    3.10
   9   7   3    0.90    2.30
   9   7   3    0.70    1.90
  -9   7  -3    1.40   10.90
  -9   7  -3    7.70   11.10
  10  -7   3    4.70    4.50
  10   7   3    4.10    3.10
   9  -8  -3   -0.90    2.60
   9   8  -3    1.10    3.00
   9   8  -3    1.50    1.60
   8  -8  -3    0.20    2.50
  -8   8   3   -2.80    2.90
  -8   8   3    4.70    9.00
  -8   8   3   -1.50    1.90
   8   8  -3   -1.00    1.50
  -8   8   3  -10.40    8.60
  -8   8   3    3.30    8.20
   8   8  -3   -0.90    2.40
  -8   8   3    4.80    8.10
   7  -8  -3    0.70    2.30
   7   8  -3   -1.50    1.50
   7   8  -3    1.30    3.60
  -7   8   3    0.60    1.90
  -7   8   3   11.00   11.50
   7   8  -3    0.20    2.20
  -7   8   3    1.80    2.80
  -7   8   3    4.10    7.90
  -7   8   3   -8.10   10.60
   7   8  -3    3.20    3.40
  -7   8   3    2.10    8.20
   6  -8  -3    2.00    2.20
   6   8  -3    7.20    2.90
  -6   8   3    0.00    1.70
   6   8  -3    5.80    2.80
   6   8  -3    3.40    2.20
   6   8  -3    0.30    1.50
  -6   8   3    4.30    2.80
  -6   8   3   -1.20    4.50
   6   8  -3    0.50    2.10
  -6   8   3  -10.30    4.20
   5  -8  -3    6.90    4.70
   5  -8  -3    1.30    2.10
   5  -8  -3    4.90    4.70
   5   8  -3    2.50    2.60
  -5   8   3   -1.60    1.90
   5   8  -3    0.70    1.50
   5   8  -3    0.40    2.60
  -5   8   3   -4.20    4.00
   5   8  -3   -0.20    2.10
   5   8  -3    2.80    1.80
  -5   8   3   -1.80    1.60
   4  -8  -3    1.10    1.80
   4  -8  -3    0.40    7.00
   4  -8  -3    0.90    6.90
  -4   8   3    2.10    2.20
   4   8  -3    1.90    1.80
  -4   8   3    1.40    4.00
   4   8  -3    2.90    2.00
   4   8  -3    5.80    2.70
   4   8  -3    1.60    1.40
  -4   8   3    3.50    1.80
  -4   8   3   -0.20    3.90
   4   8  -3    3.30    2.70
   3  -8  -3   -1.00    1.70
   3  -8  -3   -0.50    4.20
   3  -8  -3   -0.20    4.20
  -3  -8   3    0.30    1.70
   3   8  -3    2.20    2.70
   3   8  -3    0.90    1.50
   3   8  -3   -0.60    1.80
  -3   8   3    0.90    1.70
  -3   8   3    3.90    3.50
  -3   8   3    1.70    1.80
  -3   8   3   -0.50    3.50
   3   8  -3    2.20    1.90
   3   8  -3   -0.40    2.60
   2  -8  -3   12.90    4.40
   2  -8  -3   20.60    2.80
  -2  -8   3   22.50    3.10
   2  -8  -3   16.60    4.60
  -2   8   3   18.50    3.00
   2   8  -3   16.50    3.50
   2   8  -3   17.90    2.60
   2   8  -3   16.80    2.50
  -2   8   3   18.90    2.70
  -2   8   3   14.80    3.90
  -2   8   3   18.90    4.20
   2   8  -3   20.30    3.70
   2   8  -3   21.80    2.90
  -1  -8   3   -1.30    1.60
   1  -8  -3   -1.20    3.60
   1  -8  -3   -0.50    3.70
   1  -8  -3    0.60    1.70
  -1   8   3   -3.40    3.00
   1   8  -3    1.30    1.70
  -1   8   3    1.10    2.80
   1   8  -3    0.30    1.70
   1   8  -3    1.10    2.10
  -1   8   3   -0.30    1.70
  -1   8   3    4.30    3.50
   1   8  -3    1.40    2.80
   1   8  -3   -2.30    2.80
   0  -8  -3    1.70    1.70
   0  -8  -3    6.00    5.90
   0  -8  -3    2.10    5.90
   0  -8   3    1.10    1.60
   0   8   3    1.80    1.80
   0   8  -3   -0.50    3.30
   0   8  -3    4.50    3.10
   0   8   3   -0.30    5.00
   0   8   3   -0.50    1.70
   0   8  -3    0.00    3.00
   0   8  -3   -7.10    2.90
   0   8   3   -0.40    5.10
   0   8  -3   -2.60    1.60
  -1  -8  -3    2.40    3.50
  -1  -8  -3    2.30    1.80
  -1  -8  -3    2.30    3.60
  -1   8  -3   -1.30    1.90
   1   8   3   -0.60    3.00
  -1   8  -3   -3.30    3.10
  -1   8  -3   -4.60    3.30
   1   8   3    1.90    2.90
   1   8   3    2.60    3.10
   1   8   3    1.00    1.80
   2  -8   3    2.70    2.00
  -2   8  -3   14.50    4.00
   2   8   3    3.30    3.20
  -2   8  -3   14.70    4.10
   2   8   3    5.20    3.20
  -2   8  -3    3.90    2.20
   2   8   3    4.20    1.80
  -2   8  -3    8.60    2.10
   2   8   3    3.50    2.00
   3  -8   3   40.60    4.70
   3   8   3   50.89    5.80
   3   8   3   40.00    4.30
  -3   8  -3   27.90    4.90
   3   8   3   40.40    3.90
  -3   8  -3   40.70    4.50
   3   8   3   46.20    5.10
  -3   8  -3   40.40    3.80
   4  -8   3    6.30    2.50
  -4  -8  -3    3.10    5.40
  -4  -8  -3    8.80    5.00
  -4   8  -3    9.70    2.70
  -4   8  -3   11.70    4.50
  -4   8  -3   11.40    4.40
   4   8   3    7.20    2.20
   4   8   3    6.70    2.30
  -4   8  -3    9.40    2.10
   5  -8   3    7.90    2.70
  -5  -8  -3    7.60    4.30
  -5  -8  -3    7.60    4.00
  -5   8  -3    8.30    2.60
  -5   8  -3   13.30    2.30
   5   8   3    6.20    2.20
   5   8   3    7.30    2.60
  -5   8  -3    5.30    4.70
  -5   8  -3    4.80    4.70
   6  -8   3    2.00    2.60
  -6   8  -3    3.50    2.80
  -6   8  -3   -0.60    8.80
   6   8   3    1.50    1.90
  -6   8  -3    5.40    9.70
  -6   8  -3    4.60    2.00
   6   8   3   -0.70    2.20
   7  -8   3   -2.10    2.60
  -7   8  -3    3.80    2.10
  -7   8  -3    2.70    2.70
   7   8   3   -2.60    2.30
   7   8   3    1.30    2.00
  -7   8  -3    8.40   12.50
   8  -8   3   10.80    3.40
  -8   8  -3    8.80    3.30
   8   8   3    8.00    2.50
   8   8   3    5.30    3.00
  -6   9   3    1.80    3.20
  -6   9   3   -2.20    2.70
   6   9  -3    2.20    2.80
   6   9  -3   -0.20    1.90
  -5   9   3    0.40    2.20
   5   9  -3    0.50    2.20
  -5   9   3    4.80    2.80
   4   9  -3   -2.20    2.20
  -4   9   3    1.10    2.10
   4   9  -3    2.00    2.00
  -3   9   3   -2.20    2.30
   3   9  -3    1.00    2.30
   3   9  -3    0.10    1.80
  -3   9   3    0.50    2.10
   2   9  -3   -0.50    2.00
   2   9  -3   -0.30    2.10
  -2   9   3   -1.90    2.00
  -2   9   3   -3.00    2.00
  -1   9   3    7.80    2.50
   1   9  -3    6.70    2.50
   1   9  -3   12.30    2.80
  -1   9   3    8.80    2.60
   0   9  -3   -2.30    2.10
   0   9   3   -2.30    1.90
   0   9   3    3.20    2.30
   0   9  -3   -0.50    2.10
   1   9   3   15.70    2.90
   1   9   3   16.00    2.80
  -1   9  -3   14.90    2.90
  -1   9  -3   12.70    3.10
  -2   9  -3   -1.10    2.40
   2   9   3    1.10    2.10
   2   9   3    0.40    2.30
  -2   9  -3    0.40    2.10
   3   9   3   -0.10    2.10
  -3   9  -3    0.70    2.70
   3   9   3   -0.10    2.50
  -3   9  -3    1.80    2.20
   4   9   3    5.20    2.50
  -4   9  -3    8.10    2.60
  -4   9  -3    5.00    3.00
  -5   9  -3   22.60    4.10
   5   9   3   25.00    3.70
   5   9   3   17.70    5.30
  -5   9  -3   21.90    3.10
  15   0  -4    0.40    3.00
  14   0  -4   14.00    2.50
  14   0  -4   10.50    2.00
 -14   0   4   10.70    3.50
 -14   0   4   13.60    3.50
 -13   0   4   -1.90    2.70
 -13   0   4    0.00    2.70
  13   0  -4   -0.80    1.50
  13   0  -4   -0.60    1.20
  12   0  -4    1.70    1.40
 -12   0   4   -0.70    2.20
  12   0  -4    0.10    1.10
 -12   0   4   -2.80    2.20
 -11   0   4   -1.80    1.40
  11   0  -4    0.30    1.10
  11   0  -4    1.10    1.00
 -11   0   4    1.40    1.90
 -11   0   4   -0.30    1.70
 -11   0   4   -0.70    1.40
  10   0  -4  178.18    5.90
  10   0  -4  173.18    5.20
  10   0  -4  161.18    4.80
 -10   0   4  184.68    6.80
 -10   0   4  175.98    6.40
 -10   0   4  171.68    6.70
 -10   0   4  173.58    6.40
  10   0  -4  171.78    5.90
  -9   0   4   -0.10    0.60
  -9   0   4   -0.80    1.00
  -9   0   4    0.70    1.20
  -9   0   4    1.60    1.30
   9   0  -4    0.70    0.70
   9   0  -4    0.20    0.70
  -9   0   4   -0.60    1.00
   9   0  -4   -1.00    0.60
   8   0  -4  328.17    8.90
   8   0  -4  309.47    8.90
  -8   0   4  318.37    9.60
  -8   0   4  304.87    8.50
  -8   0   4  323.67    9.60
  -8   0   4  309.57    9.30
   8   0  -4  303.87    8.30
  -8   0   4  318.97    9.40
  -7   0   4    1.50    0.90
   7   0  -4    0.00    0.50
  -7   0   4    0.90    0.90
  -7   0   4    0.00    0.80
  -7   0   4    1.00    0.50
   7   0  -4    0.20    0.50
  -7   0   4    0.70    0.80
   7   0  -4    0.00    0.50
   6   0  -4  277.87    7.50
  -6   0   4  266.27    7.70
  -6   0   4  275.77    7.10
  -6   0   4  277.17    7.80
  -6   0   4  272.77    7.10
  -6   0   4  265.77    7.90
   6   0  -4  263.97    7.20
  -6   0   4  273.27    7.90
  -6   0   4  272.97    7.20
  -5   0   4    1.20    0.50
   5   0  -4    1.10    0.40
   5   0  -4    0.60    0.40
  -5   0   4    2.80    0.60
   4   0  -4  168.68    5.00
  -4   0   4  175.48    4.90
   4   0  -4  172.98    4.70
  -4   0   4  178.68    5.00
  -4   0   4  173.28    4.80
   4   0  -4  171.58    5.00
   4   0  -4  171.58    4.70
  -4   0   4  171.68    4.50
   4   0  -4  168.58    4.70
  -4   0   4  172.68    4.60
   3   0  -4   -0.10    0.30
  -3   0   4    0.00    0.30
   3   0  -4    0.60    0.30
   3   0  -4    1.00    0.30
  -3   0   4    0.50    0.30
  -3   0   4    0.00    0.30
   2   0  -4 1719.53   41.60
   2   0  -4 1700.33   41.70
   2   0  -4 1634.64   41.70
  -2   0   4 1672.03   41.40
  -2   0   4 1717.83   41.60
  -2   0   4 1717.43   41.50
  -2   0   4 1706.73   41.70
   2   0  -4 1718.23   41.50
  -2   0   4 1730.93   41.70
   2   0  -4 1671.63   41.70
  -1   0   4    0.80    0.30
   1   0  -4    0.10    0.40
   1   0  -4    0.70    0.40
   1   0  -4    0.40    0.30
  -1   0   4    0.80    0.20
  -1   0   4    0.90    0.50
  -1   0   4    1.10    0.50
   0   0   4 1604.54   39.50
   0   0  -4 1612.24   39.90
   0   0  -4 1638.94   39.90
   0   0  -4 1633.34   39.50
   0   0   4 1609.24   39.90
   0   0   4 1584.94   39.40
   0   0   4 1622.04   40.00
   0   0   4 1557.74   39.50
   0   0  -4 1587.24   39.40
   0   0  -4 1632.74   39.60
  -1   0  -4    0.30    0.30
   1   0   4    0.10    0.60
   1   0   4    1.20    0.60
   1   0   4    0.10    0.30
  -1   0  -4    0.00    0.40
  -1   0  -4   -0.10    0.30
  -1   0  -4   -0.30    0.60
  -1   0  -4    0.20    0.60
   1   0   4   -0.30    0.50
   1   0   4   -0.20    0.30
  -2   0  -4   76.09    2.70
   2   0   4   75.99    3.70
  -2   0  -4   74.09    3.20
  -2   0  -4   75.49    3.20
  -2   0  -4   75.99    2.80
  -2   0  -4   75.39    2.50
   2   0   4   79.49    2.80
   2   0   4   75.99    3.30
   2   0   4   77.99    3.30
   3   0   4   -0.30    0.40
  -3   0  -4   -0.50    0.40
   3   0   4   -0.40    0.60
  -3   0  -4    0.00    0.80
   3   0   4    0.70    0.90
   3   0   4    0.20    0.40
   3   0   4   -0.30    0.80
  -3   0  -4    0.10    0.80
  -3   0  -4   -0.20    0.40
  -3   0  -4   -0.20    0.50
   4   0   4 1749.92   42.50
  -4   0  -4 1675.23   43.00
   4   0   4 1742.83   43.20
  -4   0  -4 1719.13   44.00
   4   0   4 1705.63   43.00
  -4   0  -4 1702.93   42.40
  -4   0  -4 1732.03   43.90
   4   0   4 1751.82   44.10
   4   0   4 1728.43   44.00
   5   0   4    0.20    0.60
   5   0   4    0.50    1.20
  -5   0  -4    2.40    1.30
   5   0   4    0.30    0.70
   5   0   4   -0.90    1.10
  -5   0  -4    0.30    0.50
   5   0   4    0.40    0.50
  -5   0  -4   -0.40    0.70
  -5   0  -4    0.60    1.20
   6   0   4  251.97    7.90
   6   0   4  250.17    8.90
   6   0   4  246.68    6.90
  -6   0  -4  246.68    6.90
   6   0   4  249.58    8.80
  -6   0  -4  251.77   12.00
   6   0   4  229.98    7.50
  -7   0  -4   -0.80    0.70
   7   0   4   -0.70    0.80
   7   0   4    0.50    1.60
  -7   0  -4    0.60    0.90
   7   0   4    0.40    0.90
   7   0   4    0.80    0.70
   7   0   4    2.10    1.70
  -8   0  -4    0.10    1.00
  -8   0  -4    0.10    1.60
   8   0   4    0.70    1.00
  -8   0  -4   -1.10    0.80
   8   0   4    1.50    2.00
   8   0   4   -2.10    1.80
  -8   0  -4   -0.10    1.70
   8   0   4   -0.10    0.70
   8   0   4    0.20    1.10
  -9   0  -4   -1.20    1.10
  -9   0  -4    0.50    0.90
   9   0   4   -0.10    1.20
  -9   0  -4    1.30    2.20
   9   0   4    0.90    1.20
  -9   0  -4   -2.90    1.90
   9   0   4   -1.30    0.80
   9   0   4   -1.10    2.00
   9   0   4   -3.00    2.00
  10   0   4   17.40    3.30
 -10   0  -4   19.20    2.30
  10   0   4   18.60    2.70
  10   0   4   14.40    2.20
 -10   0  -4   17.90    3.30
  10   0   4   14.90    1.80
 -10   0  -4   17.90    3.40
 -10   0  -4   16.90    2.00
  10   0   4   14.00    3.40
 -11   0  -4    0.50    3.10
  11   0   4   -1.60    1.60
  11   0   4   -1.40    1.00
 -11   0  -4   -2.20    2.90
  11   0   4   -1.80    3.20
  11   0   4   -0.50    2.90
  11   0   4    1.30    1.50
 -12   0  -4   14.00    3.90
  12   0   4   17.10    2.90
 -12   0  -4   18.00    4.20
  12   0   4   18.90    2.00
  13   0   4   -1.30    1.90
  14   0   4    2.60    3.60
 -15  -1   4   -3.90    4.70
 -15  -1   4    0.40    4.80
  15  -1  -4    2.70    3.20
 -14  -1   4    7.10    2.80
  14  -1  -4    0.50    1.50
 -14  -1   4    3.60    2.80
  14   1  -4    0.30    1.60
 -14   1   4   -1.00    6.00
 -14   1   4    0.20    5.20
  14   1  -4    1.70    1.40
 -13  -1   4   -1.70    2.10
 -13  -1   4   -0.20    2.10
  13  -1  -4   -1.60    1.70
  13  -1  -4    0.20    1.50
 -13   1   4   -0.30    3.10
  13   1  -4    1.10    1.20
  13   1  -4    0.40    1.10
  13   1  -4   -1.60    1.30
 -13   1   4    0.00    3.00
 -12  -1   4   36.30    3.50
 -12  -1   4   42.40    3.50
  12  -1  -4   44.90    3.30
  12  -1  -4   35.30    3.90
 -12   1   4   34.40    4.00
  12   1  -4   45.20    2.90
 -12   1   4   27.90    3.70
  12   1  -4   38.50    2.20
  12   1  -4   34.20    2.50
  12   1  -4   41.60    2.80
 -11  -1   4   15.60    2.60
  11  -1  -4   16.60    2.20
 -11  -1   4   15.80    2.50
 -11  -1   4   15.00    1.80
  11  -1  -4   14.00    1.90
 -11  -1   4   19.70    2.40
  11   1  -4   15.80    1.60
  11   1  -4   17.10    2.00
 -11   1   4   15.20    2.50
  11   1  -4   15.80    1.90
  11   1  -4   14.90    1.70
 -11   1   4   20.00    2.80
 -11   1   4   14.00    2.60
 -11   1   4   17.00    2.10
 -11   1   4   12.60    2.70
 -10  -1   4   15.00    1.80
 -10  -1   4   15.10    1.80
 -10  -1   4   13.60    1.60
  10  -1  -4   14.60    2.00
 -10  -1   4   11.20    1.60
  10  -1  -4   18.60    2.20
 -10   1   4   15.50    2.50
  10   1  -4   16.70    1.80
  10   1  -4   13.50    1.70
 -10   1   4    9.00    2.00
  10   1  -4   13.40    1.50
 -10   1   4   14.30    2.60
 -10   1   4    8.90    1.90
 -10   1   4   17.10    1.80
  10   1  -4   14.80    1.80
   9  -1  -4   15.60    1.90
   9  -1  -4   17.80    1.80
  -9  -1   4   16.10    1.70
  -9  -1   4   17.50    2.00
  -9  -1   4   17.40    1.80
  -9  -1   4   16.10    1.70
   9   1  -4   17.00    1.50
   9   1  -4   14.30    1.60
  -9   1   4   14.60    2.20
   9   1  -4   17.30    1.50
  -9   1   4   17.30    1.70
  -9   1   4   15.20    2.20
   9   1  -4   16.40    1.50
  -9   1   4   14.40    2.20
   8  -1  -4  389.86   11.10
  -8  -1   4  393.16   10.70
  -8  -1   4  400.46   10.80
  -8  -1   4  408.06   10.80
  -8  -1   4  396.16   10.70
   8  -1  -4  384.26   11.20
  -8   1   4  389.76   12.40
  -8   1   4  397.06   12.40
   8   1  -4  410.06   10.60
  -8   1   4  397.46   11.80
   8   1  -4  386.66   10.50
  -8   1   4  386.46   11.80
  -8   1   4  385.36   10.80
   8   1  -4  395.56   10.60
   8   1  -4  384.96   10.60
  -7  -1   4   21.40    1.90
   7  -1  -4   18.40    1.60
  -7  -1   4   19.90    1.90
   7  -1  -4   22.10    1.60
  -7  -1   4   24.70    1.50
  -7  -1   4   24.10    1.50
   7   1  -4   21.90    1.30
  -7   1   4   20.00    2.00
   7   1  -4   23.20    1.50
  -7   1   4   21.90    1.50
  -7   1   4   25.20    2.30
  -7   1   4   20.20    2.10
   7   1  -4   24.20    1.50
   7   1  -4   21.00    1.20
  -7   1   4   21.70    2.30
  -6  -1   4    9.40    0.80
   6  -1  -4    8.70    1.10
   6  -1  -4    7.90    1.10
  -6  -1   4    8.80    0.90
   6  -1  -4   10.30    0.60
  -6  -1   4    9.30    0.80
  -6  -1   4    9.30    0.90
  -6   1   4   13.00    1.60
  -6   1   4   11.20    1.10
   6   1  -4    8.90    0.80
   6   1  -4    8.40    1.00
  -6   1   4   10.20    1.10
   6   1  -4    8.00    0.70
   6   1  -4    7.70    1.00
  -6   1   4    7.60    1.30
  -5  -1   4  461.45   11.80
  -5  -1   4  457.05   11.20
  -5  -1   4  461.45   11.20
   5  -1  -4  462.05   12.60
   5  -1  -4  441.86   11.90
   5  -1  -4  444.56   12.00
  -5  -1   4  468.25   11.20
  -5  -1   4  460.95   11.20
   5  -1  -4  440.36   12.50
  -5   1   4  439.16   11.80
  -5   1   4  451.95   11.30
   5   1  -4  442.46   11.80
  -5   1   4  410.96   13.00
  -5   1   4  454.55   12.50
  -5   1   4  449.36   12.40
   4  -1  -4    0.70    0.60
   4  -1  -4    0.90    0.30
   4  -1  -4    1.10    0.40
   4  -1  -4    1.20    0.40
   4  -1  -4    0.30    0.60
  -4  -1   4    2.00    0.50
   4   1  -4    1.00    0.40
  -4   1   4    0.30    0.40
  -4   1   4    0.90    0.60
  -4   1   4    0.50    0.50
  -4   1   4    0.70    0.30
  -4   1   4    0.50    0.40
   3  -1  -4    2.60    0.40
   3  -1  -4    2.50    0.50
   3  -1  -4    3.10    0.50
  -3  -1   4    2.50    0.30
   3  -1  -4    3.50    0.80
  -3  -1   4    2.50    0.50
  -3  -1   4    2.70    0.30
   3  -1  -4    2.50    0.60
   3   1  -4    3.60    0.30
  -3   1   4    1.50    0.60
  -3   1   4    3.20    0.40
  -3   1   4    3.10    0.50
  -3   1   4    2.00    0.60
   3   1  -4    1.80    0.50
   2  -1  -4 5027.40  123.69
  -2  -1   4 5101.29  123.69
  -2  -1   4 5152.68  123.69
   2   1  -4 5113.39  123.89
   1  -1  -4  357.76    9.40
   1  -1  -4  370.06    9.90
  -1  -1   4  366.06    9.30
   1  -1  -4  371.06    9.40
  -1  -1   4  372.16    9.70
  -1  -1   4  369.96    9.70
  -1  -1   4  371.06    9.20
   1  -1  -4  360.96    9.90
  -1  -1   4  363.76    9.90
  -1   1   4  362.56    9.50
   1   1  -4  355.06    9.50
   1   1  -4  370.26    9.30
  -1   1   4  359.06    9.90
   1   1  -4  360.56    9.70
  -1   1   4  351.66    9.90
   1   1  -4  357.96   10.00
  -1   1   4  361.76    9.40
   1   1  -4  362.36    9.60
  -1   1   4  352.66    9.40
   0  -1   4 1856.01   44.90
   0  -1  -4 1855.71   45.40
   0  -1  -4 1791.32   44.90
   0  -1  -4 1806.62   45.40
   0  -1   4 1814.02   45.40
   0  -1   4 1835.12   45.50
   0   1   4 1838.92   45.40
   0   1  -4 1867.41   45.50
   0   1  -4 1868.81   44.90
   0   1  -4 1757.72   44.90
   0   1  -4 1857.41   45.00
   0   1   4 1832.72   45.40
   0   1   4 1805.32   45.20
   0   1  -4 1834.32   45.40
   0   1   4 1806.72   44.90
  -1  -1  -4  109.49    3.90
   1  -1   4  103.59    5.40
   1  -1   4  108.59    3.50
  -1  -1  -4  112.69    3.40
   1  -1   4  114.99    3.50
  -1  -1  -4  105.59    3.90
  -1  -1  -4  109.39    3.50
  -1   1  -4  107.69    3.30
   1   1   4  112.39    3.40
   1   1   4  114.89    4.00
  -1   1  -4  103.09    3.60
   1   1   4  106.99    3.90
   1   1   4  110.19    3.40
   1   1   4  109.09    3.50
   2  -1   4    5.00    0.90
   2  -1   4    2.20    0.90
  -2  -1  -4    3.80    0.70
  -2  -1  -4    2.40    0.90
   2  -1   4    3.80    1.00
  -2  -1  -4    3.70    0.60
   2  -1   4    2.20    0.50
  -2  -1  -4    5.00    0.80
  -2  -1  -4    4.50    1.00
  -2   1  -4    0.80    0.90
   2   1   4    4.10    0.60
  -2   1  -4    2.80    1.00
  -2   1  -4    3.10    0.60
   2   1   4    3.20    0.60
  -2   1  -4    3.80    0.60
  -2   1  -4    2.90    0.60
   2   1   4    1.50    0.80
   2   1   4    2.40    0.80
   3  -1   4  347.67    9.60
  -3  -1  -4  344.97    9.40
  -3  -1  -4  334.27    9.10
   3  -1   4  321.17   10.30
  -3  -1  -4  335.67    9.90
  -3  -1  -4  334.87   10.00
   3  -1   4  333.47   10.40
   3  -1   4  338.67    9.50
   3  -1   4  327.67    9.20
   3   1   4  342.57    9.40
   3   1   4  334.97   10.00
   3   1   4  336.17   10.00
  -3   1  -4  345.67   10.40
   3   1   4  338.77    9.20
  -3   1  -4  346.07    9.60
  -3   1  -4  352.26   10.50
   3   1   4  344.87    9.20
  -3   1  -4  342.97    8.90
  -4  -1  -4  289.77    8.40
   4  -1   4  289.77    9.50
   4  -1   4  289.47    8.50
   4  -1   4  289.67    7.80
  -4  -1  -4  299.37    8.10
   4  -1   4  292.57    9.50
  -4   1  -4  284.87    9.50
  -4   1  -4  286.97    8.50
   4   1   4  299.37    8.10
  -4   1  -4  283.97    7.70
   4   1   4  287.67    8.20
   4   1   4  298.47    8.50
   4   1   4  289.57    9.20
  -4   1  -4  291.77    9.50
   4   1   4  283.67    9.10
   5  -1   4  579.44   16.50
   5  -1   4  556.24   15.30
  -5  -1  -4  535.85   14.50
  -5  -1  -4  540.15   15.40
   5  -1   4  542.25   15.10
   5  -1   4  563.14   14.20
   5  -1   4  558.84   16.40
  -5  -1  -4  561.04   14.90
   5   1   4  555.54   15.90
  -5   1  -4  563.04   15.20
  -5   1  -4  557.54   14.20
   5   1   4  566.54   15.10
   5   1   4  542.85   15.90
  -5   1  -4  566.34   16.40
  -5   1  -4  557.94   16.30
   5   1   4  565.54   14.60
   5   1   4  541.25   14.80
  -5   1  -4  529.55   15.10
   6  -1   4  182.38    7.50
  -6  -1  -4  191.28    6.10
   6  -1   4  179.18    7.40
   6  -1   4  179.18    6.50
  -6  -1  -4  161.98    6.80
  -6  -1  -4  167.88    6.80
   6  -1   4  188.78    5.40
  -6  -1  -4  190.78    5.80
   6  -1   4  201.58    6.60
  -6   1  -4  192.28    7.60
   6   1   4  194.88    5.80
  -6   1  -4  204.18    7.60
   6   1   4  186.18    7.20
   6   1   4  192.08    7.30
   6   1   4  204.58    6.50
  -6   1  -4  181.68    5.30
   6   1   4  191.88    6.10
  -6   1  -4  192.08    6.40
  -7  -1  -4   86.39    3.50
   7  -1   4   86.29    3.00
   7  -1   4   81.19    5.60
   7  -1   4   88.59    5.20
  -7  -1  -4   86.99    3.70
  -7  -1  -4   86.49    4.70
   7  -1   4   97.59    5.40
  -7  -1  -4   98.29    4.90
   7   1   4   95.09    5.00
  -7   1  -4   84.39    5.10
   7   1   4   92.19    4.00
   7   1   4   88.29    3.40
   7   1   4   84.49    3.70
  -7   1  -4   82.99    5.10
   7   1   4   85.59    4.80
  -7   1  -4   90.19    3.00
  -8  -1  -4   35.80    2.30
   8  -1   4   39.30    1.80
  -8  -1  -4   38.70    3.70
  -8  -1  -4   33.20    3.60
   8  -1   4   40.80    4.30
   8  -1   4   42.50    3.00
  -8  -1  -4   43.30    2.70
   8  -1   4   41.20    4.30
   8   1   4   32.40    3.90
   8   1   4   43.00    4.00
   8   1   4   38.00    2.70
  -8   1  -4   36.70    4.00
   8   1   4   43.10    3.00
   8   1   4   37.40    2.20
  -8   1  -4   38.30    4.00
  -8   1  -4   37.50    1.80
   9  -1   4    2.10    0.80
   9  -1   4    2.60    2.40
   9  -1   4    3.60    1.60
   9  -1   4    1.70    2.30
  -9  -1  -4    3.80    2.10
   9  -1   4    2.60    1.30
  -9  -1  -4    0.90    1.10
  -9  -1  -4    4.60    2.20
  -9  -1  -4    0.80    1.10
   9   1   4    1.30    2.20
   9   1   4    1.10    1.20
   9   1   4    2.20    2.20
  -9   1  -4    2.00    2.40
   9   1   4    0.70    1.00
   9   1   4    3.10    1.40
  -9   1  -4    4.00    2.60
  -9   1  -4    1.50    0.80
  -9   1  -4    2.60    1.30
  10  -1   4    1.10    2.70
  10  -1   4    0.30    1.60
  10  -1   4    0.20    2.70
 -10  -1  -4    1.70    1.40
 -10  -1  -4    3.60    2.90
 -10  -1  -4    1.60    2.80
 -10  -1  -4    1.00    1.60
  10  -1   4    1.10    1.50
  10   1   4    1.90    1.20
  10   1   4    2.80    1.50
  10   1   4    2.10    2.80
  10   1   4    0.90    1.40
 -10   1  -4    1.30    2.40
  10   1   4    1.40    2.80
 -11  -1  -4    2.50    2.70
 -11  -1  -4   -2.00    1.60
  11  -1   4    3.20    2.80
  11  -1   4    1.00    1.90
 -11  -1  -4    5.30    2.90
  11   1   4    1.00    1.50
 -11   1  -4    2.00    3.30
  11   1   4    0.80    1.30
  11   1   4   -0.40    1.60
 -11   1  -4   -0.50    3.30
  11   1   4    1.30    2.90
  11   1   4   -0.10    2.90
 -12  -1  -4    1.00    3.40
 -12  -1  -4    7.30    3.70
  12   1   4    8.40    2.20
 -12   1  -4   11.10    4.20
  12   1   4   11.20    1.70
  12   1   4    3.60    3.40
  12   1   4    1.60    3.50
 -12   1  -4    6.10    3.90
  13  -1   4    2.20    2.20
  13   1   4    2.50    2.00
  14  -1   4   -2.40    3.20
  14   1   4    1.80    2.40
  15  -2  -4    0.70    2.20
  15   2  -4    1.00    1.80
  15   2  -4    2.80    2.20
  14  -2  -4    1.50    1.70
  14   2  -4    1.30    1.40
  14   2  -4   -1.00    1.40
  14   2  -4    1.40    2.00
  13  -2  -4    0.50    1.50
 -13  -2   4   -1.20    2.10
 -13  -2   4    0.10    2.00
 -13   2   4    1.10    3.50
 -13   2   4    2.60    3.60
  13   2  -4    0.40    1.20
  13   2  -4    0.90    1.20
  13   2  -4    2.40    1.80
 -12  -2   4    4.60    1.40
 -12  -2   4    3.80    1.30
  12  -2  -4    4.00    1.50
  12  -2  -4    3.30    1.90
  12   2  -4    1.80    1.20
  12   2  -4    1.90    1.20
 -12   2   4    3.10    1.90
 -12   2   4    3.00    2.90
  12   2  -4    2.60    1.20
 -12   2   4    7.40    3.10
 -11  -2   4   55.59    2.70
 -11  -2   4   57.29    2.70
 -11  -2   4   55.49    2.60
 -11  -2   4   52.79    2.70
  11  -2  -4   51.39    3.50
  11  -2  -4   49.30    3.70
 -11   2   4   56.39    4.80
  11   2  -4   54.79    2.70
 -11   2   4   62.99    4.90
  11   2  -4   59.79    2.90
 -11   2   4   55.59    7.50
 -11   2   4   55.19    3.40
  11   2  -4   55.89    3.00
 -11   2   4   65.99    8.20
 -10  -2   4   81.09    3.00
  10  -2  -4   85.59    4.40
  10  -2  -4   89.19    4.20
 -10  -2   4   82.79    3.10
 -10  -2   4   84.19    3.10
 -10  -2   4   84.89    3.10
  10   2  -4   79.09    3.10
 -10   2   4   84.19    5.60
  10   2  -4   84.69    3.30
  10   2  -4   88.49    3.60
 -10   2   4   78.79    3.90
 -10   2   4   65.69    7.70
 -10   2   4   70.89    7.30
 -10   2   4   80.09    5.50
   9  -2  -4  223.58    7.40
   9  -2  -4  202.08    7.40
  -9  -2   4  218.28    6.10
  -9  -2   4  223.78    6.10
  -9  -2   4  220.78    6.10
  -9  -2   4  227.98    6.10
  -9   2   4  208.88    8.30
   9   2  -4  230.08    6.40
  -9   2   4  218.98    8.80
  -9   2   4  221.18    7.20
  -9   2   4  210.58    8.30
   9   2  -4  223.88    6.90
   9   2  -4  220.48    7.00
   9   2  -4  219.38    6.20
  -9   2   4  206.38    8.60
  -8  -2   4   32.20    1.50
  -8  -2   4   36.30    1.40
  -8  -2   4   34.00    1.40
   8  -2  -4   28.40    2.40
  -8  -2   4   32.00    1.50
   8  -2  -4   30.80    2.20
   8   2  -4   33.50    2.10
  -8   2   4   35.50    3.10
  -8   2   4   31.70    3.00
  -8   2   4   39.00    3.50
  -8   2   4   30.40    3.30
   8   2  -4   33.30    1.60
   8   2  -4   32.20    2.30
   8   2  -4   30.00    1.50
   7  -2  -4  161.58    5.80
   7  -2  -4  164.68    5.60
  -7   2   4  165.08    6.40
   7   2  -4  175.48    4.70
   7   2  -4  163.38    4.50
  -7   2   4  162.98    6.40
   7   2  -4  167.48    5.30
  -7   2   4  164.88    5.60
   7   2  -4  161.98    5.40
   6  -2  -4  278.17    9.30
   6  -2  -4  292.37    9.30
   6  -2  -4  273.27    8.50
   6  -2  -4  287.17    8.40
   6   2  -4  286.67    9.10
  -6   2   4  283.47    9.20
  -6   2   4  282.67    9.10
  -6   2   4  291.87    8.70
   5  -2  -4   15.20    1.50
   5  -2  -4   19.20    2.00
   5  -2  -4   13.30    0.80
   5  -2  -4   18.70    2.00
  -5   2   4   14.30    1.80
   5   2  -4   12.40    1.30
   5   2  -4   12.20    1.30
  -5   2   4   14.20    0.80
  -5   2   4   10.00    1.50
   4  -2  -4    8.70    1.10
  -4  -2   4    9.70    1.10
   4  -2  -4    9.10    1.00
   4  -2  -4   10.20    1.50
   4  -2  -4    9.70    0.80
   4  -2  -4    9.50    1.50
  -4   2   4    9.50    1.40
  -4   2   4    8.00    0.80
   4   2  -4    7.50    0.90
  -4   2   4    8.30    1.10
  -4   2   4    9.70    1.10
  -4   2   4   10.50    1.40
   3  -2  -4   59.29    3.00
  -3  -2   4   60.29    2.40
   3  -2  -4   55.69    2.70
   3  -2  -4   57.99    2.10
   3  -2  -4   59.79    3.00
  -3   2   4   57.49    2.30
   3   2  -4   56.79    1.80
   3   2  -4   53.99    2.40
   3   2  -4   55.69    2.00
  -3   2   4   60.79    2.50
   3   2  -4   56.89    1.90
  -3   2   4   60.39    3.00
   3   2  -4   57.99    1.90
  -3   2   4   58.39    2.90
   3   2  -4   58.79    2.00
   2  -2  -4 1359.26   34.30
  -2  -2   4 1338.17   32.90
   2  -2  -4 1315.17   33.70
   2  -2  -4 1334.87   33.70
   2  -2  -4 1387.86   34.30
  -2  -2   4 1333.47   33.60
  -2  -2   4 1369.66   32.90
   2  -2  -4 1352.16   33.30
   2   2  -4 1342.07   33.40
   2   2  -4 1381.06   33.10
  -2   2   4 1331.67   33.30
  -2   2   4 1361.06   33.50
  -2   2   4 1340.27   33.70
   2   2  -4 1290.77   33.50
   2   2  -4 1322.07   33.40
  -2   2   4 1359.56   34.30
   2   2  -4 1337.17   33.10
   2   2  -4 1363.26   33.50
   2   2  -4 1327.67   33.50
  -2   2   4 1365.26   34.20
   1  -2  -4 1687.03   41.30
   1  -2  -4 1629.74   41.50
  -1  -2   4 1658.63   41.40
   1  -2  -4 1631.54   42.30
   1  -2  -4 1703.43   41.30
  -1  -2   4 1699.43   41.10
   1  -2  -4 1621.84   42.30
  -1  -2   4 1717.13   41.10
   1   2  -4 1611.74   41.40
   1   2  -4 1672.43   41.20
   1   2  -4 1707.93   41.80
   1   2  -4 1684.03   41.20
   1   2  -4 1703.23   41.80
  -1   2   4 1646.64   42.90
  -1   2   4 1637.74   42.90
  -1   2   4 1710.43   41.30
  -1   2   4 1701.03   41.30
   0  -2   4   21.30    1.80
   0  -2  -4   23.30    1.70
   0  -2   4   26.10    1.90
   0  -2   4   21.70    1.30
   0  -2   4   24.50    1.40
   0  -2  -4   25.10    1.30
   0  -2  -4   23.30    1.40
   0  -2  -4   22.30    1.80
   0   2   4   22.80    1.50
   0   2   4   25.40    1.80
   0   2  -4   21.40    1.30
   0   2  -4   23.50    1.40
   0   2  -4   22.40    1.80
   0   2  -4   23.40    1.80
   0   2  -4   20.80    1.30
   0   2   4   23.00    1.40
   0   2   4   27.20    1.90
   1  -2   4   64.19    2.40
  -1  -2  -4   60.69    2.90
  -1  -2  -4   63.89    2.50
  -1  -2  -4   62.39    2.50
   1  -2   4   67.69    3.20
  -1  -2  -4   63.99    2.40
   1  -2   4   63.49    2.60
  -1  -2  -4   60.39    2.90
   1  -2   4   65.19    2.60
   1  -2   4   66.49    3.20
  -1   2  -4   66.99    2.40
  -1   2  -4   63.39    3.20
  -1   2  -4   73.79    3.00
   1   2   4   62.19    2.40
  -1   2  -4   64.19    2.60
   1   2   4   62.79    3.00
  -1   2  -4   68.39    3.30
   1   2   4   63.89    2.60
   1   2   4   70.19    3.10
   1   2   4   63.69    2.50
   2  -2   4  250.97    7.50
  -2  -2  -4  245.78    7.80
  -2  -2  -4  258.37    7.90
   2  -2   4  257.57    8.40
   2  -2   4  260.07    7.60
   2  -2   4  262.77    7.10
  -2  -2  -4  250.87    7.30
   2  -2   4  259.67    8.40
  -2  -2  -4  256.37    7.30
   2   2   4  263.17    7.40
  -2   2  -4  254.57    8.40
  -2   2  -4  263.47    8.50
  -2   2  -4  254.07    7.60
   2   2   4  261.27    7.40
  -2   2  -4  265.47    7.60
   2   2   4  245.18    7.90
   2   2   4  255.97    7.90
   2   2   4  256.87    7.20
  -2   2  -4  269.17    7.10
   3  -2   4 1474.55   37.20
   3  -2   4 1472.05   38.30
   3  -2   4 1485.05   38.30
   3  -2   4 1493.45   37.20
   3  -2   4 1485.85   36.40
  -3  -2  -4 1415.26   37.50
  -3  -2  -4 1492.25   36.90
   3   2   4 1441.56   36.70
  -3   2  -4 1453.65   38.30
  -3   2  -4 1484.45   36.40
   3   2   4 1502.55   36.90
  -3   2  -4 1476.85   37.20
   3   2   4 1473.05   37.60
   3   2   4 1496.85   37.00
   3   2   4 1464.05   37.60
  -3   2  -4 1452.75   37.30
  -3   2  -4 1467.35   38.30
   4  -2   4  373.26   12.10
  -4  -2  -4  377.66   10.60
   4  -2   4  396.86   11.10
   4  -2   4  383.16   12.20
  -4  -2  -4  372.16   10.50
   4  -2   4  385.26   10.10
  -4  -2  -4  390.16   10.50
   4   2   4  383.36   11.50
   4   2   4  392.46   11.50
  -4   2  -4  384.26   12.20
  -4   2  -4  382.46   10.10
  -4   2  -4  383.66   12.20
   4   2   4  376.36   10.50
   4   2   4  395.26   10.80
   4   2   4  382.76   10.60
  -4   2  -4  371.96   11.00
  -5  -2  -4  165.08    5.70
   5  -2   4  152.38    6.80
   5  -2   4  161.78    6.90
   5  -2   4  165.88    5.90
  -5  -2  -4  166.38    6.20
  -5  -2  -4  171.68    6.30
   5  -2   4  169.78    4.90
  -5  -2  -4  160.08    5.40
   5  -2   4  166.68    6.00
  -5   2  -4  168.38    4.80
   5   2   4  168.98    6.40
  -5   2  -4  171.38    6.00
  -5   2  -4  178.88    7.20
  -5   2  -4  170.98    7.10
   5   2   4  174.68    5.50
   5   2   4  172.08    6.50
   5   2   4  164.18    5.60
  -5   2  -4  164.68    5.90
   5   2   4  167.38    5.40
   6  -2   4   28.00    3.80
   6  -2   4   25.60    2.30
   6  -2   4   25.70    3.70
  -6  -2  -4   25.80    2.70
  -6  -2  -4   24.40    1.90
   6  -2   4   25.40    2.40
   6  -2   4   25.40    1.40
  -6  -2  -4   23.50    1.80
  -6  -2  -4   26.00    2.70
   6   2   4   26.20    2.80
  -6   2  -4   23.90    1.40
   6   2   4   26.80    1.90
   6   2   4   24.10    1.90
  -6   2  -4   24.10    3.70
   6   2   4   28.30    2.90
  -6   2  -4   16.30    3.20
   6   2   4   26.00    2.10
  -6   2  -4   28.50    2.30
   7  -2   4   22.90    3.40
  -7  -2  -4   26.10    3.00
   7  -2   4   20.40    3.50
   7  -2   4   24.20    3.80
   7  -2   4   27.20    2.60
  -7  -2  -4   26.20    3.00
  -7  -2  -4   28.50    2.10
  -7   2  -4   27.70    2.60
  -7   2  -4   31.60    3.80
  -7   2  -4   29.80    3.70
   7   2   4   31.80    2.10
   7   2   4   23.00    2.80
   7   2   4   31.00    2.20
   7   2   4   21.40    2.80
   7   2   4   30.20    2.40
  -7   2  -4   26.80    1.40
   8  -2   4    0.90    0.60
  -8  -2  -4    0.00    2.90
   8  -2   4   -0.40    1.10
   8  -2   4   -0.60    1.30
  -8  -2  -4   -0.20    1.00
  -8   2  -4    1.60    2.20
   8   2   4   -3.20    3.20
   8   2   4   -0.10    1.00
  -8   2  -4   -0.40    1.10
   8   2   4    0.00    1.00
  -8   2  -4    4.90    2.70
  -8   2  -4    0.90    0.60
   8   2   4    0.70    1.00
  -9  -2  -4    9.20    2.30
   9  -2   4   11.90    2.00
  -9  -2  -4    8.00    2.40
   9  -2   4    8.10    1.90
  -9  -2  -4   11.50    1.70
   9   2   4   11.70    1.90
   9   2   4   17.40    2.80
  -9   2  -4    7.90    3.00
   9   2   4   11.20    1.70
   9   2   4    8.20    2.50
  -9   2  -4    3.70    2.70
 -10  -2  -4   17.60    3.20
 -10  -2  -4   20.20    3.20
  10  -2   4   16.30    2.30
 -10  -2  -4   20.20    2.60
  10  -2   4   17.90    2.60
  10   2   4   20.30    2.30
 -10   2  -4   10.40    3.40
 -10   2  -4   18.70    4.20
  10   2   4   21.10    3.50
 -10   2  -4   18.40    3.80
  10   2   4   20.10    2.90
 -10   2  -4   25.10    4.40
  10   2   4   25.10    2.50
  10   2   4   21.30    3.70
 -11  -2  -4   16.30    3.40
 -11  -2  -4   12.70    3.30
 -11   2  -4   14.00    4.10
 -11   2  -4   10.60    2.50
  11   2   4   16.00    2.30
  11   2   4    5.60    3.10
  11   2   4   17.60    2.50
  11   2   4   13.00    3.40
 -11   2  -4   17.80    4.10
  11   2   4   11.40    1.80
 -12  -2  -4    1.20    3.30
  12  -2   4    2.00    2.10
 -12  -2  -4    2.90    3.30
  12   2   4    2.00    3.60
 -12   2  -4    0.90    5.60
  12   2   4    3.90    3.50
  12   2   4    2.30    1.80
  12   2   4   -0.30    1.60
 -12   2  -4    0.90    5.50
  13  -2   4    6.90    2.60
  13   2   4    4.20    2.20
  13   2   4    9.60    2.20
  14  -3  -4   23.60    3.10
  14   3  -4   15.80    2.50
  14   3  -4   20.40    2.60
  14   3  -4   26.80    2.80
  13  -3  -4   -0.20    1.60
 -13   3   4    3.40    4.40
  13   3  -4   -1.60    1.10
 -13   3   4    4.90    4.20
  13   3  -4    0.60    1.20
  12  -3  -4   18.00    2.50
  12  -3  -4   15.30    2.70
 -12   3   4   17.10    2.80
 -12   3   4   18.70    4.30
 -12   3   4   17.80    4.20
  12   3  -4   20.10    2.10
  12   3  -4   17.80    1.90
  12   3  -4   19.90    2.30
  11  -3  -4   11.00    2.20
  11  -3  -4   11.00    1.90
  11   3  -4    9.70    1.60
  11   3  -4   10.00    1.30
 -11   3   4    8.30    3.10
 -11   3   4    6.80    3.20
 -11   3   4    5.80    1.80
  11   3  -4    9.30    1.30
  10  -3  -4   42.50    3.60
  10  -3  -4   51.29    3.40
 -10   3   4   46.30    4.70
  10   3  -4   47.60    2.10
  10   3  -4   46.60    2.40
  10   3  -4   50.29    3.10
 -10   3   4   42.30    4.60
   9  -3  -4  196.78    7.70
   9  -3  -4  206.18    7.40
  -9   3   4  225.08    8.90
  -9   3   4  215.28    8.80
  -9   3   4  211.08    9.60
  -9   3   4  194.28    7.30
   9   3  -4  204.88    5.80
  -9   3   4  202.28    9.40
   9   3  -4  203.68    6.90
   9   3  -4  216.48    6.10
   8  -3  -4    6.20    1.40
   8   3  -4    5.60    0.80
  -8   3   4    3.50    1.90
  -8   3   4    7.00    2.50
  -8   3   4    5.00    2.00
  -8   3   4    5.80    2.40
   8   3  -4    4.90    0.70
   7  -3  -4  445.26   14.70
   7  -3  -4  435.76   13.20
  -7   3   4  446.56   14.10
  -7   3   4  440.96   14.00
   7   3  -4  453.15   12.70
   7   3  -4  473.65   11.60
   7   3  -4  444.36   11.40
   6  -3  -4   39.40    2.70
   6  -3  -4   38.40    3.90
   6  -3  -4   40.40    2.40
   6  -3  -4   35.20    3.90
   6  -3  -4   37.70    1.60
   6   3  -4   38.40    1.40
  -6   3   4   42.80    5.10
  -6   3   4   45.80    4.70
  -6   3   4   37.50    2.50
   6   3  -4   43.10    2.40
  -6   3   4   41.70    1.60
   6   3  -4   42.90    1.60
   5  -3  -4   22.80    2.70
   5  -3  -4   22.60    2.00
   5  -3  -4   22.20    1.30
   5  -3  -4   23.60    2.70
   5  -3  -4   24.30    1.80
  -5   3   4   23.10    2.50
  -5   3   4   23.30    2.00
   5   3  -4   23.30    1.20
   5   3  -4   23.70    1.20
  -5   3   4   26.60    2.60
   5   3  -4   24.80    1.80
   5   3  -4   23.20    1.00
   5   3  -4   23.10    1.20
   5   3  -4   21.90    1.90
  -5   3   4   24.00    1.30
  -5   3   4   22.60    1.90
   4  -3  -4   51.19    2.70
   4  -3  -4   52.39    2.10
   4  -3  -4   50.79    3.30
   4  -3  -4   55.89    3.40
   4  -3  -4   50.19    2.50
  -4   3   4   55.39    3.30
   4   3  -4   53.19    2.10
  -4   3   4   55.69    3.40
  -4   3   4   48.10    3.60
   4   3  -4   54.29    2.10
  -4   3   4   53.99    2.70
   4   3  -4   52.79    1.80
   4   3  -4   50.29    2.50
   4   3  -4   51.59    1.90
   4   3  -4   49.60    2.60
  -4   3   4   54.19    2.10
  -3  -3   4   35.60    1.20
   3  -3  -4   37.10    2.80
  -3  -3   4   36.50    1.40
   3  -3  -4   30.00    1.70
   3  -3  -4   33.70    2.70
  -3   3   4   33.40    2.00
  -3   3   4   35.10    1.80
   3   3  -4   35.90    1.90
   3   3  -4   36.00    1.60
  -3   3   4   32.20    2.10
   3   3  -4   37.90    1.50
  -3   3   4   34.30    2.70
  -3   3   4   34.40    2.70
   3   3  -4   39.40    2.00
   3   3  -4   35.10    1.90
   3   3  -4   31.90    2.00
   3   3  -4   35.50    2.00
   2  -3  -4 1020.00   27.20
   2  -3  -4  992.00   26.40
  -2  -3   4 1045.60   25.70
   2  -3  -4 1025.60   25.90
  -2  -3   4 1015.90   26.20
   2  -3  -4 1030.60   26.10
  -2  -3   4 1028.50   25.40
   2  -3  -4 1026.50   27.10
   2   3  -4 1042.50   26.30
   2   3  -4 1039.30   26.40
  -2   3   4 1011.60   26.40
  -2   3   4 1066.89   27.20
   2   3  -4 1015.40   25.80
   2   3  -4 1018.40   25.70
   2   3  -4 1046.30   26.20
  -2   3   4 1052.69   27.10
  -2   3   4  982.20   26.10
   2   3  -4  992.30   26.20
  -2   3   4 1049.00   25.90
   2   3  -4 1017.60   26.40
   1  -3  -4 1156.88   29.70
  -1  -3   4 1172.98   29.40
  -1  -3   4 1198.08   29.80
   1  -3  -4 1097.89   31.80
   1  -3  -4 1215.28   30.10
   1  -3  -4 1172.28   33.10
   1  -3  -4 1171.28   29.60
  -1   3   4 1164.38   31.70
  -1   3   4 1191.88   30.00
  -1   3   4 1198.48   29.70
   1   3  -4 1197.98   29.70
   1   3  -4 1179.18   30.40
   1   3  -4 1187.78   30.20
  -1   3   4 1132.49   31.70
  -1   3   4 1176.48   29.70
   1   3  -4 1190.78   30.20
   1   3  -4 1211.98   29.60
   1   3  -4 1184.68   30.40
   0  -3   4  285.47    8.10
   0  -3  -4  291.47    8.10
   0  -3   4  282.87    8.20
   0  -3  -4  279.77    8.30
   0  -3  -4  283.97    8.60
   0  -3  -4  279.77    8.90
   0  -3  -4  272.67    8.80
   0   3  -4  283.97    8.10
   0   3   4  294.77    8.20
   0   3   4  284.17    8.90
   0   3   4  286.77    8.10
   0   3  -4  287.37    8.30
   0   3  -4  293.67    9.00
   0   3  -4  277.67    8.10
   0   3  -4  277.67    8.80
   0   3   4  285.17    8.30
   0   3  -4  288.97    8.90
   0   3   4  284.17    8.90
   0   3  -4  286.67    9.00
  -1  -3  -4   73.29    2.80
  -1  -3  -4   72.09    3.00
  -1  -3  -4   79.79    3.60
   1  -3   4   79.49    3.20
  -1  -3  -4   76.99    3.20
   1  -3   4   72.29    3.00
   1  -3   4   75.69    2.90
  -1  -3  -4   69.29    3.50
   1   3   4   73.09    3.60
   1   3   4   73.29    2.90
  -1   3  -4   73.69    3.20
   1   3   4   74.49    3.10
  -1   3  -4   74.39    3.80
  -1   3  -4   71.49    3.80
  -1   3  -4   72.49    3.90
  -1   3  -4   74.79    3.80
  -1   3  -4   71.59    3.90
  -1   3  -4   75.49    2.90
   1   3   4   77.29    3.00
   1   3   4   74.49    3.60
  -2  -3  -4  190.78    6.60
  -2  -3  -4  195.58    6.00
   2  -3   4  190.78    5.70
   2  -3   4  188.18    6.10
  -2  -3  -4  189.38    6.00
  -2  -3  -4  188.98    6.60
   2   3   4  187.28    6.00
   2   3   4  183.88    6.60
  -2   3  -4  187.28    5.70
  -2   3  -4  185.98    7.20
  -2   3  -4  189.08    6.20
   2   3   4  188.88    5.80
   2   3   4  186.48    6.00
  -2   3  -4  202.98    7.30
   2   3   4  193.18    6.70
   3  -3   4  159.18    4.90
  -3  -3  -4  162.98    5.40
  -3  -3  -4  157.48    5.00
   3  -3   4  162.48    5.70
   3  -3   4  159.18    5.60
  -3  -3  -4  156.08    5.40
  -3   3  -4  161.48    6.80
  -3   3  -4  153.78    6.50
   3   3   4  158.08    6.00
  -3   3  -4  154.28    4.90
  -3   3  -4  152.98    6.60
  -3   3  -4  163.68    6.60
   3   3   4  155.48    5.90
  -3   3  -4  166.08    5.70
   3   3   4  162.28    5.10
   3   3   4  159.08    5.40
   3   3   4  163.38    5.40
  -3   3  -4  155.68    5.60
  -4  -3  -4   69.39    2.90
  -4  -3  -4   63.79    3.50
   4  -3   4   67.39    2.60
  -4  -3  -4   65.99    3.50
   4  -3   4   65.99    3.30
   4  -3   4   67.89    3.40
  -4   3  -4   65.79    4.20
  -4   3  -4   65.69    3.40
   4   3   4   65.79    3.70
  -4   3  -4   64.79    3.40
   4   3   4   68.89    2.80
   4   3   4   72.69    3.10
   4   3   4   65.19    3.70
  -4   3  -4   67.09    4.50
  -4   3  -4   65.29    2.60
   4   3   4   66.09    3.00
  -4   3  -4   68.69    4.50
  -4   3  -4   71.29    4.30
  -5  -3  -4   -0.20    1.20
   5  -3   4   -1.20    0.60
   5  -3   4    1.30    1.10
   5  -3   4   -0.40    0.80
  -5  -3  -4   -1.20    1.20
   5   3   4    1.20    1.40
  -5   3  -4    0.30    1.00
  -5   3  -4   -0.10    0.70
   5   3   4   -0.80    0.70
  -5   3  -4    3.00    1.90
  -5   3  -4   -1.70    1.70
  -5   3  -4    0.20    1.10
  -5   3  -4    0.90    1.70
   5   3   4    0.40    0.70
   5   3   4    1.50    1.40
  -5   3  -4    3.60    2.00
  -6  -3  -4    1.20    1.40
   6  -3   4   -1.30    1.00
   6  -3   4   -1.20    0.90
  -6  -3  -4   -0.20    0.70
  -6  -3  -4   -0.40    1.40
   6  -3   4   -0.80    0.60
   6   3   4    3.40    1.70
  -6   3  -4    2.30    2.10
  -6   3  -4   -0.50    0.70
  -6   3  -4   -0.10    1.00
  -6   3  -4   -3.30    1.80
   6   3   4   -0.40    0.90
  -6   3  -4    2.90    2.90
  -6   3  -4    2.20    2.90
   6   3   4    3.00    1.70
   6   3   4   -0.50    0.80
   6   3   4    0.30    0.80
  -7  -3  -4   -1.10    2.60
   7  -3   4    1.70    0.60
   7  -3   4   -0.50    2.00
  -7  -3  -4   -1.40    2.00
  -7  -3  -4    2.80    1.00
   7  -3   4    3.60    1.50
   7   3   4    3.20    2.10
   7   3   4    0.70    1.00
  -7   3  -4    0.60    0.70
  -7   3  -4   -1.00    2.20
  -7   3  -4    1.60    1.50
   7   3   4    1.10    0.90
   7   3   4    2.40    2.10
  -7   3  -4   -1.20    2.20
  -7   3  -4    0.10    2.30
   7   3   4    1.00    1.00
  -7   3  -4    0.00    2.20
   8  -3   4  183.18    7.10
  -8  -3  -4  171.48    6.00
  -8  -3  -4  175.08    7.20
   8  -3   4  168.08    7.10
  -8  -3  -4  177.08    7.30
  -8   3  -4  183.28    9.00
  -8   3  -4  156.48    8.30
   8   3   4  163.68    7.50
   8   3   4  168.38    6.20
  -8   3  -4  166.58    8.40
   8   3   4  187.78    7.60
   8   3   4  172.18    6.10
   8   3   4  183.28    6.60
  -8   3  -4  155.88    8.60
   9  -3   4   30.50    3.90
  -9  -3  -4   28.70    2.60
  -9  -3  -4   28.10    3.40
  -9  -3  -4   36.40    4.00
   9  -3   4   23.30    3.00
   9   3   4   24.70    2.90
  -9   3  -4   19.10    4.00
  -9   3  -4   19.70    2.70
   9   3   4   29.30    2.70
  -9   3  -4   22.90    4.00
   9   3   4   22.50    3.50
   9   3   4   23.70    2.60
  -9   3  -4   26.30    4.30
   9   3   4   23.20    3.50
  -9   3  -4   14.30    3.60
  10  -3   4    1.20    1.70
 -10  -3  -4    1.10    2.50
  10  -3   4    2.90    2.10
 -10  -3  -4   -2.00    2.30
  10   3   4    1.90    1.50
  10   3   4    1.50    2.60
  10   3   4    1.80    2.50
  10   3   4    1.40    2.70
 -10   3  -4   -1.30    1.80
 -10   3  -4   -0.50    3.30
 -10   3  -4    1.60    3.30
 -10   3  -4    1.70    3.40
  10   3   4   -2.00    1.40
 -10   3  -4    5.00    3.70
 -11  -3  -4   -0.40    2.80
 -11  -3  -4   -1.00    2.80
  11  -3   4    4.40    2.50
 -11   3  -4    6.80    7.80
  11   3   4    4.20    1.90
  11   3   4    4.50    1.80
 -11   3  -4    4.80    7.90
  11   3   4   -3.10    3.00
  11   3   4    2.10    1.80
  11   3   4   -4.40    3.00
 -11   3  -4   -3.10    2.50
  12  -3   4    0.60    2.10
  12   3   4   -1.70    1.70
  12   3   4    3.60    1.90
  13  -3   4    4.40    2.70
  13   3   4    8.40    2.30
  14  -4  -4    7.10    2.60
  14   4  -4    8.50    3.10
  14   4  -4    7.70    1.60
  13  -4  -4   13.10    2.70
  13   4  -4    8.00    2.20
  13   4  -4   12.40    1.50
  13   4  -4   13.90    1.80
  12  -4  -4    1.80    1.80
 -12   4   4   -1.40    4.10
  12   4  -4    1.90    1.20
  12   4  -4    0.10    0.90
 -12   4   4    1.40    4.30
  12   4  -4    2.10    1.80
  11  -4  -4    7.40    2.30
  11  -4  -4    8.20    2.90
 -11   4   4    6.30    2.20
  11   4  -4    8.90    1.30
  11   4  -4    9.60    1.90
 -11   4   4    9.80    4.00
  11   4  -4   10.30    1.50
 -11   4   4   12.50    4.10
  10  -4  -4   51.09    4.30
  10  -4  -4   54.19    3.90
 -10   4   4   42.10    4.80
  10   4  -4   52.39    3.50
 -10   4   4   53.99    5.90
  10   4  -4   48.30    2.30
 -10   4   4   60.09    6.00
 -10   4   4   51.79    5.40
  10   4  -4   52.39    2.60
   9  -4  -4   37.50    3.30
   9  -4  -4   35.90    3.70
  -9   4   4   41.70    4.90
  -9   4   4   31.30    4.00
  -9   4   4   39.50    3.40
   9   4  -4   34.70    3.10
   9   4  -4   34.90    1.80
  -9   4   4   35.90    4.40
   9   4  -4   40.30    2.20
  -9   4   4   33.60    4.70
   8  -4  -4   36.20    3.40
   8  -4  -4   42.30    3.20
  -8   4   4   38.60    3.20
  -8   4   4   45.70    4.60
  -8   4   4   30.40    6.90
  -8   4   4   36.40    4.20
   8   4  -4   47.30    3.10
   8   4  -4   41.30    2.10
   8   4  -4   38.80    1.80
  -8   4   4   31.80    6.80
  -7  -4   4  133.39    4.20
   7  -4  -4  123.29    6.90
  -7  -4   4  131.39    4.20
   7  -4  -4  127.29    6.90
   7  -4  -4  125.19    5.60
   7  -4  -4  134.99    5.50
   7   4  -4  128.19    4.00
   7   4  -4  133.79    5.30
  -7   4   4  128.39    3.90
  -7   4   4  134.59    5.60
  -7   4   4  125.99    3.90
  -7   4   4  117.09    6.50
  -7   4   4  124.79    6.70
   7   4  -4  142.89    4.20
   7   4  -4  128.89    4.00
   7   4  -4  131.09    4.00
  -6  -4   4   26.20    1.70
   6  -4  -4   25.40    2.30
   6  -4  -4   26.00    3.30
  -6  -4   4   24.30    1.70
   6  -4  -4   24.40    3.20
   6   4  -4   21.60    1.30
  -6   4   4   24.40    1.50
   6   4  -4   25.00    1.70
  -6   4   4   22.10    3.00
   6   4  -4   21.40    1.60
   6   4  -4   25.50    1.50
  -6   4   4   20.10    2.80
  -6   4   4   23.30    2.40
   6   4  -4   25.50    2.30
  -5  -4   4   59.19    2.70
  -5  -4   4   61.29    2.70
   5  -4  -4   59.99    2.50
   5  -4  -4   59.79    4.30
   5  -4  -4   57.79    3.50
   5  -4  -4   61.19    4.40
   5  -4  -4   61.29    3.20
   5   4  -4   64.89    3.20
   5   4  -4   61.59    2.60
   5   4  -4   63.39    2.50
  -5   4   4   61.69    4.30
  -5   4   4   66.69    2.60
  -5   4   4   58.29    3.30
   5   4  -4   61.99    2.30
   5   4  -4   55.49    2.60
  -5   4   4   54.69    4.10
   4  -4  -4  182.88    6.50
  -4  -4   4  171.88    5.80
   4  -4  -4  168.88    5.40
   4  -4  -4  171.08    7.20
   4  -4  -4  176.58    6.00
  -4  -4   4  178.28    5.80
   4  -4  -4  177.18    7.30
  -4   4   4  172.78    7.10
   4   4  -4  188.58    5.80
  -4   4   4  182.38    7.20
  -4   4   4  176.88    5.50
   4   4  -4  173.78    5.70
   4   4  -4  173.98    5.20
   3  -4  -4  718.73   20.00
   3  -4  -4  719.23   20.10
   3  -4  -4  681.83   18.50
   3  -4  -4  688.83   18.70
  -3  -4   4  711.33   17.50
   3   4  -4  696.33   18.50
  -3   4   4  697.43   19.90
   3   4  -4  690.23   18.50
  -3   4   4  663.13   18.80
  -3   4   4  688.43   18.10
   3   4  -4  676.93   17.90
   3   4  -4  686.13   18.10
  -3   4   4  702.83   19.80
   3   4  -4  695.13   18.60
   2  -4  -4  736.13   20.50
   2  -4  -4  762.72   21.40
   2  -4  -4  735.43   19.70
  -2  -4   4  770.42   19.30
   2  -4  -4  773.02   21.40
   2  -4  -4  757.82   20.00
  -2   4   4  722.83   19.90
   2   4  -4  745.73   20.30
   2   4  -4  756.32   20.10
  -2   4   4  782.02   21.30
   2   4  -4  740.33   20.30
  -2   4   4  766.52   20.40
  -2   4   4  766.32   21.30
  -2   4   4  785.12   19.80
   2   4  -4  783.62   19.90
   2   4  -4  737.63   19.60
   1  -4  -4  429.86   13.00
  -1  -4   4  426.66   11.30
   1  -4  -4  396.06   11.50
   1  -4  -4  419.16   12.90
   1  -4  -4  424.86   12.10
  -1   4   4  420.76   11.70
  -1   4   4  420.26   12.80
  -1   4   4  422.56   12.10
   1   4  -4  430.76   11.80
   1   4  -4  409.16   11.70
   1   4  -4  421.86   11.60
   1   4  -4  417.36   12.60
   1   4  -4  405.26   12.30
  -1   4   4  423.46   12.80
   1   4  -4  416.76   12.50
   1   4  -4  405.36   12.30
  -1   4   4  415.16   11.70
   0  -4  -4   82.59    4.40
   0  -4  -4   81.49    3.70
   0  -4  -4   89.49    3.50
   0  -4  -4   88.89    4.50
   0   4  -4   84.29    3.60
   0   4  -4   85.59    3.70
   0   4   4   87.69    3.70
   0   4  -4   86.59    3.50
   0   4  -4   93.79    4.40
   0   4   4   82.79    4.30
   0   4  -4   84.09    4.30
   0   4   4   89.19    3.60
   0   4   4   80.19    3.40
   0   4  -4   83.69    4.40
   0   4   4   93.99    4.50
   0   4  -4   90.39    4.60
   1  -4   4  613.54   16.50
  -1  -4  -4  620.14   17.40
  -1  -4  -4  638.74   17.60
   1  -4   4  583.24   16.70
  -1  -4  -4  565.54   16.20
  -1  -4  -4  622.74   17.60
   1   4   4  649.74   16.90
  -1   4  -4  622.24   18.10
   1   4   4  627.24   17.60
  -1   4  -4  617.54   17.70
  -1   4  -4  607.54   16.40
   1   4   4  608.24   18.30
  -1   4  -4  618.64   17.80
   1   4   4  630.54   17.60
  -1   4  -4  603.64   17.00
   1   4   4  618.94   16.70
  -1   4  -4  640.24   18.10
  -2  -4  -4 1432.66   37.60
  -2  -4  -4 1416.86   37.60
   2  -4   4 1389.96   36.90
   2  -4   4 1454.25   36.80
  -2   4  -4 1437.96   36.30
   2   4   4 1489.95   36.80
   2   4   4 1451.95   36.80
  -2   4  -4 1427.76   36.90
   2   4   4 1435.46   37.50
   2   4   4 1442.06   37.60
  -2   4  -4 1474.25   38.40
  -2   4  -4 1463.25   38.50
   2   4   4 1458.95   36.40
  -2   4  -4 1416.16   39.60
  -2   4  -4 1442.36   39.70
  -3  -4  -4  278.27    8.10
   3  -4   4  281.77    8.70
   3  -4   4  266.57    8.80
  -3   4  -4  297.77   10.50
   3   4   4  263.07    8.90
  -3   4  -4  266.57    8.10
   3   4   4  269.57    8.10
  -3   4  -4  269.97    9.90
   3   4   4  279.17    9.30
   3   4   4  280.77    9.30
   3   4   4  283.17    8.70
  -3   4  -4  275.47    8.90
  -3   4  -4  295.27   10.10
  -3   4  -4  265.87   10.20
   4  -4   4   -0.20    0.90
   4  -4   4   -0.50    0.90
  -4  -4  -4    3.70    1.50
  -4  -4  -4    0.00    1.40
  -4  -4  -4   -0.10    0.70
   4   4   4   -0.70    0.70
   4   4   4    0.30    1.40
  -4   4  -4   -0.80    1.90
  -4   4  -4   -1.30    1.90
   4   4   4    0.90    1.50
  -4   4  -4    1.50    1.80
  -4   4  -4    0.10    1.60
   4   4   4    0.40    0.80
   4   4   4    1.40    1.00
  -4   4  -4    1.40    1.90
   5  -4   4   84.09    4.50
  -5  -4  -4   90.79    4.70
   5  -4   4   87.49    4.30
  -5  -4  -4   87.79    3.60
  -5   4  -4   76.39    5.40
   5   4   4   82.49    4.70
   5   4   4   89.19    4.00
  -5   4  -4   88.09    6.00
  -5   4  -4   77.69    5.60
   5   4   4   88.09    4.80
   5   4   4   90.39    4.00
  -5   4  -4   84.09    4.80
  -5   4  -4   88.19    3.40
  -5   4  -4   90.99    5.50
   5   4   4   91.39    3.70
  -6  -4  -4   65.39    5.40
  -6  -4  -4   64.99    5.50
  -6  -4  -4   73.19    3.30
   6  -4   4   72.29    4.40
   6  -4   4   69.19    4.10
  -6   4  -4   81.79    6.70
  -6   4  -4   71.99    4.30
   6   4   4   81.69    3.80
   6   4   4   72.99    3.70
  -6   4  -4   73.09    6.50
  -6   4  -4   71.49    5.90
   6   4   4   73.59    3.40
  -6   4  -4   72.39    2.90
  -6   4  -4   82.29    6.10
  -6   4  -4   76.69    3.10
  -7  -4  -4   10.80    2.10
   7  -4   4   13.60    2.20
   7  -4   4   11.90    2.80
  -7  -4  -4   12.20    2.30
  -7  -4  -4   13.70    1.70
  -7   4  -4   12.80    3.10
  -7   4  -4    8.80    3.20
  -7   4  -4   12.90    3.70
   7   4   4   15.50    2.20
  -7   4  -4   13.70    1.50
   7   4   4   12.80    1.90
   7   4   4   10.40    1.60
   7   4   4   10.70    2.50
  -7   4  -4    3.80    3.10
  -7   4  -4   12.40    2.20
   7   4   4   13.70    2.60
   8  -4   4    6.80    2.00
   8  -4   4    6.90    2.00
  -8  -4  -4    6.80    1.50
  -8  -4  -4    5.80    2.20
  -8  -4  -4   11.10    2.40
  -8   4  -4    5.80    3.20
   8   4   4    4.60    1.50
  -8   4  -4    6.50    1.00
   8   4   4    7.70    2.50
   8   4   4    9.10    1.80
  -8   4  -4    6.80    3.50
  -8   4  -4    5.40    3.00
  -8   4  -4    4.10    3.40
  -8   4  -4    7.60    1.00
   8   4   4    7.30    1.50
  -8   4  -4    5.50    1.80
   8   4   4    9.00    2.60
  -9  -4  -4  105.09    6.00
   9  -4   4  114.39    6.00
  -9  -4  -4  107.99    6.00
   9  -4   4  104.89    6.40
  -9   4  -4  106.79    6.00
  -9   4  -4  102.59   11.30
  -9   4  -4   97.99   11.20
  -9   4  -4   96.89    8.00
   9   4   4  107.39    6.40
   9   4   4  114.29    5.40
   9   4   4  112.29    5.20
  -9   4  -4  107.89    8.30
   9   4   4   99.99    6.20
 -10  -4  -4   34.80    4.00
 -10  -4  -4   36.00    4.00
  10  -4   4   31.80    4.00
 -10   4  -4   20.30    7.50
 -10   4  -4   29.00    5.50
  10   4   4   29.40    3.90
  10   4   4   26.60    3.10
  10   4   4   32.20    3.40
  10   4   4   30.10    3.90
 -10   4  -4   28.20    5.40
  10   4   4   28.90    3.40
 -10   4  -4   19.80    7.80
  11  -4   4    2.10    2.20
 -11   4  -4    2.00    5.00
  11   4   4    5.10    2.00
  11   4   4    3.40    4.30
  11   4   4    1.10    1.70
 -11   4  -4    4.40    5.30
  11   4   4    0.90    2.00
  11   4   4    7.50    4.20
  12  -4   4    2.60    2.50
  12   4   4    3.60    2.40
  12   4   4    3.60    2.10
  13  -5  -4    6.70    2.50
  13   5  -4    7.20    1.60
  13   5  -4    4.10    1.30
  13   5  -4    3.00    2.40
  12  -5  -4   14.80    2.60
  12   5  -4   19.40    2.80
  12   5  -4   17.10    1.90
  12   5  -4   17.60    2.30
  11  -5  -4   -0.30    1.70
  11   5  -4   -0.20    0.90
 -11   5   4    3.50    4.70
  11   5  -4    1.70    1.20
 -11   5   4   -1.50    2.20
 -11   5   4   -0.50    4.40
  10  -5  -4   11.90    2.30
  10   5  -4   13.20    1.60
 -10   5   4   18.00    4.90
 -10   5   4   13.70    2.50
 -10   5   4   13.20    4.50
  10   5  -4   15.40    2.40
  10   5  -4   13.40    1.60
   9  -5  -4   40.70    3.60
  -9   5   4   41.60    5.50
  -9   5   4   41.60    5.30
   9   5  -4   39.70    3.40
  -9   5   4   29.80    4.50
  -9   5   4   33.70    4.60
  -9   5   4   30.90    3.60
   9   5  -4   35.90    2.50
   9   5  -4   31.30    3.00
   8  -5  -4    3.50    2.50
   8  -5  -4   -1.80    1.30
   8   5  -4    0.50    1.00
   8   5  -4    1.10    1.00
   8   5  -4    2.00    1.60
  -8   5   4    2.20    2.80
  -8   5   4    5.80    3.10
   8   5  -4   -1.30    0.80
  -8   5   4    1.10    3.10
  -8   5   4    0.40    1.00
  -8   5   4   -0.30    1.50
  -8   5   4   -1.30    0.80
  -8   5   4   -0.90    3.00
   8   5  -4    0.70    0.80
  -7  -5   4   22.00    2.10
   7  -5  -4   23.20    2.90
   7  -5  -4   20.10    3.70
   7  -5  -4   22.90    3.80
  -7  -5   4   19.60    2.10
   7  -5  -4   21.70    2.90
   7   5  -4   18.00    2.30
   7   5  -4   23.60    1.80
  -7   5   4   26.30    3.70
  -7   5   4   22.80    1.90
   7   5  -4   21.80    1.60
   7   5  -4   18.10    2.00
  -7   5   4   19.00    1.80
  -7   5   4   19.30    3.50
   7   5  -4   19.30    2.10
  -7   5   4   21.70    2.90
   6  -5  -4   59.39    5.20
  -6  -5   4   48.90    2.90
  -6  -5   4   54.29    3.00
   6  -5  -4   56.99    3.40
   6  -5  -4   50.89    5.00
   6  -5  -4   46.10    3.80
   6   5  -4   50.89    3.40
   6   5  -4   47.00    2.40
  -6   5   4   48.00    2.60
  -6   5   4   41.20    4.40
  -6   5   4   54.49    4.80
   6   5  -4   56.39    2.60
   6   5  -4   55.29    2.90
  -6   5   4   55.59    2.60
  -6   5   4   55.99    3.60
   6   5  -4   49.00    2.80
  -5  -5   4   34.20    2.60
   5  -5  -4   29.20    3.20
   5  -5  -4   37.20    4.20
  -5  -5   4   27.50    2.50
   5  -5  -4   30.20    2.50
   5  -5  -4   29.20    3.80
   5   5  -4   34.80    2.50
  -5   5   4   37.80    4.00
   5   5  -4   31.50    2.40
  -5   5   4   32.40    3.80
  -5   5   4   27.90    2.00
  -5   5   4   37.70    3.60
   5   5  -4   33.60    2.10
   5   5  -4   28.30    1.90
   5   5  -4   27.50    2.60
   4  -5  -4   72.29    5.00
   4  -5  -4   67.39    4.90
   4  -5  -4   63.09    3.40
  -4  -5   4   63.19    2.40
  -4  -5   4   70.29    3.70
  -4  -5   4   69.49    3.60
   4  -5  -4   64.79    4.00
   4  -5  -4   56.59    3.50
   4   5  -4   62.49    3.60
  -4   5   4   67.49    3.00
   4   5  -4   63.59    3.40
  -4   5   4   61.49    4.50
   4   5  -4   62.79    2.90
   4   5  -4   66.59    3.10
   4   5  -4   59.19    3.40
  -4   5   4   64.89    4.60
  -3  -5   4   50.99    2.30
   3  -5  -4   46.90    3.60
   3  -5  -4   55.89    3.10
   3  -5  -4   52.29    4.30
   3  -5  -4   53.09    4.40
  -3   5   4   58.49    3.50
   3   5  -4   53.49    3.20
   3   5  -4   57.29    3.40
   3   5  -4   57.49    3.40
   3   5  -4   54.39    2.70
  -3   5   4   61.79    3.00
  -3   5   4   63.29    4.50
  -3   5   4   56.39    4.30
   3   5  -4   55.89    2.90
   2  -5  -4  266.77    9.80
   2  -5  -4  249.68    8.10
   2  -5  -4  267.47    9.70
  -2  -5   4  255.37    7.50
  -2   5   4  260.67    8.00
  -2   5   4  260.47    9.50
   2   5  -4  260.57    8.10
  -2   5   4  260.87    9.60
   2   5  -4  255.07    8.70
   2   5  -4  252.57    7.90
   2   5  -4  249.48    8.20
  -2   5   4  258.77    8.60
   2   5  -4  253.37    8.70
   1  -5  -4  154.18    5.60
  -1  -5   4  153.98    5.40
   1  -5  -4  159.88    7.10
   1  -5  -4  178.98    7.30
  -1   5   4  154.98    6.00
   1   5  -4  159.98    5.80
   1   5  -4  166.88    6.60
  -1   5   4  162.48    6.90
   1   5  -4  154.58    5.60
   1   5  -4  171.48    7.00
  -1   5   4  156.18    6.80
   1   5  -4  162.68    5.80
   1   5  -4  155.98    6.40
   1   5  -4  171.98    6.90
  -1   5   4  153.58    5.70
   0  -5  -4   13.00    1.70
   0  -5  -4    9.70    2.20
   0  -5  -4   12.70    2.30
   0   5  -4    7.80    1.80
   0   5   4   12.70    1.80
   0   5   4   11.30    1.50
   0   5  -4   11.70    2.00
   0   5   4   10.20    1.40
   0   5  -4   11.80    2.00
   0   5  -4   10.60    2.20
   0   5   4   13.10    2.20
   0   5  -4   10.90    2.30
   0   5  -4    7.90    1.30
   0   5   4   14.60    2.40
   0   5  -4    8.60    1.60
  -1  -5  -4  116.49    5.70
   1  -5   4  102.99    4.40
  -1  -5  -4  115.09    5.60
  -1   5  -4  110.39    5.00
  -1   5  -4  106.49    5.50
  -1   5  -4  110.39    4.70
  -1   5  -4  116.09    5.00
   1   5   4  114.89    4.70
  -1   5  -4  123.89    5.80
   1   5   4  119.19    4.60
   1   5   4  112.69    5.50
  -1   5  -4  117.29    6.10
   1   5   4  124.59    5.60
  -1   5  -4  113.79    5.90
   1   5   4  119.19    5.70
  -2  -5  -4   15.80    2.10
  -2  -5  -4   13.80    2.30
  -2  -5  -4   17.80    2.70
   2  -5   4   14.40    1.90
  -2   5  -4   18.80    3.20
  -2   5  -4   13.70    2.90
  -2   5  -4   14.90    1.80
  -2   5  -4   17.10    2.30
   2   5   4   16.70    2.50
   2   5   4   13.80    1.70
  -2   5  -4   12.40    2.40
   2   5   4   11.90    1.70
   2   5   4   15.50    2.40
  -2   5  -4   13.70    1.90
  -2   5  -4   14.80    2.50
   2   5   4   18.50    2.10
  -3  -5  -4  182.28    6.10
   3  -5   4  185.08    6.70
  -3   5  -4  174.78    7.90
   3   5   4  177.98    6.20
  -3   5  -4  189.18    8.50
  -3   5  -4  188.58    8.10
  -3   5  -4  168.28    6.80
  -3   5  -4  185.18    8.40
   3   5   4  184.88    7.40
  -3   5  -4  183.68    6.10
   3   5   4  192.38    7.50
   3   5   4  186.78    6.60
  -3   5  -4  183.08    7.10
   3   5   4  192.38    6.80
  -4  -5  -4  260.87    8.00
  -4  -5  -4  269.57    9.50
  -4  -5  -4  264.87    9.50
   4  -5   4  273.97    8.90
  -4   5  -4  262.67    9.30
  -4   5  -4  272.07    8.10
   4   5   4  258.37    8.20
   4   5   4  261.97    9.60
  -4   5  -4  261.17   11.20
   4   5   4  256.57    9.40
   4   5   4  258.57    8.80
  -4   5  -4  262.17   11.30
  -4   5  -4  257.57    9.20
  -4   5  -4  263.97   10.60
  -4   5  -4  266.07   10.50
   4   5   4  266.37    8.60
   5  -5   4   37.50    3.10
  -5  -5  -4   30.70    3.40
  -5  -5  -4   31.10    3.50
  -5  -5  -4   30.00    2.30
  -5   5  -4   30.00    4.00
  -5   5  -4   31.50    7.30
   5   5   4   33.40    3.60
   5   5   4   29.60    2.60
  -5   5  -4   26.90    3.90
   5   5   4   25.40    2.30
   5   5   4   38.70    3.70
  -5   5  -4   34.40    3.30
   5   5   4   36.70    2.80
  -5   5  -4   30.20    2.20
  -5   5  -4   36.60    2.50
   6  -5   4   -0.60    1.70
  -6  -5  -4   -1.00    1.10
  -6  -5  -4   -0.40    1.70
  -6  -5  -4   -1.60    1.70
  -6   5  -4    2.80    2.80
   6   5   4    0.20    1.30
   6   5   4    1.50    1.90
  -6   5  -4   -1.80    3.20
   6   5   4    2.40    1.10
  -6   5  -4    1.40    1.50
   6   5   4    1.30    1.90
   6   5   4   -0.70    1.00
  -6   5  -4   -1.10    1.20
  -6   5  -4   -0.70    0.90
  -6   5  -4    2.00    3.60
  -6   5  -4    3.90    2.90
  -7  -5  -4    2.60    2.10
  -7  -5  -4    1.90    1.30
   7  -5   4    2.90    1.80
  -7  -5  -4    0.90    2.00
   7   5   4    2.10    2.30
  -7   5  -4    2.00    3.50
  -7   5  -4   -1.50    3.00
  -7   5  -4    4.20    1.90
  -7   5  -4   -0.80    3.10
   7   5   4    2.20    1.50
   7   5   4    3.30    2.20
  -7   5  -4    6.70    3.60
   7   5   4    2.90    1.30
   7   5   4    1.90    1.20
  -7   5  -4    0.00    1.00
   8  -5   4   19.40    3.00
  -8  -5  -4   11.20    2.80
  -8  -5  -4   12.30    2.70
   8   5   4   15.20    2.90
   8   5   4   19.80    2.70
  -8   5  -4   17.10    4.30
  -8   5  -4   19.30    4.80
  -8   5  -4   16.60    1.80
  -8   5  -4   15.90    4.50
   8   5   4   14.10    2.90
  -8   5  -4   13.00    4.30
  -8   5  -4   17.70    2.10
  -8   5  -4   17.00    2.90
   8   5   4   14.00    3.10
   8   5   4   15.50    2.40
   9  -5   4   12.20    2.40
  -9  -5  -4    8.70    2.90
  -9  -5  -4   10.80    2.80
   9   5   4   13.90    2.30
  -9   5  -4   13.00    4.60
  -9   5  -4   16.20    5.10
   9   5   4   10.80    1.90
   9   5   4   11.30    3.10
  -9   5  -4   15.10    5.10
   9   5   4   12.80    3.20
  -9   5  -4   17.50    3.20
  -9   5  -4   15.30    4.80
  10  -5   4    1.30    2.20
  10   5   4   -0.80    1.80
  10   5   4    5.80    5.50
 -10   5  -4   -1.80    5.00
  10   5   4    1.70    1.90
 -10   5  -4    7.60    5.40
  10   5   4    6.10    4.90
  10   5   4    0.10    1.60
 -10   5  -4    0.10    2.50
  11  -5   4    7.70    2.90
  11   5   4    9.80    2.30
  11   5   4    7.80    2.50
  12  -5   4   16.60    3.40
  12   5   4   18.10    3.10
  12  -6  -4    3.70    2.60
  12   6  -4    5.00    2.50
  12   6  -4    4.60    1.40
  12   6  -4    4.00    1.90
  11  -6  -4    4.40    2.30
  11   6  -4    4.00    1.50
  11   6  -4    2.20    2.10
  10  -6  -4    1.70    2.10
  10   6  -4   -0.70    1.10
  10   6  -4   -0.80    1.20
  10   6  -4   -0.50    1.90
 -10   6   4    2.20    2.60
 -10   6   4    2.40    5.00
 -10   6   4   -3.40    4.80
   9  -6  -4    0.70    1.70
   9   6  -4    2.30    1.10
  -9   6   4    0.50    3.60
   9   6  -4    5.00    1.30
  -9   6   4    3.00    1.30
   9   6  -4    2.70    1.20
  -9   6   4    4.50    4.40
  -9   6   4    8.00    4.40
   9   6  -4    3.00    2.00
  -9   6   4    3.80    1.10
  -9   6   4    0.30    3.50
  -9   6   4    3.40    2.20
   9   6  -4    3.40    1.20
   8  -6  -4    8.20    3.10
   8   6  -4    8.00    1.40
  -8   6   4    1.70    3.60
  -8   6   4    5.70    4.40
  -8   6   4   10.10    4.30
  -8   6   4    6.10    1.30
   8   6  -4    7.20    2.70
   8   6  -4    8.40    1.40
   8   6  -4    8.40    1.70
  -8   6   4    4.40    3.50
  -8   6   4    2.90    1.60
   8   6  -4    6.70    1.70
  -8   6   4    5.60    2.00
   7  -6  -4    5.80    1.90
  -7   6   4    3.40    3.00
   7   6  -4    3.70    1.60
  -7   6   4    4.40    3.10
  -7   6   4    5.30    1.30
   7   6  -4    5.30    1.60
  -7   6   4    4.60    1.70
   7   6  -4    4.40    1.70
   7   6  -4    5.90    1.60
  -7   6   4    5.40    2.00
   7   6  -4    2.60    1.20
   6  -6  -4   14.20    2.70
   6  -6  -4    9.20    3.50
   6  -6  -4   18.60    4.00
   6   6  -4    9.90    1.90
  -6   6   4   13.90    3.30
  -6   6   4    7.80    1.50
  -6   6   4    9.70    3.00
   6   6  -4    9.90    1.40
   6   6  -4   10.30    1.80
   6   6  -4   10.90    2.00
   6   6  -4   11.20    1.50
  -6   6   4   11.30    2.30
   5  -6  -4    4.90    3.20
   5  -6  -4    5.50    1.60
   5  -6  -4    8.90    3.30
  -5   6   4    2.80    1.60
  -5   6   4    1.40    2.60
  -5   6   4    4.70    2.70
   5   6  -4    5.60    1.30
   5   6  -4    3.40    1.60
   5   6  -4    3.70    1.60
   5   6  -4    1.70    1.50
   5   6  -4    3.20    1.10
  -4  -6   4   55.39    2.50
   4  -6  -4   60.79    3.70
   4  -6  -4   61.19    5.30
   4  -6  -4   65.09    5.30
   4   6  -4   62.89    3.90
   4   6  -4   55.69    3.80
   4   6  -4   58.99    3.70
   4   6  -4   57.39    4.40
  -4   6   4   56.79    3.20
  -4   6   4   63.89    5.40
  -4   6   4   65.29    5.40
  -4   6   4   61.69    4.10
   4   6  -4   59.49    3.30
   3  -6  -4   57.59    5.00
  -3  -6   4   59.19    2.70
   3  -6  -4   57.49    5.00
   3  -6  -4   61.39    3.60
  -3   6   4   58.89    3.40
   3   6  -4   52.19    3.80
  -3   6   4   53.49    3.90
  -3   6   4   59.59    5.10
  -3   6   4   51.99    3.80
   3   6  -4   58.49    3.60
   3   6  -4   54.69    3.30
   3   6  -4   60.39    3.20
   3   6  -4   60.09    4.00
  -3   6   4   62.49    5.10
   2  -6  -4    2.40    1.20
  -2  -6   4    0.90    0.80
   2  -6  -4    3.80    2.40
   2  -6  -4    2.90    2.30
  -2   6   4    2.50    2.20
   2   6  -4    3.80    1.20
  -2   6   4   -0.50    2.30
   2   6  -4   -1.80    1.10
  -2   6   4    1.50    2.10
   2   6  -4    0.60    1.60
  -2   6   4    0.60    1.10
   2   6  -4   -0.10    1.00
  -2   6   4   -0.10    1.30
   2   6  -4    0.50    1.60
   1  -6  -4    2.20    2.10
   1  -6  -4    5.80    2.40
  -1  -6   4    6.40    1.60
   1  -6  -4    9.30    1.50
  -1   6   4    6.90    2.40
   1   6  -4    4.10    1.80
   1   6  -4    4.80    2.20
  -1   6   4    8.40    1.50
   1   6  -4    4.80    2.30
  -1   6   4    5.00    1.40
   1   6  -4    6.70    1.50
   1   6  -4    4.20    1.80
  -1   6   4    3.50    1.30
  -1   6   4    5.00    2.40
   1   6  -4    6.50    1.50
   1   6  -4    6.50    1.50
   0  -6  -4    9.80    3.10
   0  -6   4    7.70    1.40
   0  -6  -4    1.90    2.70
   0  -6  -4    8.30    1.50
   0   6  -4    5.90    2.20
   0   6  -4    9.00    1.80
   0   6   4    9.20    3.80
   0   6   4    8.10    1.70
   0   6   4    8.30    3.80
   0   6   4    7.90    1.50
   0   6   4    6.90    1.50
   0   6  -4    8.60    2.60
   0   6  -4    7.10    2.10
   0   6  -4    3.10    2.30
   0   6  -4    4.00    1.40
  -1  -6  -4   19.70    3.00
   1  -6   4   18.50    2.10
  -1  -6  -4   18.20    2.80
   1   6   4   19.90    2.90
   1   6   4   15.30    2.70
  -1   6  -4   15.00    2.20
  -1   6  -4   26.40    3.40
  -1   6  -4   21.50    2.40
  -1   6  -4   21.80    3.10
  -1   6  -4   21.10    2.60
  -1   6  -4   17.20    3.30
   1   6   4   18.40    2.20
   1   6   4   21.10    2.50
   1   6   4   17.10    2.30
  -1   6  -4   25.30    3.50
  -2  -6  -4   45.40    2.90
  -2  -6  -4   47.60    4.50
  -2  -6  -4   45.50    4.40
   2  -6   4   43.80    3.10
   2   6   4   47.70    3.50
  -2   6  -4   47.20    4.80
  -2   6  -4   47.90    5.30
  -2   6  -4   45.70    3.60
   2   6   4   46.20    4.20
   2   6   4   41.50    4.40
  -2   6  -4   42.80    3.60
  -2   6  -4   46.10    4.80
  -2   6  -4   46.90    3.10
   2   6   4   47.30    3.30
   2   6   4   46.30    4.20
  -2   6  -4   55.89    5.30
  -3  -6  -4  379.66   12.20
   3  -6   4  380.16   11.90
   3   6   4  383.76   13.10
   3   6   4  375.86   11.50
   3   6   4  393.56   12.10
  -3   6  -4  395.86   14.00
  -3   6  -4  370.56   13.70
  -3   6  -4  386.96   11.40
   3   6   4  409.46   12.10
   3   6   4  380.96   13.00
  -3   6  -4  356.56   12.50
  -3   6  -4  383.26   14.40
  -3   6  -4  392.76   14.50
  -4  -6  -4   70.09    5.10
   4  -6   4   66.89    4.10
  -4  -6  -4   67.19    3.50
  -4  -6  -4   76.59    5.20
   4   6   4   66.39    4.20
  -4   6  -4   65.89    4.70
   4   6   4   63.89    4.00
  -4   6  -4   63.89    5.70
  -4   6  -4   72.19    4.70
  -4   6  -4   74.59    6.70
   4   6   4   71.39    5.10
   4   6   4   69.49    3.70
  -4   6  -4   69.59    6.80
  -4   6  -4   77.59    6.00
  -4   6  -4   67.49    3.60
   4   6   4   70.69    5.10
  -5  -6  -4    1.20    2.20
  -5  -6  -4    4.70    1.50
  -5  -6  -4    4.10    2.40
   5  -6   4    5.30    1.80
   5   6   4    8.50    3.20
   5   6   4    6.80    1.50
  -5   6  -4    3.10    3.10
  -5   6  -4    9.80    3.60
  -5   6  -4    6.30    2.10
  -5   6  -4    7.00    3.50
   5   6   4    8.60    3.00
   5   6   4    3.10    1.40
  -5   6  -4   -0.50    2.90
   5   6   4    2.90    1.60
  -5   6  -4    6.00    1.70
   6  -6   4   58.09    4.40
  -6  -6  -4   62.69    5.20
  -6  -6  -4   62.39    3.60
  -6  -6  -4   64.59    5.20
  -6   6  -4   68.39    7.50
  -6   6  -4   49.60    6.30
   6   6   4   62.29    3.60
  -6   6  -4   69.89    3.40
   6   6   4   59.39    5.20
  -6   6  -4   69.99    6.80
   6   6   4   56.39    5.20
  -6   6  -4   64.79    6.90
  -7  -6  -4   11.80    3.00
   7  -6   4    6.60    2.10
  -7  -6  -4    6.50    2.70
   7   6   4    4.10    3.00
  -7   6  -4    9.20    4.60
   7   6   4   10.40    1.80
   7   6   4    7.60    3.00
  -7   6  -4    5.50    3.90
  -7   6  -4    4.00    4.40
   7   6   4    7.00    1.80
   7   6   4    3.50    1.90
  -7   6  -4   10.50    4.20
  -7   6  -4    3.10    1.40
  -7   6  -4    5.10    2.30
   8  -6   4   31.00    4.30
  -8  -6  -4   25.20    3.90
  -8  -6  -4   33.50    4.10
  -8   6  -4   39.00    6.30
   8   6   4   29.20    4.10
  -8   6  -4   21.50    5.20
   8   6   4   35.60    3.80
   8   6   4   29.50    3.30
  -8   6  -4   30.30    2.50
  -8   6  -4   28.40    3.80
   8   6   4   31.50    3.40
   8   6   4   23.80    3.90
  -8   6  -4   26.00    5.30
  -8   6  -4   29.80    6.00
   9  -6   4    3.70    2.40
  -9  -6  -4   -2.80    3.40
  -9  -6  -4    2.90    3.50
  -9   6  -4    0.70    5.80
   9   6   4    4.60    2.20
  -9   6  -4    3.30    2.60
  -9   6  -4    1.70    5.90
  -9   6  -4    3.70    4.80
  -9   6  -4   -0.30    4.80
   9   6   4    0.90    1.70
  10  -6   4    0.10    2.40
  10   6   4    2.10    1.90
 -10   6  -4    1.20    4.40
  10   6   4   -0.30    2.10
  11  -6   4    5.30    3.10
  11   6   4    2.60    2.20
  11   6   4    0.70    2.60
  11  -7  -4    4.60    2.80
  11   7  -4    0.10    1.60
  11   7  -4    2.80    2.70
  10  -7  -4   -0.50    2.40
  10   7  -4   -1.10    1.40
  10   7  -4    0.80    1.50
  10   7  -4    0.20    2.40
   9  -7  -4    0.80    2.30
  -9   7   4   -1.70    2.60
   9   7  -4    2.70    1.40
  -9   7   4  -11.20    5.20
   9   7  -4   -0.10    2.10
  -9   7   4   -2.10    5.70
   9   7  -4    0.70    1.30
  -9   7   4   -0.90    1.30
   8  -7  -4   18.40    3.00
   8   7  -4   17.50    2.90
  -8   7   4   14.20    1.90
   8   7  -4   14.40    1.90
   8   7  -4   11.10    2.20
  -8   7   4   12.70    5.50
  -8   7   4    2.40    4.30
  -8   7   4   15.00    3.20
   8   7  -4   11.80    2.20
  -8   7   4    5.00    4.20
  -8   7   4   17.70    6.00
   8   7  -4   10.60    1.80
   7  -7  -4    1.00    1.80
   7   7  -4   -0.20    1.30
  -7   7   4   -1.00    1.40
   7   7  -4    0.40    2.00
  -7   7   4   -0.20    2.20
   7   7  -4    1.40    1.80
  -7   7   4    1.40    3.70
  -7   7   4    3.30    3.80
   7   7  -4   -1.10    1.10
   7   7  -4   -1.20    1.90
   6  -7  -4    1.00    1.60
   6  -7  -4    2.30    3.80
   6  -7  -4   -0.90    3.80
   6   7  -4    3.10    1.40
  -6   7   4    0.60    3.30
  -6   7   4    4.80    3.60
  -6   7   4    2.40    1.50
   6   7  -4    2.00    2.40
   6   7  -4    2.60    2.50
   6   7  -4    1.00    1.80
  -6   7   4    2.30    3.90
   6   7  -4    2.10    1.40
   5  -7  -4   39.40    5.30
   5  -7  -4   39.20    5.20
   5  -7  -4   32.00    3.50
  -5   7   4   32.90    4.60
   5   7  -4   45.90    3.90
  -5   7   4   41.00    3.10
  -5   7   4   35.50    4.80
   5   7  -4   40.80    3.80
  -5   7   4   34.20    4.00
   5   7  -4   35.70    3.00
   5   7  -4   41.40    3.70
   5   7  -4   37.00    3.00
   4  -7  -4   21.20    4.40
   4  -7  -4   27.20    3.00
   4  -7  -4   18.50    4.30
   4   7  -4   22.40    3.10
  -4   7   4   23.20    4.40
  -4   7   4   21.50    2.80
   4   7  -4   21.50    4.00
   4   7  -4   20.50    3.00
  -4   7   4   22.10    2.70
   4   7  -4   20.30    2.80
  -4   7   4   21.20    4.20
   3  -7  -4    3.70    1.60
  -3  -7   4    0.30    2.30
   3  -7  -4    3.10    3.30
   3  -7  -4    6.20    3.40
  -3   7   4    2.00    1.70
  -3   7   4    3.60    1.50
   3   7  -4    3.10    2.10
   3   7  -4    3.70    1.70
   3   7  -4    2.70    1.50
  -3   7   4    4.90    2.90
  -3   7   4    2.30    2.80
   3   7  -4    6.10    2.30
   3   7  -4    1.70    3.00
   3   7  -4    7.60    4.60
   3   7  -4    4.80    1.40
   2  -7  -4    4.20    1.50
   2  -7  -4    4.50    3.10
  -2  -7   4    5.40    1.40
   2  -7  -4    1.10    2.90
  -2   7   4    8.80    2.20
  -2   7   4    2.10    2.70
  -2   7   4    4.10    1.70
   2   7  -4    1.40    1.30
  -2   7   4    7.00    2.80
   2   7  -4    3.20    1.50
   2   7  -4    6.40    2.90
   2   7  -4    4.20    2.20
   2   7  -4    5.30    1.70
  -2   7   4    3.90    2.00
   2   7  -4    9.50    2.40
   2   7  -4    6.50    3.00
  -1  -7   4    1.10    1.20
   1  -7  -4    4.20    2.90
   1  -7  -4    0.20    2.70
   1  -7  -4    1.40    1.30
  -1   7   4    0.90    1.60
   1   7  -4    1.10    1.40
   1   7  -4    2.20    2.70
   1   7  -4    1.10    1.40
   1   7  -4    3.30    2.20
  -1   7   4    0.20    1.30
   1   7  -4    0.50    2.50
  -1   7   4   -3.10    2.40
  -1   7   4   -2.10    2.50
  -1   7   4    2.10    1.60
   1   7  -4   -1.10    1.40
   1   7  -4    3.10    2.30
   0  -7  -4    1.50    1.30
   0  -7  -4   -1.90    2.90
   0  -7  -4   -3.80    2.80
   0  -7   4    1.80    1.20
   0   7  -4    0.30    2.90
   0   7   4    2.70    1.70
   0   7   4    1.50    1.50
   0   7  -4    0.70    2.20
   0   7  -4    2.00    1.40
   0   7   4    0.20    2.60
   0   7  -4    0.50    1.50
   0   7  -4    1.10    1.40
   0   7  -4    3.10    3.00
   0   7  -4    2.10    2.20
   0   7   4   -4.10    2.40
   0   7   4    0.70    1.40
  -1  -7  -4   -1.60    2.50
   1  -7   4    0.70    1.30
  -1  -7  -4    1.30    2.70
  -1   7  -4    0.00    1.70
  -1   7  -4   -0.20    3.00
   1   7   4    0.40    1.50
   1   7   4   -0.20    2.30
  -1   7  -4    0.10    2.40
  -1   7  -4   -2.40    3.00
  -1   7  -4    1.40    1.60
   1   7   4   -1.70    1.30
  -1   7  -4    5.10    2.70
   1   7   4    0.80    2.40
   1   7   4    0.40    1.50
  -1   7  -4    1.50    1.50
   2  -7   4    6.50    1.70
  -2  -7  -4   10.50    3.20
  -2  -7  -4    8.60    1.70
  -2  -7  -4   13.40    3.30
   2   7   4    5.00    2.60
   2   7   4    8.30    2.60
  -2   7  -4   14.10    3.30
  -2   7  -4    5.80    5.80
  -2   7  -4    7.80    3.20
  -2   7  -4    8.20    5.90
   2   7   4    5.70    1.70
  -2   7  -4   11.60    2.30
  -2   7  -4    4.20    1.80
   2   7   4   10.70    2.00
  -2   7  -4    7.20    2.20
   3  -7   4   17.70    2.70
  -3  -7  -4   17.70    2.60
  -3   7  -4   26.40    6.00
   3   7   4   16.00    3.20
  -3   7  -4   21.80    4.00
  -3   7  -4   15.50    2.90
   3   7   4   14.30    3.10
  -3   7  -4   30.20    7.80
  -3   7  -4   20.00    2.30
   3   7   4   21.90    3.10
   3   7   4   19.50    2.40
   3   7   4   10.00    3.00
  -3   7  -4   26.50    4.20
  -3   7  -4   26.10    3.70
  -4  -7  -4    0.00    1.40
  -4  -7  -4    0.70    2.60
   4  -7   4   -1.80    1.50
  -4  -7  -4    1.30    2.70
   4   7   4    0.80    2.50
   4   7   4    3.40    2.70
   4   7   4   -2.00    1.40
   4   7   4    0.30    1.70
  -4   7  -4   -1.30    1.40
  -4   7  -4    1.70    4.10
   4   7   4    2.70    2.60
  -4   7  -4   -0.90    1.90
  -4   7  -4    1.20    3.30
  -4   7  -4    1.30    4.10
  -4   7  -4   -2.10    3.10
  -5  -7  -4   -1.10    3.10
  -5  -7  -4    1.40    3.20
   5  -7   4    5.20    2.10
   5   7   4    3.40    1.70
   5   7   4    2.00    3.10
  -5   7  -4    3.10    6.40
  -5   7  -4    8.60    4.60
   5   7   4    2.40    1.90
  -5   7  -4    3.00    2.30
   5   7   4    2.80    1.60
  -5   7  -4   -2.90    6.40
  -5   7  -4    5.60    1.70
  -5   7  -4   -2.30    4.30
   5   7   4    2.00    3.10
   6  -7   4    2.50    2.00
  -6  -7  -4    5.70    3.40
  -6  -7  -4    2.90    3.10
  -6   7  -4    3.20    1.60
  -6   7  -4    1.40    4.30
   6   7   4    4.80    3.10
   6   7   4    3.80    1.80
  -6   7  -4    4.60    4.40
  -6   7  -4    1.40    4.90
  -6   7  -4    7.50    5.20
   6   7   4    4.90    2.10
   6   7   4    2.40    1.80
  -6   7  -4    4.80    2.50
   6   7   4    4.70    3.10
   7  -7   4    3.90    2.20
  -7  -7  -4   -1.30    3.50
  -7  -7  -4    7.90    3.70
  -7   7  -4    4.20    2.80
   7   7   4    6.50    2.30
  -7   7  -4   17.20    6.40
  -7   7  -4    3.30    1.70
  -7   7  -4   -1.40    4.80
  -7   7  -4   18.40    5.20
  -7   7  -4    3.30    6.10
   7   7   4    4.50    1.80
   8  -7   4    0.10    2.40
  -8   7  -4   -9.20    6.10
  -8   7  -4    2.20    5.60
   8   7   4    0.00    1.70
  -8   7  -4   -2.70    2.80
  -8   7  -4   -2.10    6.20
   8   7   4   -1.80    2.20
   9  -7   4    0.30    2.60
   9   7   4    2.90    3.80
  -9   7  -4    5.10    3.50
   9   7   4    2.60    2.50
   9  -8  -4    5.70    2.90
   9   8  -4    4.70    3.60
   9   8  -4    3.70    1.80
   8  -8  -4    7.80    2.80
   8   8  -4    4.00    3.00
  -8   8   4    9.30    7.10
   8   8  -4   -0.20    2.90
   8   8  -4    2.70    2.60
  -8   8   4    1.40    3.00
   8   8  -4    2.40    1.70
  -8   8   4    3.20    2.10
  -8   8   4   -0.60    7.10
   7  -8  -4    7.70    2.50
   7   8  -4   11.60    3.10
   7   8  -4   10.00    3.10
   7   8  -4   10.30    2.60
   7   8  -4    9.90    2.10
   7   8  -4    3.60    3.90
  -7   8   4    4.70    5.30
  -7   8   4   13.60    6.30
  -7   8   4   10.00    3.30
  -7   8   4    7.80    2.20
   6  -8  -4    2.30    2.20
  -6   8   4    3.40    4.70
   6   8  -4    5.30    2.10
  -6   8   4   -8.40    4.30
   6   8  -4    4.70    1.80
  -6   8   4   -1.20    2.50
   6   8  -4    3.30    2.20
   6   8  -4    2.50    2.80
  -6   8   4    3.10    1.90
   6   8  -4    4.50    2.80
   5  -8  -4   -2.30    4.70
   5  -8  -4   -3.10    4.90
   5  -8  -4    1.40    1.90
   5   8  -4    1.80    1.80
   5   8  -4    3.00    2.50
  -5   8   4   -0.30    2.20
  -5   8   4    0.70    1.70
  -5   8   4    2.40    4.30
  -5   8   4   -3.70    4.00
   5   8  -4    1.00    1.50
   5   8  -4    4.00    2.60
   5   8  -4   -0.90    2.00
   4  -8  -4    9.10    2.40
   4  -8  -4    6.30    4.60
   4  -8  -4    9.20    4.90
   4   8  -4    5.00    2.90
   4   8  -4    9.60    2.00
  -4   8   4    7.60    4.20
   4   8  -4    1.10    2.80
  -4   8   4    8.40    2.10
   4   8  -4    9.10    2.40
  -4   8   4   10.70    2.60
   4   8  -4   10.70    2.20
  -4   8   4    9.40    4.30
  -3  -8   4    1.40    2.00
   3  -8  -4    2.60    1.90
   3  -8  -4   -4.00    4.10
   3  -8  -4    0.80    4.20
  -3   8   4    2.00    1.80
   3   8  -4    2.70    1.90
   3   8  -4    0.90    2.60
   3   8  -4    0.40    2.50
  -3   8   4   -3.00    3.40
  -3   8   4    4.10    3.70
   3   8  -4    3.30    2.10
   3   8  -4    0.20    1.60
  -3   8   4    1.60    1.80
  -2  -8   4    6.00    1.80
   2  -8  -4    8.40    4.20
   2  -8  -4    1.50    1.70
   2  -8  -4    6.40    4.10
   2   8  -4    3.80    2.00
  -2   8   4    6.10    2.30
  -2   8   4    6.70    3.80
   2   8  -4   -1.40    2.90
   2   8  -4    4.40    2.00
  -2   8   4    6.60    3.70
   2   8  -4    4.70    1.90
   2   8  -4    1.60    2.90
   1  -8  -4    1.20    1.70
   1  -8  -4    6.00    3.90
  -1  -8   4    0.00    1.50
   1  -8  -4    3.90    3.90
  -1   8   4    0.00    3.20
   1   8  -4   -1.00    1.60
  -1   8   4   -0.40    3.20
  -1   8   4    0.00    1.70
   1   8  -4   -1.10    2.80
   1   8  -4    0.30    1.70
   1   8  -4   -1.70    2.00
   1   8  -4   -3.00    2.70
  -1   8   4   -0.50    1.60
   0  -8  -4    8.50    2.00
   0  -8  -4   11.40    4.10
   0  -8  -4    8.80    4.10
   0  -8   4    8.60    3.30
   0   8  -4    8.40    3.30
   0   8   4   12.50    2.30
   0   8  -4    7.00    2.20
   0   8   4    9.90    2.20
   0   8   4    4.90    3.40
   0   8   4   10.20    3.50
   0   8  -4   11.50    2.30
   0   8  -4    7.10    3.20
  -1  -8  -4   -3.00    3.50
  -1  -8  -4    1.60    3.60
  -1  -8  -4    1.50    1.80
  -1   8  -4   -0.20    3.00
  -1   8  -4   -4.90    3.10
  -1   8  -4    2.60    3.40
   1   8   4   -1.70    3.10
   1   8   4   -1.50    3.10
   1   8   4   -0.20    1.80
   1   8   4   -0.10    2.90
  -1   8  -4   -1.10    3.30
   2  -8   4    3.50    2.00
  -2  -8  -4    5.60    2.20
  -2  -8  -4    1.40    3.70
  -2  -8  -4   -2.00    3.40
   2   8   4    2.40    1.80
   2   8   4    3.00    3.20
  -2   8  -4   -0.30    3.40
  -2   8  -4    2.60    2.00
  -2   8  -4    8.30    3.70
   2   8   4    0.50    3.00
  -2   8  -4    2.20    2.20
   2   8   4    6.60    2.30
  -3  -8  -4    2.50    3.40
  -3  -8  -4    0.80    3.50
  -3   8  -4   -2.10    3.70
   3   8   4    0.00    3.10
   3   8   4    0.60    3.40
   3   8   4    1.50    2.00
  -3   8  -4    5.10    3.90
   3   8   4    4.30    1.90
  -3   8  -4    2.60    1.90
  -3   8  -4    3.60    2.30
  -4  -8  -4    0.50    3.80
  -4  -8  -4   -1.90    3.90
   4  -8   4    0.20    2.10
  -4   8  -4   -2.40    4.10
  -4   8  -4    2.00    4.30
  -4   8  -4   -2.10    1.70
   4   8   4    1.60    2.10
   4   8   4    2.40    1.80
  -4   8  -4   -3.90    1.90
   5  -8   4    9.10    2.80
  -5   8  -4    5.30    2.90
  -5   8  -4    3.70    2.00
   5   8   4    2.30    2.30
   5   8   4    5.50    2.10
   6  -8   4    7.30    3.00
   6   8   4    6.10    2.50
   6   8   4    6.60    2.20
  -6   8  -4    3.40    2.10
  -6   8  -4    9.20    3.20
   7  -8   4    4.80    2.90
  -7   8  -4    3.60    2.20
   7   8   4    9.70    4.60
   7   8   4    5.30    2.40
  -7   8  -4    6.20    3.40
  -6   9   4    9.40    3.40
   6   9  -4   25.50    3.60
   6   9  -4   16.70    3.40
  -6   9   4   17.70    3.00
   5   9  -4    1.60    2.30
  -5   9   4   -1.70    2.20
  -5   9   4   -2.70    2.60
   4   9  -4    0.90    1.80
   4   9  -4   -4.60    2.30
  -4   9   4    3.90    4.70
  -4   9   4   -0.50    2.10
  -3   9   4   -0.50    2.10
   3   9  -4    0.30    1.90
   3   9  -4    2.00    2.40
  -3   9   4    1.90    2.40
  -2   9   4   -1.50    2.20
   2   9  -4    0.10    1.80
  -2   9   4   -1.10    2.20
   2   9  -4    0.70    2.20
  -1   9   4    8.30    2.70
   1   9  -4    5.80    2.50
   1   9  -4   11.60    2.70
  -1   9   4   13.10    3.00
   0   9   4    7.70    2.50
   0   9  -4    3.30    2.40
   0   9   4    6.50    2.60
   0   9  -4    0.80    2.20
  -1   9  -4    0.30    2.50
   1   9   4    2.80    2.40
   1   9   4    0.00    2.30
  -1   9  -4    6.50    2.50
  -2   9  -4    3.30    2.70
   2   9   4   -1.20    2.10
   2   9   4    4.70    2.40
  -2   9  -4    0.60    2.20
  -3   9  -4    0.70    2.30
   3   9   4    2.20    2.30
   3   9   4    4.20    2.60
  -3   9  -4   -2.10    2.70
  -4   9  -4   -0.10    2.80
   4   9   4   -0.10    2.20
  -4   9  -4   -0.10    2.40
   4   9   4    2.90    3.30
  -5   9  -4   16.50    4.00
   5   9   4   11.30    3.50
   5   9   4   15.00    3.30
  -5   9  -4   16.80    3.10
  15   0  -5    4.00    2.00
 -15   0   5    0.20    4.50
 -15   0   5    0.30    4.40
 -14   0   5    1.20    2.90
 -14   0   5    0.70    2.90
  14   0  -5    2.80    1.90
  14   0  -5    0.60    1.30
 -13   0   5   17.00    3.10
  13   0  -5   18.00    2.30
  13   0  -5   17.70    2.10
 -13   0   5   10.10    2.90
  12   0  -5    0.50    1.20
 -12   0   5    1.30    2.50
 -12   0   5    0.50    2.40
  12   0  -5   -1.10    1.20
 -11   0   5   16.70    2.30
  11   0  -5   13.60    1.70
 -11   0   5   17.00    2.10
 -11   0   5   13.00    2.00
  11   0  -5   14.30    1.90
  11   0  -5   14.60    1.30
 -10   0   5    2.20    1.60
  10   0  -5    0.40    0.80
 -10   0   5    1.20    1.60
  10   0  -5   -0.10    0.70
  10   0  -5    1.10    0.70
 -10   0   5   -1.30    1.10
 -10   0   5   -1.90    1.10
  10   0  -5    1.10    0.90
  -9   0   5   19.50    2.10
   9   0  -5   21.60    1.70
  -9   0   5   22.10    2.10
   9   0  -5   20.50    1.40
  -9   0   5   21.40    2.40
   9   0  -5   22.20    1.80
   9   0  -5   19.90    1.30
  -9   0   5   17.70    2.00
  -8   0   5    0.60    1.00
   8   0  -5    0.40    0.60
  -8   0   5   -0.60    0.80
  -8   0   5   -0.70    0.70
  -8   0   5    0.40    0.40
   8   0  -5   -0.60    0.60
   8   0  -5   -1.00    0.50
   8   0  -5    1.20    0.60
  -8   0   5    0.10    1.00
  -7   0   5 2567.14   61.79
   7   0  -5 2453.95   61.69
  -7   0   5 2526.25   62.69
  -7   0   5 2497.05   62.59
   7   0  -5 2545.65   61.99
  -7   0   5 2552.74   62.59
  -7   0   5 2549.15   62.59
  -7   0   5 2504.65   61.39
  -6   0   5   -0.50    0.70
  -6   0   5   -1.30    0.60
  -6   0   5   -0.20    0.40
   6   0  -5    0.40    0.40
  -6   0   5    0.00    0.30
  -6   0   5    0.50    0.60
   6   0  -5    0.60    0.60
  -6   0   5    0.00    0.50
  -6   0   5    0.90    0.50
   6   0  -5   -0.20    0.50
   5   0  -5  929.71   23.30
  -5   0   5  930.91   23.00
  -5   0   5  936.81   23.00
  -5   0   5  934.71   23.60
  -5   0   5  938.21   23.60
   5   0  -5  926.31   23.30
   5   0  -5  926.91   23.60
  -5   0   5  930.61   23.70
   5   0  -5  944.51   23.70
   5   0  -5  950.90   23.20
  -4   0   5    0.10    0.40
   4   0  -5   -0.30    0.40
   4   0  -5   -0.10    0.20
  -4   0   5   -0.30    0.20
   4   0  -5    0.10    0.40
  -4   0   5    0.70    0.40
   4   0  -5    0.20    0.30
  -4   0   5    0.00    0.20
   4   0  -5    0.40    0.40
   3   0  -5  626.34   15.60
   3   0  -5  638.54   15.60
  -3   0   5  625.94   15.50
  -3   0   5  636.04   15.90
  -3   0   5  623.24   15.90
   3   0  -5  609.04   15.90
   3   0  -5  624.04   15.90
  -3   0   5  604.84   15.80
   3   0  -5  628.34   15.80
   2   0  -5    0.70    0.40
   2   0  -5    0.40    0.40
  -2   0   5    0.10    0.20
  -2   0   5   -0.20    0.40
  -2   0   5   -0.40    0.40
   2   0  -5    0.10    0.20
   2   0  -5    0.30    0.30
  -2   0   5   -0.20    0.20
   2   0  -5    0.60    0.30
   1   0  -5   12.80    1.10
  -1   0   5   13.30    1.00
  -1   0   5   13.60    1.10
   1   0  -5   12.30    1.10
   1   0  -5   13.30    0.90
   1   0  -5   14.80    1.30
  -1   0   5   14.00    1.10
  -1   0   5   13.00    0.80
   0   0  -5    2.70    1.20
   0   0   5    5.40    0.60
   0   0  -5    4.10    0.60
   0   0   5    3.80    0.60
   0   0  -5    4.30    1.20
  -1   0  -5  334.67    9.70
   1   0   5  338.57    9.00
  -1   0  -5  333.07    8.90
   1   0   5  339.27    8.90
  -1   0  -5  325.27    9.10
   1   0   5  336.97    9.70
  -1   0  -5  338.27    9.00
   1   0   5  336.47    9.70
  -1   0  -5  342.67    9.70
   1   0   5  332.07    9.10
  -2   0  -5   -0.60    0.80
  -2   0  -5    0.30    0.80
   2   0   5    1.00    0.80
  -2   0  -5   -0.10    0.40
   2   0   5    0.30    0.50
   2   0   5   -0.30    0.40
  -2   0  -5    0.00    0.30
   2   0   5    0.30    0.40
  -2   0  -5    0.40    0.40
   2   0   5    0.70    0.80
   3   0   5  374.26   11.40
  -3   0  -5  382.16   10.10
  -3   0  -5  379.96   10.60
  -3   0  -5  378.06   10.50
   3   0   5  389.26   10.20
  -3   0  -5  375.66   11.30
   3   0   5  380.86   10.60
  -3   0  -5  381.16   11.40
   3   0   5  393.76   11.00
   3   0   5  380.56   11.40
  -4   0  -5    0.20    0.60
  -4   0  -5   -2.00    1.20
   4   0   5    0.10    0.50
   4   0   5    0.60    0.70
  -4   0  -5   -0.50    0.60
  -4   0  -5   -1.40    1.10
   4   0   5   -0.50    1.20
   4   0   5   -0.10    1.20
  -4   0  -5    0.60    1.00
   5   0   5  974.70   25.70
  -5   0  -5  937.41   25.40
  -5   0  -5  827.32   24.10
  -5   0  -5  924.31   24.30
   5   0   5  952.80   24.50
  -5   0  -5  957.70   25.50
   5   0   5  944.61   25.60
  -5   0  -5  932.61   23.60
   5   0   5  967.20   23.70
   5   0   5  920.91   24.30
  -6   0  -5   -0.40    1.60
   6   0   5    0.80    0.90
  -6   0  -5   -1.30    1.50
  -6   0  -5    0.40    0.70
   6   0   5    1.00    0.70
   6   0   5    0.50    1.50
   6   0   5    4.20    1.90
   6   0   5    0.50    0.80
   7   0   5   15.50    1.60
  -7   0  -5   12.40    2.50
   7   0   5   17.80    2.80
   7   0   5   16.50    2.00
  -7   0  -5   16.20    2.70
   7   0   5   22.40    2.30
  -7   0  -5   17.80    1.60
   7   0   5   19.70    2.90
  -7   0  -5   13.50    1.90
   8   0   5   -0.70    1.00
  -8   0  -5    0.30    0.90
  -8   0  -5   -0.60    1.00
   8   0   5    1.10    0.90
   8   0   5   -1.00    2.00
   8   0   5   -2.00    1.90
   8   0   5    0.30    1.10
   9   0   5    2.30    2.40
   9   0   5    3.70    1.40
  -9   0  -5    0.10    2.50
  -9   0  -5   -2.30    2.40
   9   0   5   -0.70    2.20
   9   0   5    3.40    1.50
  -9   0  -5    3.90    1.50
   9   0   5    2.90    1.10
 -10   0  -5    1.30    2.00
  10   0   5    0.70    1.10
  10   0   5   -2.00    2.70
 -10   0  -5    1.90    2.80
 -10   0  -5   -1.80    1.40
  10   0   5    1.50    1.50
 -10   0  -5    2.90    2.80
  10   0   5   -2.60    2.50
  10   0   5   -0.40    1.40
 -11   0  -5    0.90    1.90
 -11   0  -5   -0.30    3.30
  11   0   5   -2.20    3.30
 -11   0  -5    3.10    3.40
  11   0   5    4.50    2.00
  11   0   5    2.20    1.60
  11   0   5    1.10    1.20
  11   0   5   -1.00    3.20
  12   0   5   -0.90    1.80
 -12   0  -5   -0.90    4.70
  12   0   5    2.30    1.30
 -12   0  -5    0.70    4.70
  13   0   5   24.90    3.40
  15  -1  -5   12.40    3.20
  15   1  -5    6.90    2.40
  14  -1  -5   28.70    3.20
  14   1  -5   27.80    3.50
  14   1  -5   29.10    2.80
 -14   1   5   28.90    5.50
 -14   1   5   31.80    5.40
  13  -1  -5   56.69    3.70
 -13  -1   5   59.09    3.90
 -13  -1   5   61.19    4.00
  13  -1  -5   52.79    4.00
  13   1  -5   54.49    2.60
 -13   1   5   50.59    5.60
  13   1  -5   50.39    3.20
  13   1  -5   50.69    3.10
 -13   1   5   49.70    5.00
  12  -1  -5    3.10    1.30
 -12  -1   5    2.70    1.60
  12  -1  -5    0.90    1.40
 -12  -1   5    0.90    1.60
  12   1  -5    1.40    1.10
  12   1  -5    0.40    1.00
  12   1  -5    1.50    1.10
 -12   1   5    1.20    2.40
  12   1  -5    1.10    1.70
 -12   1   5    4.00    2.50
 -11  -1   5   -0.30    1.10
 -11  -1   5    0.90    1.10
  11  -1  -5    1.20    2.30
 -11  -1   5    0.40    1.30
 -11  -1   5    0.40    1.30
  11  -1  -5    0.00    0.90
 -11   1   5    1.70    1.70
  11   1  -5    0.30    0.90
  11   1  -5    0.30    0.90
 -11   1   5   -0.70    1.30
 -11   1   5   -1.10    2.00
 -11   1   5   -0.90    2.00
  11   1  -5    0.30    1.50
 -11   1   5    1.70    1.60
  10  -1  -5    6.00    1.30
 -10  -1   5    4.90    1.10
 -10  -1   5    5.80    2.10
 -10  -1   5    6.20    2.20
  10  -1  -5    5.00    1.20
 -10  -1   5    5.30    1.10
  10   1  -5    6.00    1.10
 -10   1   5    7.60    1.70
  10   1  -5    5.00    1.20
 -10   1   5    7.40    1.80
 -10   1   5    3.50    1.90
  10   1  -5    4.40    1.00
  10   1  -5    6.20    1.10
 -10   1   5    5.10    2.00
 -10   1   5    9.10    1.90
   9  -1  -5    8.50    1.20
  -9  -1   5   12.10    1.40
  -9  -1   5   10.60    1.30
  -9  -1   5    9.10    1.10
   9  -1  -5    9.10    1.40
  -9  -1   5    7.60    1.10
   9   1  -5    9.20    1.10
  -9   1   5    7.70    1.60
  -9   1   5    8.20    1.80
   9   1  -5   12.30    1.30
   9   1  -5    9.90    1.30
  -9   1   5    7.40    1.60
  -9   1   5    8.10    1.90
   9   1  -5    9.40    1.20
  -9   1   5    9.20    1.20
   8  -1  -5    1.70    0.80
  -8  -1   5   -0.40    0.70
  -8  -1   5    1.90    0.80
   8  -1  -5    2.00    0.70
  -8  -1   5    2.40    0.70
  -8  -1   5    1.60    0.70
  -8   1   5    2.90    2.00
  -8   1   5    1.40    1.10
   8   1  -5    1.10    0.60
   8   1  -5    0.30    0.50
   8   1  -5    0.50    0.80
  -8   1   5    2.70    1.50
   8   1  -5    1.30    0.70
  -8   1   5    1.30    0.70
  -8   1   5    1.30    1.10
   7  -1  -5   67.09    2.60
  -7  -1   5   71.19    2.40
  -7  -1   5   69.59    2.40
  -7  -1   5   69.69    2.50
  -7  -1   5   68.49    2.40
   7  -1  -5   67.39    3.00
   7  -1  -5   69.49    2.80
  -7   1   5   66.69    2.10
   7   1  -5   65.79    2.30
   7   1  -5   70.49    2.30
  -7   1   5   70.09    3.40
  -7   1   5   63.99    2.70
  -7   1   5   69.39    3.40
   7   1  -5   66.09    2.70
   7   1  -5   69.99    2.70
   6  -1  -5  378.16    9.60
  -6  -1   5  375.26    9.50
   6  -1  -5  369.56   10.90
  -6  -1   5  376.16    9.50
  -6  -1   5  376.16    9.50
   6  -1  -5  377.06   10.90
  -6  -1   5  370.06   10.10
   6  -1  -5  378.16   10.20
  -6  -1   5  381.66    9.50
   6  -1  -5  373.86   10.40
   6   1  -5  377.36    9.50
   6   1  -5  385.16    9.50
  -6   1   5  384.66    9.60
  -6   1   5  373.56   10.80
  -6   1   5  369.66   10.10
  -6   1   5  367.66   10.80
   6   1  -5  365.56   10.10
  -6   1   5  361.36   10.10
  -5  -1   5  402.86    9.80
  -5  -1   5  415.06    9.80
  -5  -1   5  402.06    9.80
   5  -1  -5  401.76   10.10
  -5  -1   5  414.26    9.80
   5  -1  -5  395.16   10.50
   5  -1  -5  378.96   11.10
   5  -1  -5  395.26   10.70
  -5  -1   5  391.36   10.50
   5  -1  -5  379.16   11.10
  -5   1   5  393.16   10.60
   5   1  -5  400.76   10.60
  -5   1   5  403.46   10.20
  -5   1   5  391.06   11.10
  -5   1   5  356.46   10.70
  -5   1   5  396.26   11.10
   4  -1  -5    6.40    1.00
  -4  -1   5    6.50    0.50
   4  -1  -5    6.10    0.70
  -4  -1   5    5.20    0.50
   4  -1  -5    5.40    0.60
   4  -1  -5    4.90    0.90
  -4  -1   5    5.40    0.70
   4  -1  -5    6.60    0.90
   4   1  -5    6.10    0.80
  -4   1   5    5.40    0.90
  -4   1   5    5.50    0.70
  -4   1   5    5.60    0.80
  -4   1   5    4.90    0.90
   4   1  -5    6.80    0.40
  -4   1   5    7.70    0.80
   4   1  -5    6.90    0.40
   3  -1  -5  699.33   18.30
  -3  -1   5  703.33   17.80
   3  -1  -5  691.93   17.80
  -3  -1   5  695.33   17.40
  -3  -1   5  699.13   17.50
   3  -1  -5  708.73   17.70
   3  -1  -5  700.43   18.30
   3  -1  -5  700.53   17.60
   3   1  -5  701.63   17.40
   3   1  -5  718.43   17.30
   3   1  -5  713.73   17.40
   3   1  -5  703.73   17.20
  -3   1   5  684.63   18.20
  -3   1   5  690.63   17.70
  -3   1   5  670.83   17.90
  -3   1   5  702.33   18.30
   3   1  -5  711.63   17.80
   2  -1  -5  659.73   17.10
   2  -1  -5  676.93   17.60
   2  -1  -5  658.73   17.00
  -2  -1   5  670.53   17.10
  -2  -1   5  680.73   16.70
   2  -1  -5  670.63   17.60
  -2  -1   5  698.73   16.60
  -2  -1   5  664.33   17.10
  -2  -1   5  668.43   17.10
   2  -1  -5  681.83   17.00
  -2   1   5  671.93   17.00
   2   1  -5  666.13   17.10
   2   1  -5  661.93   17.10
   2   1  -5  691.03   16.70
   2   1  -5  655.53   17.10
   2   1  -5  677.33   16.80
  -2   1   5  673.23   17.30
  -2   1   5  678.83   17.60
  -2   1   5  679.33   17.60
  -1  -1   5  104.79    3.40
  -1  -1   5  107.09    3.70
   1  -1  -5  112.69    4.00
  -1  -1   5  111.89    3.70
  -1  -1   5  110.59    3.30
   1  -1  -5  108.69    3.30
   1  -1  -5  106.89    3.30
  -1  -1   5  106.99    3.20
   1  -1  -5   98.39    3.80
   1   1  -5  108.99    3.30
  -1   1   5  104.29    3.80
  -1   1   5  107.99    3.40
  -1   1   5  106.09    3.30
  -1   1   5  108.29    3.40
  -1   1   5  104.39    3.80
   1   1  -5  110.99    3.70
   1   1  -5  110.09    3.70
   1   1  -5  105.19    3.20
   0  -1  -5 4999.40  120.79
   0  -1   5 4837.52  120.79
   0  -1   5 4991.60  121.49
   0  -1   5 5046.40  121.49
   0  -1   5 5029.40  120.89
   0   1  -5 4936.71  120.79
   0   1  -5 4945.60  121.49
   0   1   5 5027.00  120.89
   0   1  -5 4931.81  120.89
   0   1  -5 4936.61  121.49
   1  -1   5    1.00    0.50
   1  -1   5    2.60    0.60
  -1  -1  -5    1.00    0.60
   1  -1   5    3.30    0.90
  -1  -1  -5    1.00    0.40
   1  -1   5    2.90    0.60
  -1  -1  -5    2.50    0.90
   1  -1   5    3.70    0.90
  -1  -1  -5    1.50    0.70
  -1   1  -5    1.60    0.80
  -1   1  -5    1.50    0.50
   1   1   5    0.70    0.70
  -1   1  -5    1.00    0.90
   1   1   5    1.60    0.80
   1   1   5    2.30    0.60
   1   1   5    1.90    0.50
  -1   1  -5    4.00    1.00
  -1   1  -5    0.30    0.80
   2  -1   5    4.10    1.20
  -2  -1  -5    5.10    1.10
   2  -1   5    3.40    1.10
  -2  -1  -5    5.60    0.80
  -2  -1  -5    5.00    1.10
  -2  -1  -5    5.20    0.80
   2  -1   5    6.50    1.00
   2   1   5    6.30    0.90
  -2   1  -5    6.80    1.40
  -2   1  -5    4.80    0.80
  -2   1  -5    7.20    1.00
   2   1   5    5.60    1.20
   2   1   5    6.40    0.90
  -2   1  -5    5.10    1.30
   2   1   5    5.70    0.80
  -2   1  -5    5.10    0.70
   2   1   5    5.70    1.20
  -3  -1  -5   51.79    2.40
  -3  -1  -5   54.69    2.40
   3  -1   5   50.29    2.40
   3  -1   5   45.60    4.60
  -3  -1  -5   53.39    3.00
   3  -1   5   55.09    4.90
   3  -1   5   54.59    2.60
  -3  -1  -5   56.29    3.10
   3  -1   5   53.29    2.10
  -3  -1  -5   54.69    2.30
   3   1   5   50.29    3.00
   3   1   5   56.09    3.10
   3   1   5   55.19    2.30
  -3   1  -5   52.49    2.10
   3   1   5   56.89    2.40
   3   1   5   54.49    2.50
  -4  -1  -5  988.80   25.20
   4  -1   5  941.11   27.20
  -4  -1  -5 1027.00   26.60
  -4  -1  -5 1002.40   26.50
   4  -1   5  996.30   25.90
   4  -1   5  990.50   27.30
   4  -1   5 1000.90   25.00
  -4  -1  -5 1016.30   25.60
   4  -1   5  977.20   25.70
   4   1   5 1005.80   25.30
   4   1   5 1002.60   25.50
   4   1   5  984.90   26.60
  -4   1  -5  991.40   24.90
  -4   1  -5 1002.10   25.90
   4   1   5 1012.70   25.80
  -4   1  -5  982.80   26.90
  -4   1  -5  976.30   27.00
   4   1   5 1017.00   26.70
   5  -1   5  187.68    7.40
  -5  -1  -5  181.08    6.00
   5  -1   5  185.98    5.40
   5  -1   5  188.78    6.40
   5  -1   5  182.38    7.40
  -5   1  -5  187.08    6.30
  -5   1  -5  182.08    5.40
   5   1   5  185.28    5.90
   5   1   5  180.18    7.00
  -5   1  -5  180.48    6.30
   5   1   5  191.38    6.30
  -5   1  -5  179.98    7.30
  -5   1  -5  182.58    7.30
   5   1   5  182.38    5.70
   5   1   5  183.88    7.10
   6  -1   5   47.40    4.00
   6  -1   5   46.10    2.80
   6  -1   5   47.60    3.00
   6  -1   5   44.70    2.10
  -6  -1  -5   44.10    2.30
  -6  -1  -5   52.79    2.70
   6  -1   5   45.10    4.00
   6   1   5   46.00    2.60
   6   1   5   48.70    3.70
  -6   1  -5   42.90    2.70
   6   1   5   45.80    3.60
   6   1   5   42.70    2.30
  -6   1  -5   44.50    2.00
  -6   1  -5   46.80    4.00
   6   1   5   48.00    3.00
  -6   1  -5   40.60    3.80
  -7  -1  -5   15.00    1.90
   7  -1   5   18.30    2.20
   7  -1   5   17.20    1.50
   7  -1   5   11.80    2.60
   7  -1   5   18.40    2.30
  -7  -1  -5   18.80    1.80
   7  -1   5   19.10    3.00
  -7  -1  -5   13.20    2.30
  -7   1  -5   15.60    2.10
   7   1   5   17.60    1.70
  -7   1  -5   17.50    2.80
   7   1   5   15.50    1.90
   7   1   5   16.00    2.50
   7   1   5   13.40    2.50
  -7   1  -5   16.30    2.80
  -7   1  -5   17.80    1.40
   7   1   5   18.10    2.10
  -8  -1  -5   46.00    4.20
   8  -1   5   35.50    4.40
   8  -1   5   39.10    3.10
   8  -1   5   39.40    3.10
   8  -1   5   42.40    2.10
  -8  -1  -5   46.00    4.10
  -8  -1  -5   33.50    2.40
   8  -1   5   42.70    4.60
  -8  -1  -5   41.80    2.90
   8   1   5   38.10    2.80
  -8   1  -5   37.40    2.00
  -8   1  -5   29.90    3.90
   8   1   5   37.00    4.20
   8   1   5   38.10    3.10
  -8   1  -5   40.70    4.50
   8   1   5   38.20    4.20
   8   1   5   43.50    2.50
   9  -1   5   26.10    3.00
  -9  -1  -5   28.40    2.70
   9  -1   5   27.20    1.80
   9  -1   5   21.20    3.50
  -9  -1  -5   33.10    3.90
  -9  -1  -5   25.80    3.50
   9  -1   5   25.70    3.60
   9   1   5   24.70    2.20
  -9   1  -5   23.80    3.50
  -9   1  -5   22.10    2.80
   9   1   5   19.40    2.60
  -9   1  -5   24.60    1.80
   9   1   5   26.00    2.80
  -9   1  -5   31.50    4.00
   9   1   5   31.10    3.80
   9   1   5   24.40    3.50
  10  -1   5   -2.90    2.70
 -10  -1  -5   -0.90    2.60
 -10  -1  -5   -1.90    2.60
  10  -1   5   -0.80    1.40
  10  -1   5    0.50    0.90
  10  -1   5    2.30    2.90
 -10  -1  -5   -0.10    1.50
  10  -1   5    1.70    1.60
  10   1   5   -1.30    2.70
 -10   1  -5   -2.70    2.90
  10   1   5   -1.50    1.30
  10   1   5   -0.10    2.90
 -10   1  -5    1.00    2.90
  10   1   5   -0.20    1.40
 -10   1  -5    1.30    1.00
  10   1   5    2.10    1.20
 -10   1  -5   -1.80    1.50
 -11  -1  -5   22.50    4.00
 -11  -1  -5   20.80    3.80
 -11  -1  -5   26.20    4.30
  11  -1   5   22.90    3.20
  11  -1   5   20.00    3.20
  11   1   5   22.00    4.20
  11   1   5   15.10    3.80
  11   1   5   25.10    3.30
  11   1   5   25.30    3.30
  11   1   5   23.30    2.60
  12  -1   5   -0.40    1.90
 -12  -1  -5    4.60    3.80
 -12  -1  -5    3.70    3.80
 -12   1  -5    3.10    4.20
  12   1   5    2.80    2.00
 -12   1  -5    1.80    4.20
  12   1   5    2.80    1.60
  13  -1   5   -1.90    2.20
  13   1   5   -2.30    2.00
  15  -2  -5   -0.80    2.30
  15   2  -5    1.40    1.70
  15   2  -5   -0.20    2.40
  14  -2  -5   -2.30    1.60
  14   2  -5    1.70    1.30
  14   2  -5    0.20    1.30
  13  -2  -5   -0.20    2.10
  13   2  -5    0.20    1.20
 -13   2   5   -6.90    3.20
 -13   2   5   -3.40    3.30
  12  -2  -5   60.89    3.80
 -12  -2   5   61.29    2.20
 -12  -2   5   59.19    2.10
  12  -2  -5   53.99    4.10
 -12   2   5   49.80    3.60
  12   2  -5   58.49    3.30
  12   2  -5   60.99    3.00
  12   2  -5   62.19    3.30
  11  -2  -5    0.60    1.10
  11  -2  -5   -0.50    1.40
  11   2  -5    1.40    0.90
 -11   2   5    2.30    2.00
 -11   2   5    2.10    2.60
 -11   2   5    2.60    2.20
 -11   2   5    2.10    1.40
  11   2  -5    1.30    0.90
 -11   2   5    1.80    2.70
  11   2  -5    0.70    1.10
  10  -2  -5   58.49    3.30
  10  -2  -5   45.10    3.20
 -10   2   5   42.20    5.70
 -10   2   5   50.79    4.50
 -10   2   5   38.80    5.30
  10   2  -5   54.49    2.30
 -10   2   5   51.79    3.10
  10   2  -5   55.39    2.40
  10   2  -5   56.09    2.90
   9  -2  -5   91.09    4.30
   9  -2  -5  101.09    4.20
   9   2  -5   97.99    3.30
  -9   2   5   95.09    5.40
   9   2  -5   90.99    4.50
  -9   2   5   90.09    5.00
  -9   2   5  100.69    5.20
   9   2  -5   96.69    3.80
  -9   2   5  101.79    5.60
   9   2  -5   98.79    3.20
  -9   2   5   97.79    4.10
   8  -2  -5    0.30    0.90
   8  -2  -5    0.70    0.80
   8   2  -5    2.20    0.90
  -8   2   5    2.70    1.60
   8   2  -5    0.20    0.40
   8   2  -5    0.30    1.00
  -8   2   5    1.00    0.90
  -8   2   5    2.00    1.40
  -8   2   5    0.70    1.30
   8   2  -5    0.10    0.50
  -8   2   5    1.80    1.60
   7  -2  -5    2.70    1.50
   7  -2  -5    3.80    1.10
   7  -2  -5    1.10    1.40
   7  -2  -5    3.20    0.90
  -7   2   5    5.60    1.50
  -7   2   5    2.80    0.90
  -7   2   5    4.10    1.40
   7   2  -5    2.70    1.00
   7   2  -5    3.60    0.90
   6  -2  -5   33.70    2.00
   6  -2  -5   33.50    2.20
   6  -2  -5   33.80    1.40
   6  -2  -5   37.00    2.80
   6  -2  -5   39.40    2.90
[truncated: 905,530 more chars]
