# Supplementary material for: Ethyl 3-hy­droxy­benzoate
Source: IUCrdata. 2026 Jun 5;11(Pt 6):x260569. doi: 10.1107/S2414314626005699 (PMC13330809; doi:10.1107/S2414314626005699)
Supplement: Supplementary file 2 [file x-11-x260569-Isup2.hkl]

data_I                                                                          
_shelx_title ' AG1082025_a.res in P2(1)/n'                                      
_shelx_refln_list_code          4                                               
_shelx_F_calc_maximum      139.38                                               
_exptl_crystal_F_000       704.00                                               
_reflns_d_resolution_high  0.7495                                               
                                                                                
loop_                                                                           
 _space_group_symop_operation_xyz                                               
 'x, y, z'                                                                      
 '-x+1/2, y+1/2, -z+1/2'                                                        
 '-x, -y, -z'                                                                   
 'x-1/2, -y-1/2, z-1/2'                                                         
                                                                                
_cell_length_a    11.8207                                                       
_cell_length_b     7.4541                                                       
_cell_length_c    19.9477                                                       
_cell_angle_alpha  90.000                                                       
_cell_angle_beta  106.776                                                       
_cell_angle_gamma  90.000                                                       
                                                                                
_shelx_F_squared_multiplier     1.000                                           
                                                                                
loop_                                                                           
 _refln_index_h                                                                 
 _refln_index_k                                                                 
 _refln_index_l                                                                 
 _refln_F_squared_calc                                                          
 _refln_F_squared_meas                                                          
 _refln_F_squared_sigma                                                         
 _refln_observed_status                                                         
   2   0   0       2739.98       2493.37        28.90 o                         
   4   0   0         86.36         77.13         1.26 o                         
   6   0   0       1028.99       1237.90        11.65 o                         
   8   0   0        264.17        268.31         3.31 o                         
  10   0   0         75.04         82.48         2.15 o                         
  12   0   0          2.12          5.43         2.03 o                         
  14   0   0         22.01         26.61         5.00 o                         
   1   1   0       3202.61       2851.30        47.79 o                         
   3   1   0         78.53         76.92         0.81 o                         
   4   1   0        268.15        290.08         2.27 o                         
   5   1   0        309.53        343.66         2.94 o                         
   6   1   0         75.69         78.83         1.08 o                         
   7   1   0        378.39        378.41         3.37 o                         
   8   1   0        391.94        353.44         3.24 o                         
   9   1   0         15.14         14.53         0.75 o                         
  10   1   0          0.20          1.32         0.73 o                         
  11   1   0        243.24        266.90         3.93 o                         
  12   1   0          0.47          1.39         1.13 o                         
  13   1   0          1.76          1.82         1.41 o                         
  14   1   0         17.19          4.62         5.57 o                         
  15   1   0          4.16          2.68         3.04 o                         
   0   2   0       1713.26       1731.70        14.66 o                         
   1   2   0       2426.47       2426.41        16.18 o                         
   2   2   0       1307.39       1258.52         7.44 o                         
   3   2   0          7.77          6.72         0.33 o                         
   4   2   0       1007.54       1025.66         6.11 o                         
   5   2   0        862.94        858.84         5.73 o                         
   6   2   0        120.51        142.75         1.65 o                         
   7   2   0         44.92         38.80         1.10 o                         
   8   2   0         32.06         35.05         1.07 o                         
   9   2   0         39.44         45.89         1.63 o                         
  10   2   0        258.84        236.81         3.10 o                         
  11   2   0          0.33          1.98         0.97 o                         
  12   2   0         80.06         89.47         3.66 o                         
  13   2   0        139.03        153.54         4.21 o                         
  14   2   0          1.91          8.33         2.48 o                         
   1   3   0        531.27        522.33         3.95 o                         
   2   3   0       1850.94       1757.00        10.80 o                         
   3   3   0        149.90        141.89         1.34 o                         
   4   3   0       1998.17       1978.47        11.52 o                         
   5   3   0         71.80         94.34         1.19 o                         
   6   3   0         26.77         30.59         0.89 o                         
   7   3   0          3.69          3.61         0.69 o                         
   8   3   0         11.57         14.98         0.85 o                         
   9   3   0         16.20         15.64         0.97 o                         
  10   3   0         12.05          8.77         1.37 o                         
  11   3   0          4.22          5.45         1.02 o                         
  12   3   0        150.33        159.42         3.32 o                         
  13   3   0          0.16         -0.68         1.61 o                         
  14   3   0          0.92          1.50         2.25 o                         
   0   4   0          4.33          7.12         0.70 o                         
   1   4   0        303.73        302.12         2.57 o                         
   2   4   0        131.59        126.22         1.63 o                         
   3   4   0        260.41        265.22         2.35 o                         
   4   4   0        144.53        133.92         1.85 o                         
   5   4   0         22.85         24.19         0.96 o                         
   6   4   0          4.80          3.00         0.50 o                         
   7   4   0         29.12         32.41         0.94 o                         
   8   4   0         64.26         66.25         1.62 o                         
   9   4   0         82.80         81.03         2.66 o                         
  10   4   0          0.32         -0.84         1.00 o                         
  11   4   0          3.28          3.27         1.24 o                         
  12   4   0         18.21         14.07         1.75 o                         
  13   4   0          0.02         -1.51         1.85 o                         
   1   5   0         39.41         42.80         1.36 o                         
   2   5   0          8.64         11.25         0.73 o                         
   3   5   0          6.55          8.71         0.62 o                         
   4   5   0        354.69        359.19         3.45 o                         
   5   5   0         61.31         64.52         1.43 o                         
   6   5   0         44.02         50.19         1.35 o                         
   7   5   0         78.05         74.98         1.55 o                         
   8   5   0         28.98         31.13         1.19 o                         
   9   5   0         18.96         17.31         1.20 o                         
  10   5   0         92.60         91.61         2.44 o                         
  11   5   0         99.89        112.16         4.44 o                         
  12   5   0          0.00         -1.12         1.79 o                         
  13   5   0          0.71          3.52         2.54 o                         
   0   6   0        286.49        300.81         4.97 o                         
   1   6   0        128.89        130.07         2.15 o                         
   2   6   0         27.19         29.75         1.10 o                         
   3   6   0          2.35          2.34         0.72 o                         
   4   6   0         26.16         26.56         1.19 o                         
   5   6   0         72.69         76.61         1.70 o                         
   6   6   0         34.76         36.36         1.49 o                         
   7   6   0          1.08          1.29         0.98 o                         
   8   6   0          1.27          1.66         0.90 o                         
   9   6   0          6.56          4.05         1.23 o                         
  10   6   0         39.89         35.24         2.35 o                         
  11   6   0          2.56          2.97         1.74 o                         
  12   6   0          3.38          4.39         2.80 o                         
   1   7   0         23.55         25.21         1.34 o                         
   2   7   0          4.89          4.80         0.98 o                         
   3   7   0          0.04          1.11         0.85 o                         
   4   7   0         17.00         17.29         1.36 o                         
   5   7   0          6.11          8.43         1.14 o                         
   6   7   0        104.95        116.42         2.61 o                         
   7   7   0          3.40          2.25         1.32 o                         
   8   7   0         56.34         58.21         2.33 o                         
   9   7   0          4.12          4.64         1.50 o                         
  10   7   0          7.82          9.33         2.83 o                         
   0   8   0         36.31         27.03         2.26 o                         
   1   8   0         42.47         39.53         1.77 o                         
   2   8   0         44.08         38.54         2.02 o                         
   3   8   0          0.03          1.65         1.17 o                         
   4   8   0         57.94         61.60         2.30 o                         
   5   8   0         28.38         29.76         1.87 o                         
   6   8   0         23.73         24.75         2.03 o                         
   7   8   0         20.19         17.09         2.14 o                         
   8   8   0         10.20          9.18         2.75 o                         
   1   9   0          0.71          3.70         2.37 o                         
   2   9   0          1.39          1.40         2.18 o                         
   3   9   0          0.08          0.42         2.13 o                         
   4   9   0          1.14          0.42         2.30 o                         
   5   9   0          0.48          2.98         2.87 o                         
   6   9   0          2.80          0.40         3.16 o                         
 -15   0   1          0.41          3.00         4.00 o                         
 -13   0   1          0.53         -0.09         1.99 o                         
 -11   0   1       2484.46       2403.07        28.93 o                         
  -9   0   1        761.60        724.91         7.06 o                         
  -7   0   1        858.42        968.35         9.86 o                         
  -5   0   1        450.20        426.24         4.12 o                         
  -3   0   1        735.03        646.34         5.88 o                         
   1   0   1          3.07          2.00         0.40 o                         
   3   0   1       1656.12       1508.07        13.43 o                         
   5   0   1       6244.56       6302.30        49.01 o                         
   7   0   1       1546.13       1548.98        14.62 o                         
   9   0   1         35.28         35.13         1.55 o                         
  11   0   1        486.71        466.03         7.68 o                         
  13   0   1         40.18         46.03         4.47 o                         
 -15   1   1          2.32         -0.69         2.96 o                         
 -14   1   1          0.20         -2.10         2.10 o                         
 -13   1   1         89.95         82.37         3.09 o                         
 -12   1   1        240.05        231.32         4.94 o                         
 -11   1   1        378.71        383.60         3.75 o                         
 -10   1   1         69.33         68.22         1.63 o                         
  -9   1   1        121.24        113.90         1.67 o                         
  -8   1   1          1.54          0.46         0.56 o                         
  -7   1   1       1473.63       1516.92        10.08 o                         
  -6   1   1        604.11        642.50         4.81 o                         
  -5   1   1         21.59         24.92         0.63 o                         
  -4   1   1         23.37         21.42         0.48 o                         
  -3   1   1        802.66        713.25         5.14 o                         
  -2   1   1         27.34         24.38         0.51 o                         
  -1   1   1        831.64        764.75         8.63 o                         
   0   1   1        766.25        614.93        20.13 o                         
   1   1   1        367.97        383.27         2.78 o                         
   3   1   1       2327.78       2171.21        12.81 o                         
   4   1   1        137.84        157.36         1.36 o                         
   5   1   1       1989.85       2102.52        13.09 o                         
   6   1   1         56.73         61.14         1.14 o                         
   7   1   1         24.24         27.35         1.26 o                         
   8   1   1          7.81          5.66         0.62 o                         
   9   1   1        148.63        135.71         2.07 o                         
  10   1   1        182.08        187.38         2.53 o                         
  11   1   1          3.45          3.15         0.91 o                         
  12   1   1          3.36          4.61         1.26 o                         
  13   1   1         47.13         42.50         2.34 o                         
  14   1   1          9.99         15.66         3.32 o                         
 -14   2   1          0.18         -2.50         3.50 o                         
 -13   2   1         33.01         29.95         2.42 o                         
 -12   2   1         64.36         73.24         2.57 o                         
 -11   2   1         78.64         72.93         2.20 o                         
 -10   2   1        198.01        208.55         2.67 o                         
  -9   2   1         17.63         22.26         0.97 o                         
  -8   2   1          0.07          0.78         0.53 o                         
  -7   2   1       2249.93       2272.64        15.72 o                         
  -6   2   1         89.52        114.32         1.43 o                         
  -5   2   1         36.50         36.77         0.75 o                         
  -4   2   1          7.23          7.44         0.37 o                         
  -3   2   1          2.23          2.64         0.32 o                         
  -2   2   1          0.03          0.44         0.19 o                         
  -1   2   1      10532.23       9297.45       226.25 o                         
   1   2   1       9965.57       8902.97       216.24 o                         
   2   2   1       7978.83       7306.96        54.19 o                         
   3   2   1        179.69        195.18         1.68 o                         
   4   2   1         58.90         55.17         0.90 o                         
   5   2   1        341.15        353.64         2.68 o                         
   6   2   1        121.11        147.00         1.68 o                         
   7   2   1         49.54         53.40         1.25 o                         
   8   2   1        108.78        101.41         1.65 o                         
   9   2   1         60.45         63.70         1.71 o                         
  10   2   1         26.12         25.04         1.31 o                         
  11   2   1        201.49        191.08         3.27 o                         
  12   2   1         72.51         76.61         2.63 o                         
  13   2   1          7.03          8.00         1.72 o                         
  14   2   1          0.83         -2.39         3.45 o                         
 -14   3   1          2.68          3.91         2.67 o                         
 -13   3   1         15.00         14.74         2.07 o                         
 -12   3   1         57.46         56.36         2.30 o                         
 -11   3   1          8.23          9.65         1.11 o                         
 -10   3   1          3.39          3.77         0.77 o                         
  -9   3   1         42.96         49.37         1.46 o                         
  -8   3   1         23.65         24.24         0.97 o                         
  -7   3   1         12.32         15.89         0.73 o                         
  -6   3   1         18.78         18.21         0.73 o                         
  -5   3   1        113.33        112.03         1.29 o                         
  -4   3   1        225.74        219.23         1.82 o                         
  -3   3   1       2625.02       2523.60        15.98 o                         
  -2   3   1          0.08          0.74         0.29 o                         
  -1   3   1         27.78         19.91         0.53 o                         
   0   3   1         19.64         23.38         0.72 o                         
   1   3   1       1898.98       1952.28        12.52 o                         
   2   3   1        328.06        348.87         2.82 o                         
   3   3   1        236.16        246.66         2.01 o                         
   4   3   1          4.43          4.14         0.38 o                         
   5   3   1         17.07         20.57         0.80 o                         
   6   3   1        103.83        116.67         1.43 o                         
   7   3   1          4.77          5.78         0.64 o                         
   8   3   1        116.07        105.61         1.97 o                         
   9   3   1        106.67        112.81         2.08 o                         
  10   3   1          2.14          1.62         0.91 o                         
  11   3   1         38.31         50.98         1.86 o                         
  12   3   1         84.84         81.44         2.89 o                         
  13   3   1        118.70        141.96         5.45 o                         
  14   3   1         13.31         11.32         2.76 o                         
 -13   4   1         13.72         13.24         1.97 o                         
 -12   4   1          4.25          2.46         1.52 o                         
 -11   4   1         39.79         40.26         2.09 o                         
 -10   4   1         78.46         71.20         2.35 o                         
  -9   4   1          0.61         -0.66         0.73 o                         
  -8   4   1        114.57        117.00         1.98 o                         
  -7   4   1         86.43         83.81         1.54 o                         
  -6   4   1          4.40          4.53         0.53 o                         
  -5   4   1        177.32        172.65         1.84 o                         
  -4   4   1         90.75         90.69         1.34 o                         
  -3   4   1        238.25        226.89         2.25 o                         
  -2   4   1        588.55        558.31         4.32 o                         
  -1   4   1        110.49        110.48         1.32 o                         
   0   4   1         11.19         12.83         0.59 o                         
   1   4   1        192.68        190.58         1.91 o                         
   2   4   1          4.16          6.90         0.52 o                         
   3   4   1        631.98        702.86         5.21 o                         
   4   4   1        102.80         99.28         1.43 o                         
   5   4   1         44.39         53.13         1.05 o                         
   6   4   1          1.87          1.67         0.51 o                         
   7   4   1          9.90         11.52         0.76 o                         
   8   4   1         45.26         45.76         1.50 o                         
   9   4   1          0.58         -0.82         0.82 o                         
  10   4   1         23.34         19.47         1.24 o                         
  11   4   1         10.52         14.85         1.62 o                         
  12   4   1          3.27          0.94         1.44 o                         
  13   4   1         52.70         65.51         4.50 o                         
 -13   5   1          7.66          6.98         2.55 o                         
 -12   5   1         83.46         96.55        10.78 o                         
 -11   5   1         15.70         21.66         1.46 o                         
 -10   5   1          0.04          0.91         0.99 o                         
  -9   5   1          0.78          1.47         0.88 o                         
  -8   5   1          5.31          4.94         0.79 o                         
  -7   5   1        214.17        207.25         2.42 o                         
  -6   5   1          9.11         10.81         0.76 o                         
  -5   5   1         83.26         87.87         1.55 o                         
  -4   5   1         23.32         24.28         0.84 o                         
  -3   5   1        454.32        462.45         3.81 o                         
  -2   5   1         43.98         58.51         1.44 o                         
  -1   5   1        368.94        411.36         4.02 o                         
   0   5   1        427.41        468.77         4.39 o                         
   1   5   1        119.63        119.83         1.78 o                         
   2   5   1        104.78        109.03         1.74 o                         
   3   5   1          7.36          5.24         0.62 o                         
   4   5   1         43.44         46.12         1.22 o                         
   5   5   1          1.97          1.85         0.59 o                         
   6   5   1          1.11          2.13         0.69 o                         
   7   5   1         72.87         72.21         1.62 o                         
   8   5   1         40.62         40.02         1.28 o                         
   9   5   1         42.93         46.06         1.77 o                         
  10   5   1         63.38         58.70         2.12 o                         
  11   5   1         28.27         33.85         2.34 o                         
  12   5   1          3.94          4.91         1.87 o                         
 -12   6   1          3.20          2.23         2.57 o                         
 -11   6   1          0.35          4.11         1.86 o                         
 -10   6   1         92.56         97.94         3.48 o                         
  -9   6   1          6.50          4.31         1.14 o                         
  -8   6   1         74.46         78.51         1.88 o                         
  -7   6   1         24.88         25.66         1.24 o                         
  -6   6   1          0.00          0.70         0.81 o                         
  -5   6   1         27.42         29.17         1.23 o                         
  -4   6   1          6.44          6.47         0.79 o                         
  -3   6   1         16.72         17.72         0.93 o                         
  -2   6   1         80.19         90.51         1.75 o                         
  -1   6   1         14.47         12.44         0.91 o                         
   0   6   1         36.52         36.14         1.33 o                         
   1   6   1         97.19         96.31         1.76 o                         
   2   6   1         20.00         22.37         1.12 o                         
   3   6   1        265.35        257.52         3.09 o                         
   4   6   1        117.46        122.39         2.99 o                         
   5   6   1         64.86         70.15         1.72 o                         
   6   6   1          0.90          1.01         0.93 o                         
   7   6   1          1.18          3.03         1.24 o                         
   8   6   1          0.40         -1.08         1.08 o                         
   9   6   1         46.40         56.75         2.06 o                         
  10   6   1         13.74          9.77         2.15 o                         
  11   6   1          3.91          4.03         2.21 o                         
 -10   7   1          3.32          3.06         2.74 o                         
  -9   7   1          0.44         -1.24         1.31 o                         
  -8   7   1          8.61         12.63         1.29 o                         
  -7   7   1        111.34        123.92         3.01 o                         
  -6   7   1         22.42         25.96         1.50 o                         
  -5   7   1         61.95         64.88         3.22 o                         
  -4   7   1          3.25          4.76         1.00 o                         
  -3   7   1         14.00         14.18         1.16 o                         
  -2   7   1         35.76         34.73         1.51 o                         
  -1   7   1          2.62          1.69         0.86 o                         
   0   7   1        288.48        293.85         4.17 o                         
   1   7   1         45.87         50.98         1.66 o                         
   2   7   1          0.83          2.55         0.92 o                         
   3   7   1          4.75          2.26         0.86 o                         
   4   7   1         10.49         11.22         1.19 o                         
   5   7   1         86.21         92.72         2.36 o                         
   6   7   1         25.79         25.19         1.63 o                         
   7   7   1         28.78         21.79         1.48 o                         
   8   7   1          5.86          5.16         1.35 o                         
   9   7   1          2.97          4.21         2.37 o                         
  10   7   1          2.34         -1.81         2.88 o                         
  -9   8   1         18.63         15.81         3.16 o                         
  -8   8   1          1.60         -1.18         2.17 o                         
  -7   8   1         38.20         30.54         2.40 o                         
  -6   8   1          9.56          5.82         1.73 o                         
  -5   8   1         14.28         15.59         1.88 o                         
  -4   8   1          3.30          3.69         1.30 o                         
  -3   8   1          0.28         -0.08         1.25 o                         
  -2   8   1          1.56          2.29         1.25 o                         
  -1   8   1         50.02         53.85         2.07 o                         
   0   8   1         24.88         19.86         1.44 o                         
   1   8   1         32.97         27.51         1.78 o                         
   2   8   1          2.91          2.22         1.17 o                         
   3   8   1         39.23         37.33         2.23 o                         
   4   8   1          0.07          0.56         1.33 o                         
   5   8   1         23.33         19.94         1.85 o                         
   6   8   1         11.69         13.48         1.85 o                         
   7   8   1         20.00         20.29         2.26 o                         
   8   8   1          8.99          7.93         3.11 o                         
  -6   9   1          0.10         -1.95         2.93 o                         
  -5   9   1          0.35         -0.53         2.96 o                         
  -4   9   1          0.04         -0.01         2.13 o                         
  -3   9   1          1.63          5.14         2.20 o                         
  -2   9   1          0.04          1.11         2.09 o                         
  -1   9   1          2.52          0.52         2.10 o                         
   0   9   1          1.14          1.67         2.19 o                         
   1   9   1          0.25          3.38         2.39 o                         
   2   9   1          1.25          3.38         2.15 o                         
   3   9   1          2.76          0.18         2.21 o                         
   4   9   1          1.25          4.30         2.32 o                         
   5   9   1         23.48         26.33         3.41 o                         
   6   9   1         19.83         23.95         3.76 o                         
 -14   0   2          1.16          4.75         2.71 o                         
 -12   0   2         60.53         76.71         3.53 o                         
 -10   0   2        126.26        129.52         2.82 o                         
  -8   0   2          0.53         -0.28         0.59 o                         
  -6   0   2        475.60        488.55         4.41 o                         
  -4   0   2        102.17        117.50         1.27 o                         
  -2   0   2       1246.20       1069.95        11.39 o                         
   2   0   2       5910.51       5310.19        45.98 o                         
   4   0   2         92.64        103.62         1.72 o                         
   6   0   2        199.17        256.16         3.64 o                         
   8   0   2        350.99        378.18         4.34 o                         
  10   0   2        502.55        458.00         8.68 o                         
  12   0   2         38.04         51.67         3.75 o                         
  14   0   2         23.50         19.61         5.20 o                         
 -15   1   2          6.80         10.30         3.02 o                         
 -14   1   2          7.85         10.41         1.92 o                         
 -13   1   2          0.94          0.68         1.35 o                         
 -12   1   2         31.86         27.16         1.42 o                         
 -11   1   2         21.91         23.81         1.04 o                         
 -10   1   2        666.49        677.75         5.95 o                         
  -9   1   2        614.97        620.64         4.91 o                         
  -8   1   2         13.49         20.87         0.81 o                         
  -7   1   2         78.20         89.41         1.32 o                         
  -6   1   2        119.70        115.07         1.26 o                         
  -5   1   2         10.14          5.97         0.32 o                         
  -4   1   2        170.39        182.65         1.56 o                         
  -3   1   2       4292.21       3970.77        26.00 o                         
  -1   1   2       1907.94       1655.74         9.18 o                         
   0   1   2        107.80        128.21         1.07 o                         
   1   1   2         76.23         93.54         1.08 o                         
   2   1   2        416.96        366.78         2.77 o                         
   3   1   2       1134.99       1065.20         6.78 o                         
   4   1   2         12.99         20.73         0.54 o                         
   5   1   2          4.05          4.71         0.37 o                         
   6   1   2        435.48        470.72         3.55 o                         
   7   1   2          0.85          0.21         0.40 o                         
   8   1   2         10.41         14.96         0.83 o                         
   9   1   2        181.43        163.81         2.60 o                         
  10   1   2         39.63         31.60         1.35 o                         
  11   1   2         56.47         57.09         1.90 o                         
  12   1   2          3.33          2.53         1.27 o                         
  13   1   2         28.46         31.61         3.86 o                         
  14   1   2          0.96          1.18         3.18 o                         
 -15   2   2          1.52          5.57         3.50 o                         
 -14   2   2         12.45         11.90         1.90 o                         
 -13   2   2          1.74          3.27         1.41 o                         
 -12   2   2        145.17        134.57         2.74 o                         
 -11   2   2        148.02        140.93         2.22 o                         
 -10   2   2        784.92        765.17         7.73 o                         
  -9   2   2         92.05         90.13         2.01 o                         
  -8   2   2          5.70          5.38         0.61 o                         
  -7   2   2        447.00        503.42         4.25 o                         
  -6   2   2         11.85         12.06         0.61 o                         
  -5   2   2        250.42        241.49         2.18 o                         
  -4   2   2       1936.77       1771.19        10.60 o                         
  -3   2   2       4108.07       3780.16        23.33 o                         
  -2   2   2       1548.73       1443.13         8.23 o                         
  -1   2   2       7137.65       6499.70        64.77 o                         
   1   2   2      11498.68      10157.83       247.05 o                         
   2   2   2         36.42         33.26         0.92 o                         
   3   2   2        131.90        162.96         1.43 o                         
   4   2   2        886.97        936.78         6.16 o                         
   5   2   2        260.73        324.75         2.69 o                         
   6   2   2         18.35         23.56         0.83 o                         
   7   2   2        325.30        293.30         2.90 o                         
   8   2   2        193.46        195.81         2.48 o                         
   9   2   2          7.72          8.10         0.85 o                         
  10   2   2        151.01        142.59         2.47 o                         
  11   2   2        116.98        109.07         2.81 o                         
  12   2   2         99.29         93.30         3.10 o                         
  13   2   2          0.82          1.26         1.84 o                         
  14   2   2          0.02          0.13         3.18 o                         
 -14   3   2         23.01         26.56         2.32 o                         
 -13   3   2         15.30         15.98         1.50 o                         
 -12   3   2         51.56         51.87         2.87 o                         
 -11   3   2          8.10          8.70         1.08 o                         
 -10   3   2        268.46        280.15         3.06 o                         
  -9   3   2          3.49          3.93         0.69 o                         
  -8   3   2         45.69         41.20         1.19 o                         
  -7   3   2          8.16         11.02         0.62 o                         
  -6   3   2        184.48        190.43         2.01 o                         
  -5   3   2        102.30        107.76         1.17 o                         
  -4   3   2         44.94         48.76         0.91 o                         
  -3   3   2         40.47         44.01         0.72 o                         
  -2   3   2       2352.36       2270.09        13.25 o                         
  -1   3   2         70.43         75.22         0.99 o                         
   0   3   2         19.51         18.34         0.58 o                         
   1   3   2        815.00        844.13         5.86 o                         
   2   3   2         25.99         18.52         0.67 o                         
   3   3   2       2576.18       2585.76        15.15 o                         
   4   3   2       2141.87       2218.92        13.17 o                         
   5   3   2        119.01        129.88         1.52 o                         
   6   3   2        163.04        163.53         1.78 o                         
   7   3   2         32.62         32.78         1.52 o                         
   8   3   2        101.88         97.62         1.79 o                         
   9   3   2         51.00         58.16         1.72 o                         
  10   3   2          0.03         -0.61         0.99 o                         
  11   3   2         35.61         41.56         2.78 o                         
  12   3   2         54.38         53.28         2.50 o                         
  13   3   2         75.34         91.36         3.94 o                         
  14   3   2         15.54         13.83         5.40 o                         
 -14   4   2          2.29          3.45         2.18 o                         
 -13   4   2          1.74         -0.16         1.66 o                         
 -12   4   2         16.02         10.94         1.50 o                         
 -11   4   2          8.81          9.83         1.43 o                         
 -10   4   2         65.98         69.48         2.25 o                         
  -9   4   2          0.04          1.19         0.68 o                         
  -8   4   2         65.98         74.10         1.68 o                         
  -7   4   2         56.09         56.60         1.14 o                         
  -6   4   2         85.24         87.39         1.38 o                         
  -5   4   2          1.45          1.60         0.42 o                         
  -4   4   2        120.02        123.23         1.55 o                         
  -3   4   2         69.19         67.83         1.12 o                         
  -2   4   2        103.64        106.86         1.36 o                         
  -1   4   2         43.14         48.38         0.96 o                         
   0   4   2         28.31         30.84         0.81 o                         
   1   4   2        648.24        586.30         4.25 o                         
   2   4   2       4652.57       4670.89        31.33 o                         
   3   4   2        912.12        876.01         6.01 o                         
   4   4   2         46.29         43.53         1.03 o                         
   5   4   2        126.25        123.21         1.62 o                         
   6   4   2         93.62         92.84         1.62 o                         
   7   4   2         30.60         23.20         0.91 o                         
   8   4   2          0.17         -0.77         0.77 o                         
   9   4   2          7.97          6.67         1.08 o                         
  10   4   2         14.74         19.23         2.14 o                         
  11   4   2         15.64         14.75         1.53 o                         
  12   4   2         17.79         20.67         2.11 o                         
  13   4   2         12.37          7.88         3.18 o                         
 -13   5   2          0.48          1.41         1.88 o                         
 -12   5   2          1.64          2.75         1.91 o                         
 -11   5   2          0.53         -0.24         1.16 o                         
 -10   5   2          3.94          5.36         1.10 o                         
  -9   5   2          6.05          4.63         0.88 o                         
  -8   5   2          4.23          2.28         0.81 o                         
  -7   5   2        499.53        489.08         4.17 o                         
  -6   5   2        101.86        101.37         2.11 o                         
  -5   5   2         47.14         48.01         1.20 o                         
  -4   5   2          3.37          3.31         0.52 o                         
  -3   5   2         61.97         63.71         1.35 o                         
  -2   5   2         70.94         65.83         1.32 o                         
  -1   5   2        437.04        456.03         4.35 o                         
   0   5   2         77.75         73.38         1.53 o                         
   1   5   2          6.27          5.81         0.64 o                         
   2   5   2         22.37         17.65         0.91 o                         
   3   5   2        376.67        384.62         3.78 o                         
   4   5   2        310.37        322.45         3.06 o                         
   5   5   2        297.85        297.82         3.02 o                         
   6   5   2         33.17         32.45         1.18 o                         
   7   5   2          0.52         -0.32         0.93 o                         
   8   5   2          4.84          3.34         1.05 o                         
   9   5   2         17.35         17.07         1.48 o                         
  10   5   2         46.60         40.73         2.07 o                         
  11   5   2         27.62         29.00         1.95 o                         
  12   5   2          5.49          5.03         3.05 o                         
 -12   6   2          4.86          2.95         2.04 o                         
 -11   6   2          1.65         -1.70         1.70 o                         
 -10   6   2          7.63          8.38         1.21 o                         
  -9   6   2          0.00          0.61         1.05 o                         
  -8   6   2        288.59        288.58         3.47 o                         
  -7   6   2         90.44         98.76         2.45 o                         
  -6   6   2          4.02          3.63         0.86 o                         
  -5   6   2         19.15         22.04         1.15 o                         
  -4   6   2         24.06         24.09         1.20 o                         
  -3   6   2          3.87          4.98         0.75 o                         
  -2   6   2         73.03         73.95         1.66 o                         
  -1   6   2         88.18         88.88         1.77 o                         
   0   6   2         52.59         51.71         1.68 o                         
   1   6   2        312.12        319.07         3.70 o                         
   2   6   2         22.93         22.26         1.09 o                         
   3   6   2        181.93        206.76         2.64 o                         
   4   6   2        105.53        116.67         2.12 o                         
   5   6   2          8.40         10.25         0.98 o                         
   6   6   2         31.20         31.90         1.41 o                         
   7   6   2         12.50         11.99         1.12 o                         
   8   6   2         29.12         27.46         1.43 o                         
   9   6   2         48.85         47.77         2.21 o                         
  10   6   2          7.51          4.78         1.77 o                         
  11   6   2          0.23         -0.21         3.01 o                         
 -11   7   2         29.74         42.41         7.20 o                         
 -10   7   2          8.59         13.54         2.81 o                         
  -9   7   2          1.38          5.69         1.97 o                         
  -8   7   2          0.05          0.49         1.12 o                         
  -7   7   2          1.35          1.07         1.11 o                         
  -6   7   2         40.48         34.18         2.31 o                         
  -5   7   2          9.87          8.13         1.12 o                         
  -4   7   2          5.49          6.25         0.98 o                         
  -3   7   2          0.07         -0.15         0.86 o                         
  -2   7   2         14.68         15.87         1.07 o                         
  -1   7   2         25.61         29.86         1.36 o                         
   0   7   2         86.52         88.81         2.26 o                         
   1   7   2          2.02         -0.20         0.87 o                         
   2   7   2          1.45          1.38         0.89 o                         
   3   7   2          0.05          0.23         0.87 o                         
   4   7   2          3.70          4.20         1.09 o                         
   5   7   2         28.09         28.78         1.45 o                         
   6   7   2         61.35         60.71         2.09 o                         
   7   7   2          0.19          1.77         1.33 o                         
   8   7   2         47.91         38.18         2.12 o                         
   9   7   2          6.05          4.59         2.33 o                         
  10   7   2         22.56         20.01         3.58 o                         
  -9   8   2          6.30          9.49         2.79 o                         
  -8   8   2          9.81          8.26         1.97 o                         
  -7   8   2          0.27         -0.94         2.41 o                         
  -6   8   2          3.95          0.08         1.53 o                         
  -5   8   2         14.94         11.78         1.47 o                         
  -4   8   2         19.61         15.44         1.51 o                         
  -3   8   2          2.78          1.16         1.27 o                         
  -2   8   2          0.47          0.03         1.32 o                         
  -1   8   2          1.02          0.80         1.23 o                         
   0   8   2         11.70         15.30         1.50 o                         
   1   8   2         17.03         17.16         1.79 o                         
   2   8   2          2.59          2.00         1.30 o                         
   3   8   2          0.01         -0.21         1.46 o                         
   4   8   2          0.02          0.66         1.40 o                         
   5   8   2          4.00          6.02         1.66 o                         
   6   8   2         62.59         67.03         3.13 o                         
   7   8   2          0.06          1.12         2.60 o                         
   8   8   2          7.89         13.38         3.56 o                         
  -6   9   2          5.89          6.10         2.86 o                         
  -5   9   2         26.83         24.96         3.09 o                         
  -4   9   2          0.18          1.25         2.28 o                         
  -3   9   2          0.99         -1.33         2.14 o                         
  -2   9   2          0.21          1.84         2.40 o                         
  -1   9   2         19.20         16.58         4.38 o                         
   0   9   2          9.73          6.42         2.27 o                         
   1   9   2          7.42          8.09         2.32 o                         
   2   9   2          7.05         10.60         2.51 o                         
   3   9   2          0.52          0.72         2.24 o                         
   4   9   2         36.08         37.30         3.27 o                         
   5   9   2          5.69          0.65         2.93 o                         
 -15   0   3          1.09          2.40         5.80 o                         
 -13   0   3         14.16         10.00         2.45 o                         
 -11   0   3         55.64         59.66         2.48 o                         
  -9   0   3        161.36        147.89         2.94 o                         
  -7   0   3        272.93        295.83         3.17 o                         
  -5   0   3        111.48        107.16         1.44 o                         
  -3   0   3       2701.37       2410.39        19.73 o                         
  -1   0   3       3528.59       2714.17        33.38 o                         
   1   0   3         55.51         67.47         1.06 o                         
   3   0   3       4016.82       3763.87        31.14 o                         
   5   0   3        343.87        323.50         3.98 o                         
   7   0   3          7.71          7.30         0.72 o                         
   9   0   3          2.47         -0.10         0.78 o                         
  11   0   3        110.30        103.96         2.74 o                         
  13   0   3          0.08         -2.20         3.60 o                         
 -15   1   3          0.34          3.32         2.91 o                         
 -14   1   3         38.57         31.76         2.22 o                         
 -13   1   3        111.16         99.94         2.73 o                         
 -12   1   3         37.94         39.44         1.59 o                         
 -11   1   3        154.29        146.87         2.03 o                         
 -10   1   3        981.78        978.20         7.38 o                         
  -9   1   3         27.10         25.19         0.87 o                         
  -8   1   3         63.09         60.98         1.08 o                         
  -7   1   3        194.57        206.06         1.98 o                         
  -6   1   3        130.79        136.02         1.38 o                         
  -5   1   3        172.82        177.99         1.58 o                         
  -4   1   3         67.70         51.54         0.55 o                         
  -3   1   3        152.80        154.58         1.65 o                         
  -2   1   3       1276.78       1226.46         8.02 o                         
  -1   1   3        879.24        743.42         4.71 o                         
   0   1   3       4591.20       4156.41        24.72 o                         
   1   1   3       3170.65       2954.81        17.26 o                         
   2   1   3        243.41        207.93         1.72 o                         
   3   1   3       1835.52       1871.48        11.61 o                         
   4   1   3        241.46        236.20         1.98 o                         
   5   1   3        813.16        896.76         5.59 o                         
   6   1   3         42.15         45.82         1.12 o                         
   7   1   3         96.06        106.60         1.63 o                         
   8   1   3          7.89          6.71         0.55 o                         
   9   1   3        253.38        230.34         3.09 o                         
  10   1   3         93.14         86.10         2.09 o                         
  11   1   3          1.91          1.87         1.02 o                         
  12   1   3         42.99         37.45         2.19 o                         
  13   1   3         30.09         31.25         3.18 o                         
  14   1   3         58.30         71.33        16.50 o                         
 -15   2   3         10.11          9.06         3.07 o                         
 -14   2   3          7.35          5.46         1.59 o                         
 -13   2   3         46.01         40.85         2.03 o                         
 -12   2   3         37.05         36.23         1.56 o                         
 -11   2   3        146.60        157.96         2.20 o                         
 -10   2   3          8.76          9.51         0.77 o                         
  -9   2   3         23.52         26.79         0.89 o                         
  -8   2   3        524.87        486.47         4.48 o                         
  -7   2   3        332.52        319.88         3.12 o                         
  -6   2   3        262.89        259.08         2.45 o                         
  -5   2   3        149.79        166.29         1.36 o                         
  -4   2   3        641.02        640.04         4.22 o                         
  -3   2   3       1520.48       1403.28         9.00 o                         
  -2   2   3       4617.20       4317.11        25.03 o                         
  -1   2   3       8384.64       7528.49        61.20 o                         
   0   2   3       4956.93       4634.00        27.70 o                         
   1   2   3       6661.33       6224.51        37.04 o                         
   2   2   3       1369.86       1397.54        10.14 o                         
   3   2   3        319.89        344.36         2.80 o                         
   4   2   3         75.98         93.27         1.14 o                         
   5   2   3       1503.30       1531.72         9.52 o                         
   6   2   3         43.27         55.88         1.06 o                         
   7   2   3        124.10        140.32         1.88 o                         
   8   2   3         22.36         22.51         1.07 o                         
   9   2   3          0.22         -0.85         0.85 o                         
  10   2   3        240.05        229.59         3.23 o                         
  11   2   3          3.50          3.39         1.20 o                         
  12   2   3          0.80          1.87         1.55 o                         
  13   2   3          0.43          1.92         2.18 o                         
  14   2   3          2.31          6.85         3.36 o                         
 -14   3   3         12.91         11.05         1.89 o                         
 -13   3   3         13.31         12.86         1.63 o                         
 -12   3   3          0.00          0.23         1.05 o                         
 -11   3   3          1.33          1.10         0.84 o                         
 -10   3   3          7.75          7.01         0.79 o                         
  -9   3   3        184.14        187.35         3.16 o                         
  -8   3   3        592.34        550.84         5.28 o                         
  -7   3   3        896.15        886.77         6.70 o                         
  -6   3   3         28.86         34.15         0.95 o                         
  -5   3   3        329.59        306.93         2.45 o                         
  -4   3   3          0.02          0.35         0.28 o                         
  -3   3   3          3.91          4.06         0.31 o                         
  -2   3   3        175.59        187.42         1.77 o                         
  -1   3   3          2.25          4.30         0.37 o                         
   0   3   3        149.92        150.74         1.49 o                         
   1   3   3        673.53        661.95         4.53 o                         
   2   3   3       1434.40       1445.65         9.69 o                         
   3   3   3       1308.58       1359.50         8.62 o                         
   4   3   3        494.23        558.74         4.34 o                         
   5   3   3          9.90          8.42         0.54 o                         
   6   3   3        134.44        162.13         2.50 o                         
   7   3   3         34.24         27.22         0.85 o                         
   8   3   3         10.88         13.76         0.92 o                         
   9   3   3        490.16        484.57         4.89 o                         
  10   3   3        116.39        109.29         2.46 o                         
  11   3   3          4.90          7.53         1.48 o                         
  12   3   3          0.11          0.76         1.85 o                         
  13   3   3          2.01          2.18         2.39 o                         
 -14   4   3          7.89          9.48         2.28 o                         
 -13   4   3         46.57         54.59         2.80 o                         
 -12   4   3         18.84         18.31         2.15 o                         
 -11   4   3          8.68          7.37         1.24 o                         
 -10   4   3          2.98          3.51         0.87 o                         
  -9   4   3        793.97        808.18         6.50 o                         
  -8   4   3        854.15        847.02         6.68 o                         
  -7   4   3        408.12        436.50         3.92 o                         
  -6   4   3        141.11        127.12         1.57 o                         
  -5   4   3        122.41        121.77         1.63 o                         
  -4   4   3        277.15        245.75         2.23 o                         
  -3   4   3          1.23          1.82         0.42 o                         
  -2   4   3        549.65        571.87         4.24 o                         
  -1   4   3        381.46        425.90         3.51 o                         
   0   4   3         41.21         43.23         1.02 o                         
   1   4   3       1837.85       1812.49        11.32 o                         
   2   4   3        148.48        138.93         1.76 o                         
   3   4   3        171.84        155.02         1.92 o                         
   4   4   3          0.10          0.74         0.49 o                         
   5   4   3        174.47        198.88         2.18 o                         
   6   4   3          9.76         13.38         0.75 o                         
   7   4   3          1.88          2.44         0.67 o                         
   8   4   3         51.85         50.77         1.65 o                         
   9   4   3         61.14         65.76         2.16 o                         
  10   4   3         79.29         69.87         2.24 o                         
  11   4   3          0.01         -1.37         1.37 o                         
  12   4   3         37.81         32.77         3.26 o                         
  13   4   3         30.71         22.70         3.15 o                         
 -13   5   3          0.56         -1.92         1.92 o                         
 -12   5   3          0.02         -0.18         1.49 o                         
 -11   5   3          0.32          0.34         1.34 o                         
 -10   5   3         86.68         83.96         2.62 o                         
  -9   5   3         21.78         21.32         1.05 o                         
  -8   5   3          1.67          1.45         0.62 o                         
  -7   5   3        443.19        456.40         4.54 o                         
  -6   5   3        110.99        117.35         1.79 o                         
  -5   5   3          2.49          3.00         0.57 o                         
  -4   5   3          6.92          8.19         0.66 o                         
  -3   5   3        229.30        223.55         2.44 o                         
  -2   5   3          3.30          2.75         0.59 o                         
  -1   5   3         44.44         50.29         1.31 o                         
   0   5   3         31.75         37.35         1.53 o                         
   1   5   3          3.94          3.71         0.66 o                         
   2   5   3        214.18        220.04         2.62 o                         
   3   5   3          4.25          4.54         0.70 o                         
   4   5   3        262.65        258.72         2.84 o                         
   5   5   3         11.95         10.65         0.87 o                         
   6   5   3          8.48          5.68         0.77 o                         
   7   5   3         91.52         93.09         3.76 o                         
   8   5   3         19.25         21.47         1.11 o                         
   9   5   3        133.50        136.20         2.90 o                         
  10   5   3        102.48        101.93         3.20 o                         
  11   5   3          1.21         -2.01         2.01 o                         
  12   5   3         20.88         19.02         4.58 o                         
 -12   6   3          2.25          1.92         2.16 o                         
 -11   6   3          0.46         -0.22         1.53 o                         
 -10   6   3         27.74         30.07         2.91 o                         
  -9   6   3         18.38         21.66         1.53 o                         
  -8   6   3        177.77        184.93         2.67 o                         
  -7   6   3         73.18         74.44         1.81 o                         
  -6   6   3          2.34          2.71         0.82 o                         
  -5   6   3         83.26         92.26         1.95 o                         
  -4   6   3         23.02         24.90         1.08 o                         
  -3   6   3        159.18        163.27         2.58 o                         
  -2   6   3         18.50         21.04         1.09 o                         
  -1   6   3          9.21          7.81         0.80 o                         
   0   6   3         54.21         51.81         1.75 o                         
   1   6   3         24.84         24.60         1.14 o                         
   2   6   3         28.17         26.62         1.18 o                         
   3   6   3         17.81         19.54         1.08 o                         
   4   6   3         95.36        104.49         2.02 o                         
   5   6   3         36.73         37.26         1.59 o                         
   6   6   3         60.35         64.14         1.84 o                         
   7   6   3         75.98         71.45         2.20 o                         
   8   6   3         17.87         19.87         1.37 o                         
   9   6   3         32.40         34.88         1.91 o                         
  10   6   3         13.29         12.40         2.22 o                         
  11   6   3          7.31          6.05         2.92 o                         
 -11   7   3         56.01         62.17         3.78 o                         
 -10   7   3          1.53         -0.66         1.86 o                         
  -9   7   3          7.03          3.90         1.43 o                         
  -8   7   3          0.46          2.41         1.16 o                         
  -7   7   3          1.39          2.22         1.47 o                         
  -6   7   3         57.52         57.55         2.46 o                         
  -5   7   3          3.95          4.92         1.04 o                         
  -4   7   3          9.50          9.21         1.12 o                         
  -3   7   3         68.29         70.49         1.87 o                         
  -2   7   3          8.55          5.57         1.04 o                         
  -1   7   3          3.28          2.27         1.20 o                         
   0   7   3          2.51          2.44         0.91 o                         
   1   7   3          1.12          0.61         0.90 o                         
   2   7   3          1.97          1.69         1.00 o                         
   3   7   3         40.66         34.70         1.75 o                         
   4   7   3         59.40         56.04         1.89 o                         
   5   7   3          2.70          0.78         1.10 o                         
   6   7   3        119.76        128.10         2.85 o                         
   7   7   3         12.67         14.27         1.69 o                         
   8   7   3          5.69          5.02         2.25 o                         
   9   7   3          0.14          2.73         2.29 o                         
  10   7   3          0.10          8.69         5.11 o                         
  -9   8   3          0.00          1.43         2.48 o                         
  -8   8   3          0.98         -1.70         2.26 o                         
  -7   8   3          0.99          1.53         1.77 o                         
  -6   8   3          3.15          3.01         2.23 o                         
  -5   8   3          1.03          1.32         1.49 o                         
  -4   8   3          4.78          4.52         1.31 o                         
  -3   8   3          2.80          1.35         1.17 o                         
  -2   8   3         34.46         37.83         1.77 o                         
  -1   8   3          0.16          0.19         1.21 o                         
   0   8   3          0.24          0.34         1.31 o                         
   1   8   3          1.84          0.68         1.59 o                         
   2   8   3         11.72         12.44         2.64 o                         
   3   8   3         80.41         82.30         3.19 o                         
   4   8   3         14.43         16.58         1.91 o                         
   5   8   3         16.57         17.19         1.97 o                         
   6   8   3          0.52          4.33         1.97 o                         
   7   8   3          0.60          1.95         2.83 o                         
   8   8   3         15.64         16.32         2.98 o                         
  -6   9   3          2.12          0.55         2.50 o                         
  -5   9   3          3.75          3.35         2.72 o                         
  -4   9   3          0.00          0.73         2.42 o                         
  -3   9   3          0.42         -0.24         2.09 o                         
  -2   9   3          0.05         -2.02         2.02 o                         
  -1   9   3         26.35         18.25         2.59 o                         
   0   9   3          1.34         -1.21         2.11 o                         
   1   9   3         33.45         30.05         2.92 o                         
   2   9   3          0.00          0.48         2.21 o                         
   3   9   3          0.15          1.16         2.34 o                         
   4   9   3         10.53         12.33         3.09 o                         
   5   9   3         47.94         45.11         3.83 o                         
 -14   0   4         24.90         24.35         2.64 o                         
 -12   0   4          1.70         -0.23         1.53 o                         
 -10   0   4        351.47        345.89         4.17 o                         
  -8   0   4        687.13        628.77         6.38 o                         
  -6   0   4        602.96        543.93         4.98 o                         
  -4   0   4        335.39        345.13         3.02 o                         
  -2   0   4       3830.00       3399.88        26.32 o                         
   0   0   4       3547.65       3218.02        25.09 o                         
   2   0   4        121.95        152.71         2.00 o                         
   4   0   4       3409.99       3447.46        28.90 o                         
   6   0   4        566.46        492.18         6.08 o                         
   8   0   4          0.11         -0.24         0.72 o                         
  10   0   4         31.83         33.52         1.66 o                         
  12   0   4         39.33         35.72         2.85 o                         
  14   0   4          7.19          5.20         7.20 o                         
 -15   1   4          2.53          0.27         4.63 o                         
 -14   1   4          0.75          3.53         1.67 o                         
 -13   1   4          1.88         -0.66         1.06 o                         
 -12   1   4         76.95         78.21         3.05 o                         
 -11   1   4         36.25         32.01         1.10 o                         
 -10   1   4         30.93         28.78         1.04 o                         
  -9   1   4         34.97         32.84         0.94 o                         
  -8   1   4        780.12        788.15         5.72 o                         
  -7   1   4         44.25         44.44         0.85 o                         
  -6   1   4         23.99         18.62         0.57 o                         
  -5   1   4        890.86        902.14         6.12 o                         
  -4   1   4          1.44          1.74         0.24 o                         
  -3   1   4          5.70          5.70         0.29 o                         
  -2   1   4      11184.18      10201.23       123.78 o                         
  -1   1   4        737.17        726.57         4.41 o                         
   0   1   4       4015.42       3659.03        23.35 o                         
   1   1   4        224.62        219.21         1.95 o                         
   2   1   4          4.58          6.80         0.46 o                         
   3   1   4        691.83        678.72         4.56 o                         
   4   1   4        499.74        581.50         4.45 o                         
   5   1   4       1022.86       1109.55         7.20 o                         
   6   1   4        395.42        377.35         4.08 o                         
   7   1   4        154.16        176.90         2.05 o                         
   8   1   4         79.07         77.81         1.41 o                         
   9   1   4          1.43          4.12         0.63 o                         
  10   1   4          3.04          2.95         0.96 o                         
  11   1   4          0.12          1.82         1.17 o                         
  12   1   4         17.95         15.57         2.52 o                         
  13   1   4          1.90          4.72         2.96 o                         
  14   1   4          0.01          0.00         4.20 o                         
 -15   2   4          2.21          2.93         2.35 o                         
 -14   2   4          0.02          1.43         1.57 o                         
 -13   2   4          0.27          1.47         1.20 o                         
 -12   2   4          5.91          6.60         0.95 o                         
 -11   2   4        112.25        111.42         1.76 o                         
 -10   2   4        177.13        166.24         2.49 o                         
  -9   2   4        455.29        439.83         3.59 o                         
  -8   2   4         49.71         65.95         1.18 o                         
  -7   2   4        296.21        331.74         3.61 o                         
  -6   2   4        512.00        569.23         6.32 o                         
  -5   2   4         27.00         28.10         1.54 o                         
  -4   2   4         17.35         18.16         0.62 o                         
  -3   2   4         99.97        115.67         1.18 o                         
  -2   2   4       2874.05       2692.59        15.01 o                         
  -1   2   4       3525.70       3347.45        20.21 o                         
   0   2   4         68.76         46.62         0.74 o                         
   1   2   4        130.14        129.59         1.21 o                         
   2   2   4        508.12        515.64         3.52 o                         
   3   2   4       2863.01       2946.79        18.12 o                         
   4   2   4        719.54        766.85         5.51 o                         
   5   2   4        346.46        335.24         2.71 o                         
   6   2   4         47.85         50.58         1.03 o                         
   7   2   4         76.00         55.42         1.54 o                         
   8   2   4          0.00          0.66         0.66 o                         
   9   2   4         26.81         21.47         1.69 o                         
  10   2   4         43.05         40.03         1.60 o                         
  11   2   4         24.37         27.76         1.89 o                         
  12   2   4          0.11          3.31         1.73 o                         
  13   2   4         12.59         14.55         2.72 o                         
 -14   3   4         36.55         43.98         4.10 o                         
 -13   3   4          0.78          0.61         2.08 o                         
 -12   3   4         30.61         36.78         1.81 o                         
 -11   3   4         18.19         19.03         1.25 o                         
 -10   3   4        102.10         94.80         2.29 o                         
  -9   3   4        402.27        415.07         4.99 o                         
  -8   3   4          8.62         10.66         0.90 o                         
  -7   3   4        881.32        900.20         9.78 o                         
  -6   3   4         67.67         80.42         1.51 o                         
  -5   3   4         46.98         46.75         0.78 o                         
  -4   3   4        123.86        105.14         1.22 o                         
  -3   3   4         77.03         70.61         0.89 o                         
  -2   3   4       1967.42       2053.04        11.75 o                         
  -1   3   4       2457.72       2359.42        14.30 o                         
   0   3   4        570.23        569.64         3.89 o                         
   1   3   4        149.38        148.96         1.46 o                         
   2   3   4        339.36        379.71         3.23 o                         
   3   3   4        314.27        318.48         2.65 o                         
   4   3   4        121.83        134.42         1.57 o                         
   5   3   4          0.04          0.28         0.57 o                         
   6   3   4          0.01         -0.05         0.70 o                         
   7   3   4          4.12          2.09         0.66 o                         
   8   3   4        372.91        346.47         4.49 o                         
   9   3   4         47.83         51.44         2.25 o                         
  10   3   4          1.35          1.55         1.16 o                         
  11   3   4          8.95          2.40         2.16 o                         
  12   3   4          2.35          1.48         2.57 o                         
  13   3   4          6.00         13.51         4.00 o                         
 -14   4   4         12.93         15.44         2.50 o                         
 -13   4   4         28.58         24.87         1.91 o                         
 -12   4   4          1.22          2.18         1.23 o                         
 -11   4   4         13.64         18.40         1.43 o                         
 -10   4   4         96.80        102.53         2.44 o                         
  -9   4   4         71.11         73.70         1.93 o                         
  -8   4   4         86.83         80.92         3.02 o                         
  -7   4   4        250.79        261.05         2.39 o                         
  -6   4   4         45.20         48.06         1.01 o                         
  -5   4   4        128.18        122.13         1.48 o                         
  -4   4   4        337.74        353.14         3.37 o                         
  -3   4   4       1392.60       1388.00        10.02 o                         
  -2   4   4       1486.62       1516.00        10.15 o                         
  -1   4   4        825.16        836.31         5.88 o                         
   0   4   4        180.44        172.96         1.97 o                         
   1   4   4       1230.11       1234.09         8.38 o                         
   2   4   4       2897.36       2886.39        19.38 o                         
   3   4   4        568.49        552.74         4.82 o                         
   4   4   4          0.14          0.59         0.56 o                         
   5   4   4        175.73        174.69         2.28 o                         
   6   4   4        136.99        147.76         2.14 o                         
   7   4   4         21.84         25.03         1.10 o                         
   8   4   4         11.84         14.20         0.85 o                         
   9   4   4        227.28        215.52         3.63 o                         
  10   4   4         59.48         60.97         2.40 o                         
  11   4   4          5.08          5.80         1.80 o                         
  12   4   4          9.85          6.58         2.67 o                         
 -13   5   4          7.90         10.93         1.96 o                         
 -12   5   4         34.93         34.57         2.32 o                         
 -11   5   4          0.07          0.56         1.25 o                         
 -10   5   4         26.87         27.33         1.69 o                         
  -9   5   4         71.32         72.15         2.99 o                         
  -8   5   4          0.00          0.65         0.86 o                         
  -7   5   4         43.71         42.39         1.14 o                         
  -6   5   4        102.46        104.29         2.14 o                         
  -5   5   4         53.89         62.82         1.71 o                         
  -4   5   4        116.11        129.13         1.74 o                         
  -3   5   4        113.85        111.01         1.76 o                         
  -2   5   4        466.12        514.74         4.75 o                         
  -1   5   4        313.66        320.98         3.30 o                         
   0   5   4         24.39         22.10         0.94 o                         
   1   5   4        199.70        229.34         2.71 o                         
   2   5   4         29.55         30.26         1.08 o                         
   3   5   4        351.26        367.67         3.76 o                         
   4   5   4        516.15        527.65         4.64 o                         
   5   5   4         61.98         64.65         1.74 o                         
   6   5   4          0.52          0.44         0.76 o                         
   7   5   4          3.05          3.98         0.88 o                         
   8   5   4         38.27         32.62         1.46 o                         
   9   5   4         30.91         25.63         1.72 o                         
  10   5   4          0.74          2.70         1.86 o                         
  11   5   4         13.55         17.35         2.92 o                         
  12   5   4         31.01         34.91         4.58 o                         
 -12   6   4         11.60          8.72         1.91 o                         
 -11   6   4          7.97          7.14         2.16 o                         
 -10   6   4          1.51         -0.08         1.36 o                         
  -9   6   4          6.57          6.28         0.87 o                         
  -8   6   4         10.53         13.73         1.08 o                         
  -7   6   4          9.30          9.33         1.01 o                         
  -6   6   4         21.79         21.70         1.17 o                         
  -5   6   4          5.00          8.09         1.01 o                         
  -4   6   4        107.54        118.74         2.13 o                         
  -3   6   4        107.59        115.74         2.01 o                         
  -2   6   4          2.27          2.07         0.75 o                         
  -1   6   4         11.67         12.29         0.85 o                         
   0   6   4         11.98         14.53         0.98 o                         
   1   6   4         38.60         39.33         1.36 o                         
   2   6   4         87.35         92.49         1.93 o                         
   3   6   4        769.05        768.46         7.04 o                         
   4   6   4        126.63        138.10         2.30 o                         
   5   6   4          9.55         10.00         1.24 o                         
   6   6   4        128.25        126.33         2.76 o                         
   7   6   4         12.89         13.81         1.26 o                         
   8   6   4         56.74         60.22         2.10 o                         
   9   6   4          4.58          4.12         1.84 o                         
  10   6   4          0.16          1.55         2.34 o                         
  11   6   4          7.13          5.44         2.95 o                         
 -11   7   4          1.55          4.06         2.49 o                         
 -10   7   4          1.40         -0.34         1.75 o                         
  -9   7   4          0.23         -0.56         1.89 o                         
  -8   7   4         23.06         26.64         2.19 o                         
  -7   7   4          1.37          0.07         1.08 o                         
  -6   7   4          4.06          3.98         1.18 o                         
  -5   7   4         73.66         76.63         2.18 o                         
  -4   7   4         39.39         44.31         2.01 o                         
  -3   7   4          5.66          7.15         1.04 o                         
  -2   7   4          9.69          9.65         0.97 o                         
  -1   7   4          0.26          1.80         0.86 o                         
   0   7   4          1.89          1.61         0.87 o                         
   1   7   4          1.53          0.71         0.95 o                         
   2   7   4         18.56         17.24         1.29 o                         
   3   7   4         48.42         39.29         2.47 o                         
   4   7   4          0.13         -0.02         1.05 o                         
   5   7   4         10.50          5.68         1.31 o                         
   6   7   4          8.13          7.54         1.34 o                         
   7   7   4         10.35         10.49         2.83 o                         
   8   7   4          0.00         -2.07         2.07 o                         
   9   7   4          1.05          5.06         2.95 o                         
  -9   8   4          6.78          9.04         2.82 o                         
  -8   8   4          6.55          6.27         1.80 o                         
  -7   8   4         21.87         18.21         1.85 o                         
  -6   8   4          3.47          5.02         1.61 o                         
  -5   8   4          0.62          1.40         1.31 o                         
  -4   8   4         18.64         17.02         1.57 o                         
  -3   8   4          4.20          2.55         1.24 o                         
  -2   8   4          7.41          8.62         1.37 o                         
  -1   8   4          0.47          0.00         1.14 o                         
   0   8   4         19.54         18.99         1.58 o                         
   1   8   4          0.61         -1.01         1.64 o                         
   2   8   4          6.62          5.93         1.44 o                         
   3   8   4          5.40          4.22         1.64 o                         
   4   8   4          0.23         -0.87         1.57 o                         
   5   8   4         13.19         10.10         2.09 o                         
   6   8   4         14.00         12.52         2.23 o                         
   7   8   4          7.90         10.92         2.51 o                         
  -6   9   4         34.80         37.51         5.54 o                         
  -5   9   4          0.02         -1.75         2.71 o                         
  -4   9   4          0.00         -1.08         2.88 o                         
  -3   9   4          3.85          1.68         2.17 o                         
  -2   9   4          0.15         -0.84         2.08 o                         
  -1   9   4         19.96         20.04         3.06 o                         
   0   9   4          8.83          8.88         2.92 o                         
   1   9   4          3.44          4.71         2.60 o                         
   2   9   4          2.07          3.36         2.48 o                         
   3   9   4          4.85          2.58         2.46 o                         
   4   9   4          2.46          0.99         2.58 o                         
   5   9   4         30.33         30.51         3.43 o                         
 -15   0   5          3.78          4.45         3.38 o                         
 -13   0   5         32.66         33.61         2.60 o                         
 -11   0   5         30.73         29.56         1.46 o                         
  -9   0   5         44.97         41.28         1.23 o                         
  -7   0   5       4868.58       5051.31        43.97 o                         
  -5   0   5       1809.69       1870.61        14.80 o                         
  -3   0   5       1488.14       1248.92        10.51 o                         
  -1   0   5         19.46         26.67         0.72 o                         
   1   0   5        702.16        671.63         5.86 o                         
   3   0   5        653.60        763.87         6.84 o                         
   5   0   5       1839.64       1870.17        17.32 o                         
   7   0   5         40.73         34.09         1.62 o                         
   9   0   5          8.81          4.25         1.40 o                         
  11   0   5          3.44          2.63         1.42 o                         
  13   0   5         47.19         49.81         6.80 o                         
 -15   1   5         12.99         19.22         5.50 o                         
 -14   1   5         53.83         57.97         3.27 o                         
 -13   1   5        112.34        108.52         2.48 o                         
 -12   1   5          2.46          3.18         0.88 o                         
 -11   1   5          1.28          0.57         0.67 o                         
 -10   1   5         10.64         11.55         0.70 o                         
  -9   1   5         19.65         19.01         0.68 o                         
  -8   1   5          5.10          2.66         0.39 o                         
  -7   1   5        109.31        136.77         1.33 o                         
  -6   1   5        698.49        750.09         4.71 o                         
  -5   1   5        810.69        792.57         5.22 o                         
  -4   1   5          8.66         12.47         0.37 o                         
  -3   1   5       1403.63       1400.65         8.60 o                         
  -2   1   5       1411.25       1346.86         7.85 o                         
  -1   1   5        215.37        215.16         1.65 o                         
   0   1   5      11164.37       9940.70        76.61 o                         
   1   1   5          2.11          3.86         0.43 o                         
   2   1   5         14.20         11.27         0.47 o                         
   3   1   5        123.26        107.57         1.30 o                         
   4   1   5       1817.27       1992.65        12.29 o                         
   5   1   5        321.76        368.52         3.29 o                         
   6   1   5         83.10         91.51         1.40 o                         
   7   1   5         31.73         33.80         1.00 o                         
   8   1   5         82.83         79.24         1.64 o                         
   9   1   5         58.14         51.75         1.40 o                         
  10   1   5          0.17         -0.19         0.76 o                         
  11   1   5         50.45         45.62         2.18 o                         
  12   1   5          2.47          4.74         1.85 o                         
  13   1   5          0.74         -2.96         2.96 o                         
 -15   2   5          0.10          0.55         2.38 o                         
 -14   2   5          0.37          0.02         1.98 o                         
 -13   2   5          9.80         -2.97         2.97 o                         
 -12   2   5        111.72        118.65         2.26 o                         
 -11   2   5          3.67          2.54         0.82 o                         
 -10   2   5        110.14        106.37         3.85 o                         
  -9   2   5        198.06        193.86         2.54 o                         
  -8   2   5          2.67          1.65         0.47 o                         
  -7   2   5          6.47          6.64         0.73 o                         
  -6   2   5         59.42         71.73         1.22 o                         
  -5   2   5        690.21        653.83         5.94 o                         
  -4   2   5          0.01          0.82         0.17 o                         
  -3   2   5         26.32         23.90         0.51 o                         
  -2   2   5         64.71         84.32         0.99 o                         
  -1   2   5         86.75         90.65         1.00 o                         
   0   2   5        264.55        251.27         2.03 o                         
   1   2   5        313.94        306.56         2.44 o                         
   2   2   5        281.03        318.47         2.54 o                         
   3   2   5         46.68         34.74         0.84 o                         
   4   2   5         36.32         46.79         0.94 o                         
   5   2   5         28.65         35.76         0.99 o                         
   6   2   5        169.11        198.67         2.24 o                         
   7   2   5         13.15         12.35         0.97 o                         
   8   2   5        233.33        205.29         2.90 o                         
   9   2   5         22.20         28.33         1.61 o                         
  10   2   5         43.28         40.39         1.77 o                         
  11   2   5         21.58         26.71         1.73 o                         
  12   2   5          2.85          4.91         2.04 o                         
  13   2   5          0.96         -2.39         2.39 o                         
 -14   3   5         16.52         14.72         2.37 o                         
 -13   3   5          1.64         -0.91         1.71 o                         
 -12   3   5          5.18          5.82         1.09 o                         
 -11   3   5         69.33         77.45         2.07 o                         
 -10   3   5          3.27          2.94         0.81 o                         
  -9   3   5       1605.89       1566.31        14.98 o                         
  -8   3   5         32.68         21.83         1.54 o                         
  -7   3   5        248.66        250.31         3.29 o                         
  -6   3   5          6.51          6.58         0.54 o                         
  -5   3   5          0.41          3.04         0.41 o                         
  -4   3   5       1477.15       1491.60        10.11 o                         
  -3   3   5       2061.17       2196.51        12.85 o                         
  -2   3   5         48.93         52.59         0.83 o                         
  -1   3   5        576.74        569.48         3.90 o                         
   0   3   5        351.76        299.79         2.46 o                         
   1   3   5        362.87        354.57         2.86 o                         
   2   3   5        328.39        356.79         3.05 o                         
   3   3   5         17.69         15.07         0.96 o                         
   4   3   5        145.12        163.73         2.08 o                         
   5   3   5        387.96        403.53         3.80 o                         
   6   3   5          0.38          0.97         0.62 o                         
   7   3   5         22.75         19.82         1.00 o                         
   8   3   5         23.53         22.35         1.01 o                         
   9   3   5        423.83        397.33         4.54 o                         
  10   3   5          3.19          0.68         1.51 o                         
  11   3   5         24.24         24.37         1.99 o                         
  12   3   5          0.02         -0.65         2.29 o                         
  13   3   5         22.94         23.23         3.32 o                         
 -14   4   5          0.05         -2.18         2.18 o                         
 -13   4   5         61.85         62.76         2.74 o                         
 -12   4   5          7.46          6.61         1.25 o                         
 -11   4   5         64.34         61.69         2.36 o                         
 -10   4   5        219.31        220.66         3.56 o                         
  -9   4   5        467.57        474.39         5.68 o                         
  -8   4   5        236.70        229.00         3.19 o                         
  -7   4   5        718.40        719.55         6.95 o                         
  -6   4   5        328.12        334.57         2.82 o                         
  -5   4   5         18.01         15.94         0.62 o                         
  -4   4   5        109.35        126.18         1.63 o                         
  -3   4   5        529.60        484.10         3.63 o                         
  -2   4   5       2405.55       2414.68        15.18 o                         
  -1   4   5         21.08         20.43         0.98 o                         
   0   4   5         17.24         23.17         0.95 o                         
   1   4   5         50.02         55.32         1.15 o                         
   2   4   5        182.14        174.49         2.75 o                         
   3   4   5        986.11       1013.19         7.68 o                         
   4   4   5        430.78        422.30         4.21 o                         
   5   4   5         63.33         70.89         1.71 o                         
   6   4   5          5.68          3.44         0.76 o                         
   7   4   5        385.77        360.40         3.91 o                         
   8   4   5        129.10        136.20         2.36 o                         
   9   4   5          0.98          3.01         1.22 o                         
  10   4   5         80.63         69.69         2.64 o                         
  11   4   5          9.73         13.01         3.44 o                         
  12   4   5          3.32          2.07         2.72 o                         
 -13   5   5          0.98          2.74         1.78 o                         
 -12   5   5          4.24          3.94         1.36 o                         
 -11   5   5          0.11          0.72         1.17 o                         
 -10   5   5         46.71         49.00         2.82 o                         
  -9   5   5          7.00          5.64         1.00 o                         
  -8   5   5        423.52        440.35         4.91 o                         
  -7   5   5         77.98         82.42         1.84 o                         
  -6   5   5          4.89          4.60         0.74 o                         
  -5   5   5          6.62          7.63         0.68 o                         
  -4   5   5         29.27         27.38         1.09 o                         
  -3   5   5         46.89         45.67         1.14 o                         
  -2   5   5        145.87        150.01         2.39 o                         
  -1   5   5        242.09        257.83         2.88 o                         
   0   5   5         14.21         14.68         1.08 o                         
   1   5   5         77.58         78.36         1.71 o                         
   2   5   5          0.03         -0.37         0.81 o                         
   3   5   5        269.57        274.54         3.28 o                         
   4   5   5        140.50        149.97         2.26 o                         
   5   5   5          1.80          1.55         0.75 o                         
   6   5   5          3.31          4.13         0.87 o                         
   7   5   5          0.03          0.67         1.02 o                         
   8   5   5         82.17         75.15         2.02 o                         
   9   5   5         26.48         29.70         2.02 o                         
  10   5   5          7.73          7.86         2.03 o                         
  11   5   5          0.25         -2.41         2.57 o                         
 -12   6   5          4.89          5.49         1.85 o                         
 -11   6   5          2.77          0.97         1.43 o                         
 -10   6   5          1.73          2.68         1.29 o                         
  -9   6   5         21.77         24.52         1.31 o                         
  -8   6   5        182.31        184.34         2.75 o                         
  -7   6   5         24.48         27.05         1.17 o                         
  -6   6   5         32.38         34.57         1.48 o                         
  -5   6   5        225.36        227.52         2.93 o                         
  -4   6   5         18.85         19.77         1.00 o                         
  -3   6   5         14.61         17.94         0.98 o                         
  -2   6   5          4.35          3.38         0.78 o                         
  -1   6   5         35.97         34.89         1.25 o                         
   0   6   5          0.63          1.38         0.70 o                         
   1   6   5          0.00          2.11         0.75 o                         
   2   6   5          4.91          6.37         0.93 o                         
   3   6   5        275.73        268.59         3.67 o                         
   4   6   5        233.09        233.50         3.76 o                         
   5   6   5         99.21        101.08         2.19 o                         
   6   6   5          1.49          0.09         1.15 o                         
   7   6   5         48.72         43.30         2.41 o                         
   8   6   5        113.92        118.14         3.12 o                         
   9   6   5         10.66          8.46         1.96 o                         
  10   6   5          4.43          4.79         2.97 o                         
 -11   7   5          0.05          0.19         1.87 o                         
 -10   7   5          0.00          2.29         1.69 o                         
  -9   7   5          2.34          1.37         1.72 o                         
  -8   7   5          9.36          2.18         3.76 o                         
  -7   7   5          1.85          1.52         1.13 o                         
  -6   7   5         88.50         93.25         2.65 o                         
  -5   7   5         25.08         23.86         1.43 o                         
  -4   7   5         28.76         24.82         1.72 o                         
  -3   7   5          0.00          1.26         0.90 o                         
  -2   7   5         14.43         13.58         1.03 o                         
  -1   7   5         47.52         45.59         2.10 o                         
   0   7   5         11.34         14.67         1.10 o                         
   1   7   5          2.95          4.50         1.01 o                         
   2   7   5         75.77         75.48         2.33 o                         
   3   7   5          2.14          0.30         1.08 o                         
   4   7   5         14.17         13.00         1.49 o                         
   5   7   5        150.82        148.36         3.92 o                         
   6   7   5         40.20         37.42         2.06 o                         
   7   7   5          0.06          1.10         1.63 o                         
   8   7   5          0.11          0.11         2.03 o                         
   9   7   5          0.05          2.53         2.76 o                         
  -9   8   5          5.18          5.68         2.70 o                         
  -8   8   5          0.58         -0.38         1.71 o                         
  -7   8   5          0.91          2.04         1.44 o                         
  -6   8   5         32.73         29.55         2.44 o                         
  -5   8   5          3.49          3.08         1.33 o                         
  -4   8   5         94.75        102.94         2.93 o                         
  -3   8   5          3.42          4.08         1.40 o                         
  -2   8   5          3.90          4.77         1.36 o                         
  -1   8   5         18.03         14.77         1.45 o                         
   0   8   5          1.70          2.69         1.33 o                         
   1   8   5          2.15          0.48         1.55 o                         
   2   8   5         59.21         61.48         2.83 o                         
   3   8   5         20.67         25.03         2.20 o                         
   4   8   5         96.53         92.15         5.06 o                         
   5   8   5          7.39          8.81         2.43 o                         
   6   8   5          2.41         -1.87         2.06 o                         
   7   8   5         22.38         18.93         3.59 o                         
  -6   9   5          1.12         -0.49         2.21 o                         
  -5   9   5          4.09          2.90         3.04 o                         
  -4   9   5          2.25         -0.26         2.19 o                         
  -3   9   5          3.88          0.24         2.19 o                         
  -2   9   5          0.81          1.35         2.17 o                         
  -1   9   5         17.51         14.78         3.20 o                         
   0   9   5          6.81          4.04         2.35 o                         
   1   9   5         28.70         26.92         2.92 o                         
   2   9   5          2.85         -0.05         2.35 o                         
   3   9   5          0.53          0.11         2.57 o                         
   4   9   5          0.21          2.40         2.46 o                         
 -14   0   6         14.54         12.21         3.49 o                         
 -12   0   6        293.43        288.47         6.34 o                         
 -10   0   6         95.92         88.07         2.42 o                         
  -8   0   6         37.10         35.59         1.32 o                         
  -6   0   6         58.18         56.82         1.10 o                         
  -4   0   6          4.30          5.00         0.32 o                         
  -2   0   6        166.47        182.17         1.92 o                         
   0   0   6        408.01        392.68         3.96 o                         
   2   0   6          2.03          2.11         0.40 o                         
   4   0   6       1947.95       2053.75        16.99 o                         
   6   0   6       1221.22       1298.60        12.94 o                         
   8   0   6        145.32        139.14         2.91 o                         
  10   0   6          6.10          1.49         1.24 o                         
  12   0   6         43.74         49.23         4.13 o                         
 -15   1   6          1.58          2.47         2.00 o                         
 -14   1   6          0.68         -1.21         1.29 o                         
 -13   1   6          2.22          1.55         0.98 o                         
 -12   1   6        165.62        176.15         2.91 o                         
 -11   1   6         28.38         26.69         1.00 o                         
 -10   1   6          7.21          5.78         0.60 o                         
  -9   1   6        127.44        119.30         1.45 o                         
  -8   1   6        122.94        120.77         1.22 o                         
  -7   1   6       1102.81       1135.29         7.18 o                         
  -6   1   6        122.60        154.11         1.32 o                         
  -5   1   6       1157.29       1269.38         7.92 o                         
  -4   1   6        268.59        240.71         1.76 o                         
  -3   1   6       1426.70       1435.42         8.60 o                         
  -2   1   6          8.40          9.85         0.33 o                         
  -1   1   6         35.90         35.52         0.57 o                         
   0   1   6          2.61          5.23         0.34 o                         
   1   1   6        331.45        293.51         2.32 o                         
   2   1   6       2871.27       2773.07        15.75 o                         
   3   1   6         70.86         73.47         1.06 o                         
   4   1   6          0.00         -0.36         0.36 o                         
   5   1   6         98.23        107.60         1.87 o                         
   6   1   6        220.77        234.26         2.44 o                         
   7   1   6        232.91        228.74         2.52 o                         
   8   1   6        397.99        385.44         4.32 o                         
   9   1   6         27.86         31.04         1.19 o                         
  10   1   6          5.99          4.13         1.04 o                         
  11   1   6          0.13         -0.50         1.12 o                         
  12   1   6          1.81         -0.07         2.14 o                         
  13   1   6          0.03          4.00         3.24 o                         
 -15   2   6          0.81          0.88         2.33 o                         
 -14   2   6         28.27         30.53         2.44 o                         
 -13   2   6         11.65         10.86         1.42 o                         
 -12   2   6         34.84         36.69         1.78 o                         
 -11   2   6          0.22          0.49         0.83 o                         
 -10   2   6        178.11        178.78         3.29 o                         
  -9   2   6        220.13        213.90         2.76 o                         
  -8   2   6         21.60         24.81         1.27 o                         
  -7   2   6       1894.31       1828.96        14.51 o                         
  -6   2   6        186.96        192.49         2.53 o                         
  -5   2   6        217.37        220.76         2.44 o                         
  -4   2   6        511.31        551.30         4.03 o                         
  -3   2   6        256.04        290.65         2.28 o                         
  -2   2   6        544.78        516.73         3.33 o                         
  -1   2   6        126.17        114.92         1.21 o                         
   0   2   6         70.97         59.52         0.93 o                         
   1   2   6       1647.28       1666.57         9.79 o                         
   2   2   6       2320.56       2297.27        13.62 o                         
   3   2   6         25.89         31.00         0.77 o                         
   4   2   6         41.92         50.75         1.04 o                         
   5   2   6        387.08        403.21         3.55 o                         
   6   2   6          0.01         -0.52         0.55 o                         
   7   2   6        396.08        393.78         3.74 o                         
   8   2   6         16.61         18.38         0.93 o                         
   9   2   6         47.49         44.34         1.35 o                         
  10   2   6          5.36          4.87         1.24 o                         
  11   2   6          7.99          3.87         1.70 o                         
  12   2   6          0.02          0.69         2.37 o                         
  13   2   6         30.48         28.73         4.27 o                         
 -15   3   6         21.96         19.99         2.40 o                         
 -14   3   6          1.90          3.39         1.69 o                         
 -13   3   6          0.36          0.76         1.12 o                         
 -12   3   6         13.80         16.15         1.19 o                         
 -11   3   6          0.12          0.06         1.27 o                         
 -10   3   6          0.26          1.90         1.15 o                         
  -9   3   6         13.54         13.44         1.34 o                         
  -8   3   6        273.58        284.48         4.57 o                         
  -7   3   6         13.60         11.34         0.90 o                         
  -6   3   6         15.83         16.71         0.82 o                         
  -5   3   6         43.17         47.19         0.75 o                         
  -4   3   6         27.34         32.27         0.74 o                         
  -3   3   6        258.08        255.22         2.03 o                         
  -2   3   6       4740.17       4683.11        26.72 o                         
  -1   3   6         43.53         45.71         0.90 o                         
   0   3   6        981.05        960.45         6.57 o                         
   1   3   6        441.31        440.07         3.23 o                         
   2   3   6        297.02        284.35         2.57 o                         
   3   3   6        603.40        642.91         4.89 o                         
   4   3   6          2.06          5.02         0.59 o                         
   5   3   6         63.46         74.90         1.46 o                         
   6   3   6        330.75        358.75         3.55 o                         
   7   3   6          0.65          2.47         0.71 o                         
   8   3   6        274.13        282.42         3.20 o                         
   9   3   6        216.19        216.56         3.37 o                         
  10   3   6         45.54         43.48         2.78 o                         
  11   3   6          7.39          9.22         2.04 o                         
  12   3   6          0.90          2.50         2.53 o                         
 -14   4   6         30.83         40.81         6.40 o                         
 -13   4   6         10.16          7.95         2.90 o                         
 -12   4   6          0.24          1.87         2.39 o                         
 -11   4   6          0.02          0.60         2.03 o                         
 -10   4   6         16.97         16.97         1.64 o                         
  -9   4   6        206.01        206.80         5.10 o                         
  -8   4   6         12.79         13.73         1.48 o                         
  -7   4   6         56.49         57.01         1.30 o                         
  -6   4   6          3.56          5.10         0.52 o                         
  -5   4   6          1.34          1.21         0.52 o                         
  -4   4   6        503.15        532.68         4.06 o                         
  -3   4   6       1404.54       1430.42        10.04 o                         
  -2   4   6       1577.07       1528.12         9.75 o                         
  -1   4   6        376.89        416.08         3.46 o                         
   0   4   6        225.36        207.53         2.40 o                         
   1   4   6        277.43        294.21         2.99 o                         
   2   4   6        716.61        712.82         5.98 o                         
   3   4   6        279.43        285.01         2.96 o                         
   4   4   6          4.20          6.29         0.70 o                         
   5   4   6         29.43         23.91         0.98 o                         
   6   4   6         34.41         29.08         1.14 o                         
   7   4   6        543.12        547.30         5.35 o                         
   8   4   6         27.98         36.54         1.61 o                         
   9   4   6          1.17          0.28         1.34 o                         
  10   4   6          3.25          0.80         1.88 o                         
  11   4   6         22.44         24.72         2.99 o                         
  12   4   6          5.69         12.16         3.17 o                         
 -13   5   6          1.42          2.69         5.00 o                         
 -12   5   6          0.08         -0.71         3.40 o                         
 -11   5   6          2.37          0.92         2.64 o                         
 -10   5   6         14.26         14.95         1.57 o                         
  -9   5   6         70.96         67.81         2.19 o                         
  -8   5   6        251.68        255.73         4.23 o                         
  -7   5   6        186.84        187.78         2.16 o                         
  -6   5   6          0.10         -0.58         0.58 o                         
  -5   5   6         36.30         34.74         1.12 o                         
  -4   5   6        448.19        466.66         3.97 o                         
  -3   5   6        348.30        356.85         3.44 o                         
  -2   5   6          5.11          6.16         0.74 o                         
  -1   5   6        114.46        127.63         1.90 o                         
   0   5   6         52.11         54.89         1.40 o                         
   1   5   6         12.05         11.20         1.10 o                         
   2   5   6         14.96         12.85         1.03 o                         
   3   5   6         11.83         11.46         1.22 o                         
   4   5   6         16.14         18.38         1.23 o                         
   5   5   6         77.52         77.82         2.32 o                         
   6   5   6         19.89         17.79         1.12 o                         
   7   5   6         19.79         24.65         1.89 o                         
   8   5   6          8.21          9.05         1.41 o                         
   9   5   6          5.47          5.94         1.36 o                         
  10   5   6         32.68         40.58         3.11 o                         
  11   5   6          2.17          2.03         3.14 o                         
 -12   6   6          0.37          0.08         1.46 o                         
 -11   6   6          5.23          3.51         1.38 o                         
 -10   6   6          0.64          0.32         1.16 o                         
  -9   6   6          0.00          0.68         0.98 o                         
  -8   6   6        159.92        160.88         3.13 o                         
  -7   6   6          4.15          2.54         1.04 o                         
  -6   6   6        356.75        380.72         4.18 o                         
  -5   6   6          0.78          1.18         0.80 o                         
  -4   6   6         29.27         29.28         1.25 o                         
  -3   6   6        909.65        920.43         7.49 o                         
  -2   6   6        181.36        183.98         2.49 o                         
  -1   6   6         46.06         51.31         1.46 o                         
   0   6   6          3.50          4.35         0.78 o                         
   1   6   6         11.05          9.38         0.93 o                         
   2   6   6        235.65        231.60         3.08 o                         
   3   6   6          0.14          1.04         0.86 o                         
   4   6   6          1.42          2.56         1.03 o                         
   5   6   6         14.58         15.96         1.62 o                         
   6   6   6          0.01          3.64         1.38 o                         
   7   6   6          0.35         -1.00         1.24 o                         
   8   6   6          2.50          3.33         1.54 o                         
   9   6   6          0.00          3.17         1.98 o                         
  10   6   6          0.15          2.31         3.57 o                         
 -11   7   6          1.30          0.82         2.28 o                         
 -10   7   6          5.24          8.70         2.20 o                         
  -9   7   6         22.38         24.00         2.01 o                         
  -8   7   6          0.00          0.07         1.11 o                         
  -7   7   6         31.32         31.93         1.57 o                         
  -6   7   6         71.92         84.19         2.51 o                         
  -5   7   6         15.71         12.60         1.27 o                         
  -4   7   6         14.41         15.57         1.31 o                         
  -3   7   6          5.69          4.50         1.03 o                         
  -2   7   6         12.29          8.47         1.13 o                         
  -1   7   6         39.71         34.88         1.47 o                         
   0   7   6          1.83          3.06         0.96 o                         
   1   7   6         40.19         45.83         1.87 o                         
   2   7   6          0.01         -0.93         1.20 o                         
   3   7   6         27.21         24.25         1.51 o                         
   4   7   6         68.96         64.12         2.25 o                         
   5   7   6         67.76         69.69         2.74 o                         
   6   7   6          5.20          4.71         1.62 o                         
   7   7   6          0.06          1.16         2.56 o                         
   8   7   6          0.15         -1.93         1.93 o                         
   9   7   6          1.43         -1.79         3.15 o                         
  -9   8   6          5.85          3.93         2.69 o                         
  -8   8   6          1.50          3.75         1.73 o                         
  -7   8   6         87.89         84.81         3.90 o                         
  -6   8   6          5.58          4.80         1.87 o                         
  -5   8   6          6.67          5.44         1.58 o                         
  -4   8   6         33.67         36.11         2.26 o                         
  -3   8   6          7.46          9.45         1.67 o                         
  -2   8   6          4.91          5.74         1.73 o                         
  -1   8   6          3.37          1.40         1.58 o                         
   0   8   6          4.76          4.99         1.40 o                         
   1   8   6          0.30          2.16         1.59 o                         
   2   8   6         25.09         28.88         2.06 o                         
   3   8   6         17.32         13.37         2.59 o                         
   4   8   6        139.22        138.55         4.89 o                         
   5   8   6          8.62         10.40         2.28 o                         
   6   8   6          0.82          3.41         2.45 o                         
   7   8   6          1.90          2.66         2.65 o                         
  -6   9   6          2.98          2.30         2.17 o                         
  -5   9   6          0.31          1.57         2.99 o                         
  -4   9   6          1.40          2.53         2.60 o                         
  -3   9   6         11.26         13.74         3.21 o                         
  -2   9   6          5.75          6.90         2.37 o                         
  -1   9   6          9.37         13.61         2.64 o                         
   0   9   6         29.82         27.13         3.06 o                         
   1   9   6         59.76         65.46         6.27 o                         
   2   9   6          8.08          9.82         2.64 o                         
   3   9   6          6.80          3.86         2.89 o                         
   4   9   6          1.47         -0.09         2.58 o                         
 -15   0   7          7.78         10.79         2.75 o                         
 -13   0   7         58.31         64.60         4.16 o                         
 -11   0   7         81.35         74.99         1.78 o                         
  -9   0   7          0.15          0.55         0.71 o                         
  -7   0   7          5.80          5.44         0.59 o                         
  -5   0   7       6940.29       7086.58        54.71 o                         
  -3   0   7         44.54         22.31         0.68 o                         
  -1   0   7          5.11          1.71         0.35 o                         
   1   0   7       1532.20       1500.74        13.99 o                         
   3   0   7        106.70         98.14         1.89 o                         
   5   0   7         79.46         69.90         1.75 o                         
   7   0   7        845.06        838.03         9.22 o                         
   9   0   7          2.06          3.31         1.20 o                         
  11   0   7          6.27          4.56         2.59 o                         
  13   0   7          5.32         12.60         5.80 o                         
 -15   1   7         13.24         16.49         2.28 o                         
 -14   1   7          1.61          2.18         1.31 o                         
 -13   1   7          0.00          1.27         1.14 o                         
 -12   1   7         37.75         36.64         1.29 o                         
 -11   1   7         49.70         51.48         1.28 o                         
 -10   1   7         79.02         82.04         1.26 o                         
  -9   1   7       1044.93        990.23         8.05 o                         
  -8   1   7         32.30         23.68         0.69 o                         
  -7   1   7        424.64        441.87         3.17 o                         
  -6   1   7          0.10          2.25         0.28 o                         
  -5   1   7         22.81         21.63         0.49 o                         
  -4   1   7        216.06        235.08         1.86 o                         
  -3   1   7       3779.79       3613.81        20.51 o                         
  -2   1   7        688.42        671.18         4.25 o                         
  -1   1   7        424.35        416.66         3.00 o                         
   0   1   7       1505.42       1530.80         9.44 o                         
   1   1   7         35.74         33.11         0.78 o                         
   2   1   7          4.74         10.00         0.53 o                         
   3   1   7          2.74          2.07         0.39 o                         
   4   1   7         69.00         63.36         1.09 o                         
   5   1   7         13.14         13.68         0.66 o                         
   6   1   7        380.24        394.57         4.02 o                         
   7   1   7        409.79        412.07         4.11 o                         
   8   1   7         90.17         84.55         1.82 o                         
   9   1   7         27.52         25.92         1.40 o                         
  10   1   7        158.95        149.92         2.72 o                         
  11   1   7         52.23         50.50         2.26 o                         
  12   1   7          6.70          6.45         2.47 o                         
  13   1   7          5.15          9.24         4.24 o                         
 -15   2   7          2.36          4.80         2.05 o                         
 -14   2   7          0.74         -1.53         1.57 o                         
 -13   2   7         29.21         29.91         1.72 o                         
 -12   2   7          8.39          7.55         1.13 o                         
 -11   2   7         18.83         16.58         1.06 o                         
 -10   2   7       1284.06       1221.30        14.27 o                         
  -9   2   7        572.61        563.72         8.06 o                         
  -8   2   7         94.14         90.71         1.60 o                         
  -7   2   7          4.82          6.76         0.62 o                         
  -6   2   7        652.69        693.94         6.19 o                         
  -5   2   7        111.40        138.92         1.86 o                         
  -4   2   7        336.97        333.70         2.52 o                         
  -3   2   7         93.33         89.04         0.96 o                         
  -2   2   7          0.78         -0.08         0.26 o                         
  -1   2   7       1670.77       1645.14         9.61 o                         
   0   2   7       2294.83       2336.67        14.56 o                         
   1   2   7       1665.11       1674.53        10.81 o                         
   2   2   7        158.59        174.69         1.88 o                         
   3   2   7         37.79         24.83         0.77 o                         
   4   2   7        187.89        195.71         2.31 o                         
   5   2   7        700.32        703.70         5.48 o                         
   6   2   7         43.91         37.32         1.27 o                         
   7   2   7       1246.44       1233.65         9.67 o                         
   8   2   7         13.89         18.87         1.11 o                         
   9   2   7         34.61         27.84         1.19 o                         
  10   2   7         18.06         16.43         1.18 o                         
  11   2   7         36.25         34.24         2.69 o                         
  12   2   7         30.65         37.32         3.41 o                         
  13   2   7          3.34          6.10         3.73 o                         
 -15   3   7          1.36         -1.31         2.76 o                         
 -14   3   7         40.15         45.62         3.02 o                         
 -13   3   7          0.02          1.98         2.86 o                         
 -12   3   7         16.99         14.74         1.81 o                         
 -11   3   7         62.88         70.88         4.09 o                         
 -10   3   7         78.58         78.11         2.51 o                         
  -9   3   7         52.80         58.46         2.89 o                         
  -8   3   7          3.46          3.41         0.95 o                         
  -7   3   7         17.45         17.71         1.00 o                         
  -6   3   7         44.10         48.97         1.32 o                         
  -5   3   7         66.41         64.14         1.10 o                         
  -4   3   7         52.35         53.07         0.91 o                         
  -3   3   7        538.68        587.32         4.24 o                         
  -2   3   7        274.51        287.64         2.33 o                         
  -1   3   7        215.35        222.03         1.95 o                         
   0   3   7        114.94        101.81         1.33 o                         
   1   3   7        480.97        453.96         3.54 o                         
   2   3   7          5.35          8.81         0.56 o                         
   3   3   7        256.40        247.04         2.61 o                         
   4   3   7         74.68         81.13         1.55 o                         
   5   3   7         23.22         19.69         0.91 o                         
   6   3   7         91.78        101.07         1.90 o                         
   7   3   7         58.46         61.33         1.64 o                         
   8   3   7         81.80         67.65         1.85 o                         
   9   3   7         35.24         27.60         1.91 o                         
  10   3   7         24.85         22.70         2.01 o                         
  11   3   7          2.40          0.93         2.35 o                         
  12   3   7          1.01         -1.00         2.65 o                         
 -14   4   7         11.91         14.20         5.00 o                         
 -13   4   7         76.44         83.84         5.64 o                         
 -12   4   7         28.53          4.00         6.01 o                         
 -11   4   7          0.02          2.62         1.84 o                         
 -10   4   7         82.58         85.81         2.93 o                         
  -9   4   7         63.85         64.52         6.67 o                         
  -8   4   7         11.66         11.15         1.50 o                         
  -7   4   7         59.61         60.89         1.62 o                         
  -6   4   7          5.31          2.96         0.52 o                         
  -5   4   7         39.27         42.99         1.27 o                         
  -4   4   7        748.61        816.30         5.80 o                         
  -3   4   7          6.52          6.13         0.60 o                         
  -2   4   7        264.32        262.10         2.73 o                         
  -1   4   7        134.76        138.82         1.84 o                         
   0   4   7        138.13        141.76         1.98 o                         
   1   4   7        145.09        143.79         2.13 o                         
   2   4   7          1.09          0.05         0.62 o                         
   3   4   7         84.38         78.06         1.72 o                         
   4   4   7         80.23         83.42         1.63 o                         
   5   4   7         45.06         40.85         1.43 o                         
   6   4   7          8.37          5.67         1.08 o                         
   7   4   7         37.65         35.32         1.31 o                         
   8   4   7         57.42         55.85         3.00 o                         
   9   4   7          6.18          3.18         1.27 o                         
  10   4   7          1.39          1.76         1.92 o                         
  11   4   7          1.46          3.20         2.61 o                         
  12   4   7          3.30          3.33         3.47 o                         
 -13   5   7          0.69         -0.18         4.00 o                         
 -12   5   7          0.88          4.36         2.82 o                         
 -11   5   7          0.49         -1.70         2.27 o                         
 -10   5   7         68.79         72.48         3.69 o                         
  -9   5   7         98.11        101.87         2.03 o                         
  -8   5   7          0.06         -0.82         0.82 o                         
  -7   5   7         19.36         20.10         0.83 o                         
  -6   5   7          0.35          0.18         0.57 o                         
  -5   5   7          7.41          5.55         0.67 o                         
  -4   5   7         41.05         46.18         1.28 o                         
  -3   5   7          0.23          1.01         0.57 o                         
  -2   5   7          5.89          6.17         0.89 o                         
  -1   5   7         84.50         87.52         1.67 o                         
   0   5   7        195.44        197.95         2.44 o                         
   1   5   7          4.14          4.64         0.70 o                         
   2   5   7        321.91        334.26         3.45 o                         
   3   5   7        123.88        127.45         2.25 o                         
   4   5   7          1.99          1.34         0.84 o                         
   5   5   7          5.91          3.50         1.08 o                         
   6   5   7         26.62         25.33         1.42 o                         
   7   5   7        114.04        118.60         2.54 o                         
   8   5   7         26.03         23.41         1.60 o                         
   9   5   7         77.00         68.67         2.65 o                         
  10   5   7          0.50          0.37         2.43 o                         
  11   5   7          0.04         -1.79         2.81 o                         
 -12   6   7         23.98         22.62         4.17 o                         
 -11   6   7          3.09          2.54         3.04 o                         
 -10   6   7          7.57          4.79         2.20 o                         
  -9   6   7          0.57          0.05         0.96 o                         
  -8   6   7         29.59         26.98         1.85 o                         
  -7   6   7         77.92         75.27         2.24 o                         
  -6   6   7         28.09         31.30         1.24 o                         
  -5   6   7        119.01        122.85         2.19 o                         
  -4   6   7         49.70         52.13         1.68 o                         
  -3   6   7        287.71        285.05         3.46 o                         
  -2   6   7          8.44         10.35         1.05 o                         
  -1   6   7          3.23          3.28         0.79 o                         
   0   6   7         95.14         98.28         1.95 o                         
   1   6   7         44.90         47.10         1.62 o                         
   2   6   7         39.70         40.43         1.64 o                         
   3   6   7          2.78          2.07         0.92 o                         
   4   6   7          1.98          1.35         1.11 o                         
   5   6   7         21.41         22.87         1.46 o                         
   6   6   7         29.89         28.69         1.51 o                         
   7   6   7          4.54          5.36         1.60 o                         
   8   6   7          2.48          5.04         2.33 o                         
   9   6   7         46.47         37.63         3.49 o                         
  10   6   7          0.10          1.79         3.28 o                         
 -11   7   7          5.67          2.83         3.87 o                         
 -10   7   7          0.48          0.65         1.56 o                         
  -9   7   7          0.21         -1.31         1.31 o                         
  -8   7   7          0.69          0.48         1.09 o                         
  -7   7   7         84.24         86.07         2.40 o                         
  -6   7   7        152.69        168.11         3.04 o                         
  -5   7   7          2.55          0.86         1.57 o                         
  -4   7   7         16.01         15.47         1.30 o                         
  -3   7   7          4.08          3.07         1.10 o                         
  -2   7   7          1.95          0.93         1.03 o                         
  -1   7   7          7.30          3.06         0.99 o                         
   0   7   7         56.42         63.46         2.81 o                         
   1   7   7          2.28          1.19         1.18 o                         
   2   7   7         23.20         23.45         1.46 o                         
   3   7   7         29.46         23.65         1.44 o                         
   4   7   7         29.28         26.75         1.75 o                         
   5   7   7         11.76         10.01         1.66 o                         
   6   7   7          1.74          2.71         1.69 o                         
   7   7   7          0.47         -0.44         1.85 o                         
   8   7   7          0.03          6.05         2.59 o                         
  -9   8   7          1.98          2.43         2.35 o                         
  -8   8   7         13.34         11.73         2.04 o                         
  -7   8   7         20.42         19.12         2.27 o                         
  -6   8   7         10.06         10.92         1.50 o                         
  -5   8   7         38.89         39.66         2.79 o                         
  -4   8   7         17.44         16.37         2.15 o                         
  -3   8   7         71.46         70.98         3.43 o                         
  -2   8   7          3.22          3.98         2.07 o                         
  -1   8   7         14.10         18.94         1.75 o                         
   0   8   7          0.20         -0.56         1.50 o                         
   1   8   7         24.94         28.18         2.08 o                         
   2   8   7         35.23         36.25         2.57 o                         
   3   8   7          0.28         -0.34         2.10 o                         
   4   8   7         24.33         21.93         3.28 o                         
   5   8   7          2.70          2.96         2.37 o                         
   6   8   7          0.01          0.00         2.67 o                         
  -6   9   7          5.13          2.24         2.25 o                         
  -5   9   7         54.21         50.48         3.82 o                         
  -4   9   7         13.82         21.28         3.19 o                         
  -3   9   7          1.76          3.30         2.41 o                         
  -2   9   7          1.69          4.16         2.43 o                         
  -1   9   7         93.98        113.82         5.35 o                         
   0   9   7         23.48         18.85         2.89 o                         
   1   9   7         37.79         39.69         3.58 o                         
   2   9   7          1.66          3.51         2.64 o                         
   3   9   7          1.26         -1.79         2.58 o                         
 -14   0   8          1.33         -0.73         1.67 o                         
 -12   0   8         36.87         36.19         1.79 o                         
 -10   0   8       1499.34       1486.38        13.85 o                         
  -8   0   8        186.45        200.09         2.95 o                         
  -6   0   8        235.64        313.19         3.08 o                         
  -4   0   8       3076.74       3050.69        24.01 o                         
  -2   0   8       1596.27       1492.34        12.24 o                         
   0   0   8       5719.36       5602.31        43.83 o                         
   2   0   8        420.08        431.60         5.06 o                         
   4   0   8        301.06        346.32         4.00 o                         
   6   0   8        751.21        681.21         8.05 o                         
   8   0   8         26.92         22.28         1.83 o                         
  10   0   8         93.16         80.99         3.41 o                         
  12   0   8         77.52         87.43         9.80 o                         
 -15   1   8          0.54          1.15         1.82 o                         
 -14   1   8          6.93          8.05         1.30 o                         
 -13   1   8          8.06          5.55         0.88 o                         
 -12   1   8         12.23          9.20         0.75 o                         
 -11   1   8          8.83          8.14         0.74 o                         
 -10   1   8        369.96        373.86         3.65 o                         
  -9   1   8          4.49          2.51         0.45 o                         
  -8   1   8        125.11        126.57         1.26 o                         
  -7   1   8        206.79        222.11         1.83 o                         
  -6   1   8        753.40        777.74         5.19 o                         
  -5   1   8        413.87        429.24         3.07 o                         
  -4   1   8       3058.11       3283.47        19.30 o                         
  -3   1   8        484.50        527.27         3.49 o                         
  -2   1   8        152.41        137.44         1.29 o                         
  -1   1   8       1740.53       1727.09        10.29 o                         
   0   1   8       1990.88       2055.90        12.54 o                         
   1   1   8        141.44        143.56         1.47 o                         
   2   1   8        547.34        632.16         4.43 o                         
   3   1   8        716.78        737.30         5.42 o                         
   4   1   8          3.98          4.88         0.51 o                         
   5   1   8        257.92        245.76         2.60 o                         
   6   1   8          1.58          1.61         0.64 o                         
   7   1   8          5.64          5.47         0.87 o                         
   8   1   8        125.93        116.99         2.07 o                         
   9   1   8         53.20         44.80         1.79 o                         
  10   1   8        101.78        100.07         2.52 o                         
  11   1   8          4.81          4.34         1.72 o                         
  12   1   8          3.94          0.67         2.56 o                         
 -15   2   8          9.92         13.86         3.13 o                         
 -14   2   8         40.07         39.90         3.09 o                         
 -13   2   8          1.33          1.55         1.00 o                         
 -12   2   8        148.40        153.54         3.09 o                         
 -11   2   8        177.82        189.02         4.07 o                         
 -10   2   8        242.84        242.77         4.18 o                         
  -9   2   8          0.01          0.37         0.67 o                         
  -8   2   8         10.87         11.32         0.73 o                         
  -7   2   8          0.55          0.67         0.63 o                         
  -6   2   8        534.20        544.21         5.03 o                         
  -5   2   8       1786.01       1919.30        13.16 o                         
  -4   2   8       2478.65       2738.29        16.75 o                         
  -3   2   8         50.13         49.08         0.76 o                         
  -2   2   8        260.78        272.75         2.17 o                         
  -1   2   8        824.98        814.28         5.16 o                         
   0   2   8       2140.81       2251.12        13.36 o                         
   1   2   8        258.19        264.17         2.46 o                         
   2   2   8         42.90         50.66         1.05 o                         
   3   2   8        742.78        695.07         4.97 o                         
   4   2   8         50.63         51.58         1.18 o                         
   5   2   8        261.43        258.23         3.08 o                         
   6   2   8        107.33         97.09         2.00 o                         
   7   2   8        307.41        293.79         3.25 o                         
   8   2   8          0.06          0.11         0.88 o                         
   9   2   8         13.01          9.76         1.11 o                         
  10   2   8         22.19         17.63         1.48 o                         
  11   2   8          1.35         -0.82         2.19 o                         
  12   2   8          1.95         -0.45         2.67 o                         
 -15   3   8          2.08         -0.40         3.80 o                         
 -14   3   8          0.05         -0.25         4.10 o                         
 -13   3   8          9.25          9.60         2.28 o                         
 -12   3   8          0.44         -0.38         1.64 o                         
 -11   3   8         25.60         28.65         2.59 o                         
 -10   3   8          9.06          9.44         1.48 o                         
  -9   3   8         17.78         17.53         1.10 o                         
  -8   3   8        215.71        189.99         2.72 o                         
  -7   3   8         30.02         27.10         1.36 o                         
  -6   3   8         94.23         77.28         1.60 o                         
  -5   3   8        252.69        289.11         2.49 o                         
  -4   3   8         16.27         22.96         0.77 o                         
  -3   3   8       1393.67       1421.27         9.82 o                         
  -2   3   8        256.79        303.69         2.77 o                         
  -1   3   8        214.61        181.63         1.87 o                         
   0   3   8         19.82         17.89         0.77 o                         
   1   3   8         22.57         19.02         0.74 o                         
   2   3   8          0.13          1.90         0.52 o                         
   3   3   8          8.33          7.26         0.63 o                         
   4   3   8        126.75        124.88         1.88 o                         
   5   3   8        122.33        121.70         2.13 o                         
   6   3   8         49.18         48.78         1.49 o                         
   7   3   8         26.81         26.54         1.23 o                         
   8   3   8          2.00          4.37         0.93 o                         
   9   3   8         21.88         23.63         1.44 o                         
  10   3   8          4.80          4.54         2.07 o                         
  11   3   8          0.01         -0.53         2.48 o                         
  12   3   8          0.67         -1.65         3.25 o                         
 -14   4   8          0.94          5.10         3.18 o                         
 -13   4   8         75.42         83.73         7.40 o                         
 -12   4   8          4.72          2.39         2.19 o                         
 -11   4   8          6.84          5.93         1.79 o                         
 -10   4   8          6.31          4.43         1.46 o                         
  -9   4   8         16.25         14.82         1.09 o                         
  -8   4   8         27.34         25.54         1.50 o                         
  -7   4   8         50.12         46.76         2.09 o                         
  -6   4   8         61.28         55.38         0.97 o                         
  -5   4   8        438.56        448.08         3.73 o                         
  -4   4   8         30.00         31.16         0.96 o                         
  -3   4   8        201.47        226.54         2.34 o                         
  -2   4   8         57.23         50.73         1.17 o                         
  -1   4   8          1.41          1.32         0.54 o                         
   0   4   8         46.42         48.09         1.29 o                         
   1   4   8          9.52          9.04         0.69 o                         
   2   4   8          0.56         -0.10         0.57 o                         
   3   4   8          7.79          7.91         0.78 o                         
   4   4   8          9.17          5.20         0.87 o                         
   5   4   8        197.99        192.22         2.93 o                         
   6   4   8         81.90         91.37         2.44 o                         
   7   4   8         38.75         38.09         1.91 o                         
   8   4   8          9.52         10.14         1.16 o                         
   9   4   8         43.89         51.53         2.88 o                         
  10   4   8         14.14         21.60         2.64 o                         
  11   4   8          0.33          0.90         2.60 o                         
 -13   5   8          2.34          2.00         3.16 o                         
 -12   5   8          4.95          6.70         6.00 o                         
 -11   5   8          0.26          0.37         3.09 o                         
 -10   5   8         69.06         55.42         6.30 o                         
  -9   5   8          0.09          0.06         1.17 o                         
  -8   5   8         26.05         26.08         1.31 o                         
  -7   5   8          1.88          1.53         0.77 o                         
  -6   5   8          7.43          9.54         0.69 o                         
  -5   5   8         97.12         94.40         1.89 o                         
  -4   5   8        482.25        490.82         4.49 o                         
  -3   5   8        177.31        179.27         2.37 o                         
  -2   5   8        124.62        134.33         1.97 o                         
  -1   5   8         34.29         35.18         1.46 o                         
   0   5   8         76.92         80.17         1.64 o                         
   1   5   8          6.11          5.81         0.74 o                         
   2   5   8        169.33        181.06         2.59 o                         
   3   5   8        176.03        184.60         3.67 o                         
   4   5   8         74.98         79.47         1.90 o                         
   5   5   8          0.29          1.09         1.07 o                         
   6   5   8          0.28         -1.10         1.10 o                         
   7   5   8         67.62         63.40         2.33 o                         
   8   5   8         32.19         22.79         1.76 o                         
   9   5   8         14.98         15.09         2.03 o                         
  10   5   8          0.29          4.09         2.99 o                         
 -12   6   8          0.23          3.09         4.40 o                         
 -11   6   8         12.26          9.93         3.30 o                         
 -10   6   8          6.88          8.97         1.18 o                         
  -9   6   8          0.89          1.09         1.02 o                         
  -8   6   8         36.88         36.42         1.69 o                         
  -7   6   8          8.34          9.63         0.87 o                         
  -6   6   8         48.12         45.23         1.56 o                         
  -5   6   8          4.36          4.06         0.85 o                         
  -4   6   8         87.07         91.54         2.08 o                         
  -3   6   8         68.37         69.90         1.83 o                         
  -2   6   8         63.59         56.14         1.60 o                         
  -1   6   8         87.73         94.23         2.02 o                         
   0   6   8         14.73         16.98         1.08 o                         
   1   6   8          0.78          1.77         0.90 o                         
   2   6   8        283.74        298.64         4.29 o                         
   3   6   8         83.86         85.10         2.57 o                         
   4   6   8         22.72         19.76         1.32 o                         
   5   6   8          5.25          4.29         1.34 o                         
   6   6   8          2.98          2.63         1.27 o                         
   7   6   8         44.85         50.48         3.14 o                         
   8   6   8         10.51          5.81         2.30 o                         
   9   6   8          1.16          1.67         2.68 o                         
 -11   7   8         30.10         32.14         3.99 o                         
 -10   7   8          3.10          0.06         1.67 o                         
  -9   7   8         14.07         14.98         2.40 o                         
  -8   7   8         54.21         46.91         2.26 o                         
  -7   7   8          4.97          6.66         1.18 o                         
  -6   7   8          0.66          0.69         1.07 o                         
  -5   7   8          2.32          3.29         1.54 o                         
  -4   7   8         53.99         61.41         2.26 o                         
  -3   7   8         26.83         26.39         1.50 o                         
  -2   7   8         63.22         65.27         2.31 o                         
  -1   7   8          0.69          1.13         1.04 o                         
   0   7   8        500.64        534.96         6.15 o                         
   1   7   8          1.12          0.29         1.13 o                         
   2   7   8          3.46          1.78         1.36 o                         
   3   7   8         17.71         17.45         1.61 o                         
   4   7   8          3.09          2.34         1.39 o                         
   5   7   8          3.63          3.25         1.67 o                         
   6   7   8          0.06         -0.84         1.78 o                         
   7   7   8         32.99         32.77         3.35 o                         
   8   7   8          6.88          5.53         3.10 o                         
  -9   8   8         12.76         10.66         2.15 o                         
  -8   8   8          2.22          0.19         2.05 o                         
  -7   8   8          4.34          4.47         1.55 o                         
  -6   8   8         39.07         41.32         2.15 o                         
  -5   8   8         54.20         55.55         2.32 o                         
  -4   8   8          0.85          0.79         1.54 o                         
  -3   8   8          2.66          6.51         1.59 o                         
  -2   8   8         25.80         22.24         1.90 o                         
  -1   8   8          1.74          2.32         1.69 o                         
   0   8   8         10.34         11.63         1.90 o                         
   1   8   8         74.84         69.06         3.36 o                         
   2   8   8         44.80         44.53         3.24 o                         
   3   8   8          8.48          9.24         2.89 o                         
   4   8   8         15.80         15.02         2.66 o                         
   5   8   8          1.46          3.84         3.42 o                         
   6   8   8          5.87          3.82         2.78 o                         
  -5   9   8          7.64          4.46         2.51 o                         
  -4   9   8          1.77          2.72         4.11 o                         
  -3   9   8          4.83          1.94         2.51 o                         
  -2   9   8         11.18         13.74         2.74 o                         
  -1   9   8         28.74         31.22         3.30 o                         
   0   9   8         25.57         19.95         2.95 o                         
   1   9   8         42.81         45.97         3.60 o                         
   2   9   8          9.27          8.50         2.93 o                         
   3   9   8          4.00          1.78         2.78 o                         
 -15   0   9          8.65         10.46         2.69 o                         
 -13   0   9        207.58        207.78         6.65 o                         
 -11   0   9       1918.03       1882.66        17.35 o                         
  -9   0   9        160.27        157.41         2.41 o                         
  -7   0   9         51.35         48.57         1.23 o                         
  -5   0   9       2745.42       2917.96        23.06 o                         
  -3   0   9         38.39         46.60         1.02 o                         
  -1   0   9       1101.61       1152.68        11.05 o                         
   1   0   9         12.98          5.66         1.01 o                         
   3   0   9        893.31        901.98         8.50 o                         
   5   0   9         38.21         36.55         1.71 o                         
   7   0   9       1344.42       1383.79        14.95 o                         
   9   0   9         27.18         24.44         2.20 o                         
  11   0   9         12.38          7.76         2.92 o                         
 -15   1   9          0.01         -1.02         2.36 o                         
 -14   1   9          1.39          2.00         1.18 o                         
 -13   1   9          9.39          7.32         1.49 o                         
 -12   1   9          2.74          4.17         1.00 o                         
 -11   1   9          2.73          1.99         0.80 o                         
 -10   1   9        295.26        276.57         3.40 o                         
  -9   1   9        322.87        305.99         2.61 o                         
  -8   1   9         15.15         16.09         0.57 o                         
  -7   1   9         36.34         42.51         0.78 o                         
  -6   1   9          8.70          9.93         0.48 o                         
  -5   1   9         66.73         57.58         0.87 o                         
  -4   1   9         48.71         56.18         0.79 o                         
  -3   1   9          1.78          4.57         0.45 o                         
  -2   1   9       1149.29       1164.66         7.17 o                         
  -1   1   9        479.04        481.01         3.54 o                         
   0   1   9        111.00        104.20         1.32 o                         
   1   1   9       1430.11       1505.01         9.06 o                         
   2   1   9          4.17          1.60         0.42 o                         
   3   1   9         25.06         24.72         1.30 o                         
   4   1   9         13.00         12.23         0.72 o                         
   5   1   9        360.55        356.14         3.92 o                         
   6   1   9         14.67         14.34         1.14 o                         
   7   1   9        392.53        407.75         4.32 o                         
   8   1   9          0.35         -0.96         0.96 o                         
   9   1   9          0.49          1.87         1.24 o                         
  10   1   9          1.02         -0.68         1.40 o                         
  11   1   9         46.76         52.58         3.16 o                         
  12   1   9          3.29          3.99         2.82 o                         
 -15   2   9         18.06         20.58         2.57 o                         
 -14   2   9          4.51          2.14         1.82 o                         
 -13   2   9          6.17          6.38         1.11 o                         
 -12   2   9        116.70        110.49         2.64 o                         
 -11   2   9        370.68        374.60         6.68 o                         
 -10   2   9         38.30         41.64         2.00 o                         
  -9   2   9         16.08         14.69         1.03 o                         
  -8   2   9        207.10        214.53         2.79 o                         
  -7   2   9         39.75         34.87         1.17 o                         
  -6   2   9        135.52        131.57         1.68 o                         
  -5   2   9          0.09          1.38         0.39 o                         
  -4   2   9         90.27         80.09         1.18 o                         
  -3   2   9        246.83        240.33         1.94 o                         
  -2   2   9        745.48        730.72         4.72 o                         
  -1   2   9        238.43        246.92         2.15 o                         
   0   2   9       1239.54       1330.81         8.84 o                         
   1   2   9        145.48        148.41         1.66 o                         
   2   2   9        219.54        200.96         2.09 o                         
   3   2   9        122.73        142.71         1.92 o                         
   4   2   9        130.52        137.62         2.01 o                         
   5   2   9        105.38        104.58         1.79 o                         
   6   2   9         12.74         13.20         0.94 o                         
   7   2   9        390.94        391.33         3.94 o                         
   8   2   9          2.46          2.08         0.93 o                         
   9   2   9          1.98          1.04         1.24 o                         
  10   2   9         17.98         16.25         1.70 o                         
  11   2   9          0.03         -1.46         2.41 o                         
  12   2   9         14.88         20.03         3.38 o                         
 -15   3   9          0.17         -0.60         3.80 o                         
 -14   3   9          3.69          0.20         4.40 o                         
 -13   3   9          2.77          3.10         2.17 o                         
 -12   3   9         50.45         45.86         3.04 o                         
 -11   3   9          0.53         -0.34         1.46 o                         
 -10   3   9         65.76         65.05         2.62 o                         
  -9   3   9          1.40          0.29         0.98 o                         
  -8   3   9        173.47        165.36         3.28 o                         
  -7   3   9        187.75        173.21         2.78 o                         
  -6   3   9          5.18          4.87         0.53 o                         
  -5   3   9        132.46        139.59         1.58 o                         
  -4   3   9        104.90        107.56         1.52 o                         
  -3   3   9        428.89        449.63         3.54 o                         
  -2   3   9          8.46          7.45         0.53 o                         
  -1   3   9        149.99        139.68         1.82 o                         
   0   3   9         25.08         25.19         1.02 o                         
   1   3   9         22.65         18.59         0.81 o                         
   2   3   9         16.01         13.48         0.79 o                         
   3   3   9        426.59        453.50         4.18 o                         
   4   3   9          2.38          2.69         0.70 o                         
   5   3   9         86.40         91.80         2.05 o                         
   6   3   9          0.17         -0.56         0.81 o                         
   7   3   9          2.98         -0.46         1.12 o                         
   8   3   9          2.00          2.28         1.06 o                         
   9   3   9         18.32         14.61         1.42 o                         
  10   3   9         14.83         14.97         1.84 o                         
  11   3   9          0.34         -2.64         2.64 o                         
 -14   4   9         19.28         19.71         3.61 o                         
 -13   4   9          8.52          5.00         3.60 o                         
 -12   4   9         22.45         25.25         2.91 o                         
 -11   4   9          6.46          3.53         1.92 o                         
 -10   4   9          0.82         -0.41         1.64 o                         
  -9   4   9         44.25         41.00         1.63 o                         
  -8   4   9          6.29          5.25         0.95 o                         
  -7   4   9         53.31         52.42         1.78 o                         
  -6   4   9         83.21         89.28         1.24 o                         
  -5   4   9         29.31         40.28         1.32 o                         
  -4   4   9         63.84         56.05         1.34 o                         
  -3   4   9        360.81        370.88         3.23 o                         
  -2   4   9        655.83        664.48         5.41 o                         
  -1   4   9         46.92         51.01         1.31 o                         
   0   4   9         30.92         27.34         1.06 o                         
   1   4   9         63.21         53.56         1.48 o                         
   2   4   9         57.68         58.84         1.58 o                         
   3   4   9          4.61          5.08         1.00 o                         
   4   4   9        290.51        297.55         3.90 o                         
   5   4   9         15.96         17.45         1.32 o                         
   6   4   9         19.57         18.36         1.37 o                         
   7   4   9          0.62         -0.50         1.03 o                         
   8   4   9         33.99         34.39         2.32 o                         
   9   4   9         19.58         13.49         1.79 o                         
  10   4   9          1.60         10.48         3.13 o                         
  11   4   9          5.39          0.19         3.27 o                         
 -13   5   9         21.04         26.43         3.96 o                         
 -12   5   9          1.17          4.29         2.88 o                         
 -11   5   9          2.31          5.45         4.10 o                         
 -10   5   9         12.88         13.85         2.21 o                         
  -9   5   9          3.41          2.45         1.29 o                         
  -8   5   9         10.52          9.46         1.24 o                         
  -7   5   9        128.14        117.00         2.30 o                         
  -6   5   9          0.08          1.06         0.61 o                         
  -5   5   9         32.98         32.44         1.21 o                         
  -4   5   9         67.83         66.19         1.68 o                         
  -3   5   9        334.94        347.57         3.65 o                         
  -2   5   9         14.66         12.59         0.88 o                         
  -1   5   9        103.14         97.23         1.79 o                         
   0   5   9          7.36          7.30         0.81 o                         
   1   5   9         66.16         68.17         1.85 o                         
   2   5   9          0.54          0.80         0.75 o                         
   3   5   9         69.22         70.71         1.82 o                         
   4   5   9         46.23         41.94         1.61 o                         
   5   5   9          1.03          0.23         1.07 o                         
   6   5   9          4.10          5.08         1.23 o                         
   7   5   9          6.81          4.74         1.37 o                         
   8   5   9         50.58         57.75         3.48 o                         
   9   5   9          3.37          7.94         1.87 o                         
  10   5   9          3.44          2.97         3.39 o                         
 -12   6   9          1.10         -2.92         3.30 o                         
 -11   6   9          0.40         -1.20         2.96 o                         
 -10   6   9          9.14          6.53         1.99 o                         
  -9   6   9          4.99          5.18         1.10 o                         
  -8   6   9          5.24          5.45         1.19 o                         
  -7   6   9         17.05         17.54         1.06 o                         
  -6   6   9         27.80         30.31         1.43 o                         
  -5   6   9          2.56          2.61         0.88 o                         
  -4   6   9        288.25        299.97         3.60 o                         
  -3   6   9         84.33         76.89         1.91 o                         
  -2   6   9          0.02          0.08         0.91 o                         
  -1   6   9         25.15         29.39         1.45 o                         
   0   6   9          1.29          2.40         1.00 o                         
   1   6   9          2.35          4.00         1.20 o                         
   2   6   9        136.42        138.47         3.58 o                         
   3   6   9          1.36          3.16         1.38 o                         
   4   6   9          1.34          1.56         1.24 o                         
   5   6   9          4.50          4.64         1.51 o                         
   6   6   9          3.28          2.28         1.47 o                         
   7   6   9          0.15          0.53         1.76 o                         
   8   6   9          6.19          5.58         2.06 o                         
   9   6   9          9.23          8.49         3.41 o                         
 -10   7   9         13.00         14.44         2.22 o                         
  -9   7   9          4.89          5.64         1.57 o                         
  -8   7   9         15.64         15.60         1.95 o                         
  -7   7   9         31.73         28.75         2.11 o                         
  -6   7   9          0.87         -1.33         1.33 o                         
  -5   7   9        181.65        184.39         3.58 o                         
  -4   7   9          1.38          0.90         1.15 o                         
  -3   7   9         32.09         30.76         1.74 o                         
  -2   7   9          1.41          1.62         1.10 o                         
  -1   7   9          3.02          1.06         1.39 o                         
   0   7   9        362.85        388.02         4.83 o                         
   1   7   9          8.72         11.24         1.37 o                         
   2   7   9         29.48         28.42         2.45 o                         
   3   7   9          7.55          7.64         1.55 o                         
   4   7   9          1.16         -1.54         1.56 o                         
   5   7   9         13.17         11.39         2.10 o                         
   6   7   9         23.23         25.21         3.06 o                         
   7   7   9          9.25          7.18         2.31 o                         
  -8   8   9         14.58          9.31         2.39 o                         
  -7   8   9         19.89         21.77         1.81 o                         
  -6   8   9          6.01          5.41         1.82 o                         
  -5   8   9         54.48         55.72         3.32 o                         
  -4   8   9         13.77         14.62         2.15 o                         
  -3   8   9         96.52        107.33         3.62 o                         
  -2   8   9         29.91         21.15         2.26 o                         
  -1   8   9        116.26        127.21         4.06 o                         
   0   8   9          5.19          4.87         2.27 o                         
   1   8   9          1.81          0.14         2.03 o                         
   2   8   9          4.51          6.84         2.29 o                         
   3   8   9          0.01          0.32         2.26 o                         
   4   8   9          0.01          0.87         2.29 o                         
   5   8   9          0.68          1.87         2.61 o                         
  -5   9   9         22.41         24.04         2.98 o                         
  -4   9   9          0.36         -1.87         2.63 o                         
  -3   9   9         23.70         32.03         6.11 o                         
  -2   9   9         14.31         10.98         2.83 o                         
  -1   9   9         12.38         11.68         2.84 o                         
   0   9   9          0.19          0.45         2.65 o                         
   1   9   9         20.85         19.67         4.09 o                         
   2   9   9          0.60          2.57         2.69 o                         
 -14   0  10          4.53          3.29         1.82 o                         
 -12   0  10        249.26        236.82         4.21 o                         
 -10   0  10          0.01          0.17         0.73 o                         
  -8   0  10        153.28        168.99         2.45 o                         
  -6   0  10        278.17        315.05         3.48 o                         
  -4   0  10        110.46        114.14         1.65 o                         
  -2   0  10        103.82        123.01         1.93 o                         
   0   0  10      19428.04      19443.49       167.58 o                         
   2   0  10        258.88        230.93         3.09 o                         
   4   0  10        168.29        171.61         3.21 o                         
   6   0  10       1935.55       1895.40        23.93 o                         
   8   0  10        349.58        355.90         5.66 o                         
  10   0  10         14.68         12.70         2.74 o                         
  12   0  10         83.41        104.41        11.40 o                         
 -15   1  10          6.51          6.93         2.04 o                         
 -14   1  10          8.13          8.74         1.29 o                         
 -13   1  10         18.26         15.40         1.27 o                         
 -12   1  10          1.79          6.17         0.98 o                         
 -11   1  10         10.52          6.36         0.85 o                         
 -10   1  10         69.92         71.26         1.56 o                         
  -9   1  10         77.36         73.31         1.05 o                         
  -8   1  10        112.25         94.05         1.28 o                         
  -7   1  10        609.21        574.06         4.18 o                         
  -6   1  10        304.58        319.98         2.65 o                         
  -5   1  10        327.56        329.46         2.84 o                         
  -4   1  10        979.82       1035.73         6.28 o                         
  -3   1  10         90.78         89.39         1.09 o                         
  -2   1  10        257.54        307.63         2.39 o                         
  -1   1  10          4.05          6.01         0.44 o                         
   0   1  10        572.21        562.79         4.08 o                         
   1   1  10       1140.26       1132.01         7.54 o                         
   2   1  10        198.63        203.23         2.17 o                         
   3   1  10        186.72        198.63         2.37 o                         
   4   1  10         62.86         60.42         1.56 o                         
   5   1  10        117.31        114.25         2.15 o                         
   6   1  10        403.93        409.39         4.97 o                         
   7   1  10        104.42         98.47         2.32 o                         
   8   1  10          2.84          4.19         1.25 o                         
   9   1  10          1.45          0.10         1.31 o                         
  10   1  10         11.64         11.80         1.81 o                         
  11   1  10         35.99         27.73         3.22 o                         
  12   1  10          0.54         -1.93         2.92 o                         
 -15   2  10          0.34         -1.43         1.43 o                         
 -14   2  10          1.98          3.79         2.16 o                         
 -13   2  10         47.93         43.46         2.67 o                         
 -12   2  10         22.85         22.40         2.22 o                         
 -11   2  10          7.86          6.59         1.47 o                         
 -10   2  10         27.52         28.79         1.23 o                         
  -9   2  10         30.04         32.45         1.29 o                         
  -8   2  10         22.47         21.63         1.09 o                         
  -7   2  10          8.38          5.93         0.54 o                         
  -6   2  10        145.92        158.53         1.60 o                         
  -5   2  10         12.10         10.04         0.53 o                         
  -4   2  10        506.28        532.28         4.05 o                         
  -3   2  10        262.57        244.04         2.45 o                         
  -2   2  10         17.50         26.75         0.77 o                         
  -1   2  10        461.37        463.40         3.87 o                         
   0   2  10        388.23        404.91         3.57 o                         
   1   2  10         45.78         51.75         1.19 o                         
   2   2  10          4.86          5.36         0.68 o                         
   3   2  10        478.20        455.76         4.00 o                         
   4   2  10          5.21          3.23         0.71 o                         
   5   2  10          2.81          3.32         0.79 o                         
   6   2  10        300.06        306.61         3.53 o                         
   7   2  10          5.60          2.96         1.01 o                         
   8   2  10         67.31         67.06         2.04 o                         
   9   2  10          4.54          3.87         1.31 o                         
  10   2  10         19.32         15.79         2.00 o                         
  11   2  10         10.18         14.02         3.00 o                         
 -14   3  10         31.15         37.21         5.20 o                         
 -13   3  10          5.70          4.17         3.23 o                         
 -12   3  10         20.68         19.75         2.17 o                         
 -11   3  10          0.20          2.38         2.16 o                         
 -10   3  10        103.88        108.39         2.37 o                         
  -9   3  10         26.91         29.62         1.51 o                         
  -8   3  10          3.23          3.68         0.83 o                         
  -7   3  10         39.13         36.91         1.17 o                         
  -6   3  10         13.03         13.38         0.61 o                         
  -5   3  10        154.31        163.14         1.79 o                         
  -4   3  10         19.51         23.92         0.89 o                         
  -3   3  10          8.16          7.66         0.58 o                         
  -2   3  10          2.09          3.10         0.55 o                         
  -1   3  10         41.79         50.67         1.23 o                         
   0   3  10        101.60         94.68         1.59 o                         
   1   3  10        466.89        475.73         4.07 o                         
   2   3  10        570.88        583.13         5.20 o                         
   3   3  10          2.04          2.69         0.77 o                         
   4   3  10        386.16        393.13         4.15 o                         
   5   3  10        129.44        127.94         2.52 o                         
   6   3  10         20.08         20.29         1.31 o                         
   7   3  10         60.40         60.80         2.03 o                         
   8   3  10         22.35         26.26         1.64 o                         
   9   3  10         13.83          9.99         1.62 o                         
  10   3  10          1.50          3.78         2.17 o                         
  11   3  10          4.02          3.49         2.88 o                         
 -14   4  10          3.65          2.70         3.40 o                         
 -13   4  10         78.55         82.05         6.60 o                         
 -12   4  10          8.62          2.51         4.18 o                         
 -11   4  10          0.01         -0.17         1.78 o                         
 -10   4  10         14.32         14.98         1.85 o                         
  -9   4  10        161.37        168.83         3.13 o                         
  -8   4  10          4.23          2.71         0.99 o                         
  -7   4  10         73.61         85.53         1.86 o                         
  -6   4  10         16.20         17.85         0.80 o                         
  -5   4  10         83.44         83.15         1.49 o                         
  -4   4  10        325.96        321.16         3.33 o                         
  -3   4  10        133.47        121.55         1.77 o                         
  -2   4  10        268.58        280.74         2.79 o                         
  -1   4  10         28.33         29.82         1.22 o                         
   0   4  10          0.00         -0.11         0.68 o                         
   1   4  10          6.97          7.02         0.80 o                         
   2   4  10          2.13          6.02         0.88 o                         
   3   4  10         77.06         77.88         1.85 o                         
   4   4  10         50.86         53.17         1.65 o                         
   5   4  10          8.77         11.73         1.15 o                         
   6   4  10         19.53         21.00         1.34 o                         
   7   4  10         32.45         33.07         2.08 o                         
   8   4  10         17.27         16.61         1.93 o                         
   9   4  10          3.26          3.79         1.81 o                         
  10   4  10          1.10          0.31         2.88 o                         
 -13   5  10          3.35          0.50         2.98 o                         
 -12   5  10          3.28          3.28         2.84 o                         
 -11   5  10         25.50         31.43         4.00 o                         
 -10   5  10        102.20         98.43         4.51 o                         
  -9   5  10          9.27          8.47         1.29 o                         
  -8   5  10          4.60          3.54         0.86 o                         
  -7   5  10         32.06         28.19         2.24 o                         
  -6   5  10          3.56          3.49         0.98 o                         
  -5   5  10          0.11          0.45         0.78 o                         
  -4   5  10          5.13          5.60         0.77 o                         
  -3   5  10        280.60        283.86         3.19 o                         
  -2   5  10         42.07         36.62         1.30 o                         
  -1   5  10        246.98        271.07         3.19 o                         
   0   5  10        230.43        238.87         2.99 o                         
   1   5  10        502.36        525.69         5.04 o                         
   2   5  10        186.67        186.87         2.69 o                         
   3   5  10         10.01         11.43         1.18 o                         
   4   5  10         41.68         38.35         1.83 o                         
   5   5  10          4.77          2.65         1.19 o                         
   6   5  10          0.23         -0.67         1.24 o                         
   7   5  10          6.64          5.37         1.98 o                         
   8   5  10          0.50         14.11         5.58 o                         
   9   5  10          0.68         -0.55         2.88 o                         
  10   5  10         17.49         15.96         3.71 o                         
 -12   6  10          4.23         -0.23         3.32 o                         
 -11   6  10          4.67          9.58         5.10 o                         
 -10   6  10         30.07         25.06         3.48 o                         
  -9   6  10         32.14         33.72         1.83 o                         
  -8   6  10          5.64          3.72         1.51 o                         
  -7   6  10          8.31         10.04         1.72 o                         
  -6   6  10         17.86         15.28         1.16 o                         
  -5   6  10         32.59         28.76         1.49 o                         
  -4   6  10        105.67        109.67         2.36 o                         
  -3   6  10         22.34         23.99         1.35 o                         
  -2   6  10        141.31        145.19         2.91 o                         
  -1   6  10         31.26         30.57         1.46 o                         
   0   6  10          0.92         -0.14         0.94 o                         
   1   6  10        120.83        127.44         3.09 o                         
   2   6  10        257.15        260.68         3.60 o                         
   3   6  10          6.72          5.34         1.23 o                         
   4   6  10          1.11         -1.14         1.23 o                         
   5   6  10         25.34         26.69         2.86 o                         
   6   6  10          8.99         13.50         2.78 o                         
   7   6  10         26.20         31.21         3.25 o                         
   8   6  10          0.27         -0.70         2.16 o                         
 -10   7  10          0.89         -0.38         2.92 o                         
  -9   7  10         44.00         47.01         2.55 o                         
  -8   7  10         24.45         27.92         2.87 o                         
  -7   7  10         10.03          9.33         1.54 o                         
  -6   7  10         24.62         16.24         1.47 o                         
  -5   7  10         17.07         11.16         1.40 o                         
  -4   7  10         58.22         56.08         3.16 o                         
  -3   7  10          5.02          5.04         1.28 o                         
  -2   7  10         37.33         35.50         2.29 o                         
  -1   7  10         87.36         88.32         2.93 o                         
   0   7  10        504.57        527.01         7.98 o                         
   1   7  10         28.16         26.88         1.94 o                         
   2   7  10          0.53          1.27         1.39 o                         
   3   7  10          7.00          9.14         1.77 o                         
   4   7  10          1.63         -0.89         1.71 o                         
   5   7  10         28.21         31.55         3.64 o                         
   6   7  10          1.60          3.42         2.24 o                         
   7   7  10         20.85         13.21         3.61 o                         
  -8   8  10          0.01         -0.26         2.06 o                         
  -7   8  10          1.42          3.75         2.26 o                         
  -6   8  10          1.98         -1.15         1.77 o                         
  -5   8  10         17.59         10.02         2.60 o                         
  -4   8  10         67.29         63.60         5.13 o                         
  -3   8  10          6.19          8.07         2.09 o                         
  -2   8  10         37.53         35.44         2.53 o                         
  -1   8  10         35.92         34.44         3.94 o                         
   0   8  10          7.06          8.12         2.09 o                         
   1   8  10         40.46         33.12         3.02 o                         
   2   8  10          1.03          0.65         2.30 o                         
   3   8  10          0.12          5.05         2.50 o                         
   4   8  10          2.40          0.47         2.99 o                         
   5   8  10          0.23          2.35         2.72 o                         
  -4   9  10          1.41          1.52         2.77 o                         
  -3   9  10          2.78         -2.02         2.82 o                         
  -2   9  10          7.71          4.52         3.42 o                         
  -1   9  10          0.05          3.87         2.74 o                         
   0   9  10          0.10         -3.11         3.11 o                         
   1   9  10          0.03          3.46         2.82 o                         
 -15   0  11          1.32         -0.39         2.36 o                         
 -13   0  11         18.62         16.14         1.79 o                         
 -11   0  11       2508.71       2383.64        21.63 o                         
  -9   0  11         34.23         29.60         1.21 o                         
  -7   0  11        443.85        440.72         4.52 o                         
  -5   0  11        211.83        251.76         3.02 o                         
  -3   0  11        134.80        151.37         2.62 o                         
  -1   0  11        321.45        326.69         3.97 o                         
   1   0  11       1206.43       1212.71        13.07 o                         
   3   0  11          1.91          2.44         0.85 o                         
   5   0  11       1987.48       1955.51        19.29 o                         
   7   0  11         92.63         92.14         3.61 o                         
   9   0  11          8.38          7.76         2.10 o                         
  11   0  11         22.87         21.56         3.70 o                         
 -15   1  11          1.45          0.16         1.88 o                         
 -14   1  11          3.74          1.62         1.17 o                         
 -13   1  11         73.49         64.82         2.42 o                         
 -12   1  11         53.82         48.04         1.73 o                         
 -11   1  11         37.60         47.80         1.70 o                         
 -10   1  11        217.07        202.14         2.80 o                         
  -9   1  11         53.26         47.07         0.95 o                         
  -8   1  11         43.44         38.59         0.86 o                         
  -7   1  11         72.22         58.13         1.01 o                         
  -6   1  11         35.40         48.62         0.94 o                         
  -5   1  11        749.58        748.47         5.21 o                         
  -4   1  11        215.12        222.87         2.13 o                         
  -3   1  11        678.43        677.59         4.94 o                         
  -2   1  11          3.29          1.02         0.41 o                         
  -1   1  11         18.64         23.32         0.84 o                         
   0   1  11         16.59         23.10         0.87 o                         
   1   1  11         14.12         12.50         1.05 o                         
   2   1  11        134.65        168.07         2.18 o                         
   3   1  11        263.35        277.29         3.23 o                         
   4   1  11         67.08         68.16         1.65 o                         
   5   1  11        392.78        398.30         4.13 o                         
   6   1  11         54.38         55.00         1.73 o                         
   7   1  11         15.72         13.67         1.14 o                         
   8   1  11         41.27         39.46         1.83 o                         
   9   1  11          8.17          7.39         1.87 o                         
  10   1  11         20.91         18.14         2.36 o                         
  11   1  11          0.14          4.28         2.41 o                         
 -15   2  11          2.05          3.60         3.40 o                         
 -14   2  11         44.36         60.22         7.00 o                         
 -13   2  11         79.21         77.96         4.61 o                         
 -12   2  11        290.21        275.76         5.66 o                         
 -11   2  11        101.61         96.56         2.72 o                         
 -10   2  11         70.05         66.45         1.84 o                         
  -9   2  11         16.24         22.78         1.75 o                         
  -8   2  11         29.62         33.67         1.12 o                         
  -7   2  11         16.42         10.92         0.66 o                         
  -6   2  11          4.80          4.05         0.45 o                         
  -5   2  11        303.06        314.50         3.12 o                         
  -4   2  11        138.69        153.24         2.06 o                         
  -3   2  11        426.44        404.67         3.42 o                         
  -2   2  11        300.57        288.96         2.67 o                         
  -1   2  11       1971.60       1947.25        12.95 o                         
   0   2  11        763.60        831.41         6.57 o                         
   1   2  11        886.93        938.37         6.81 o                         
   2   2  11        375.17        366.40         3.48 o                         
   3   2  11         17.08         15.98         1.01 o                         
   4   2  11         70.16         64.46         1.86 o                         
   5   2  11        113.13        116.43         2.49 o                         
   6   2  11        407.44        421.50         4.89 o                         
   7   2  11         19.74         18.36         1.41 o                         
   8   2  11         24.99         27.46         1.59 o                         
   9   2  11         68.99         71.81         3.08 o                         
  10   2  11          0.07         -1.73         2.43 o                         
  11   2  11          2.48         12.51         4.10 o                         
 -14   3  11          1.60         -0.22         2.59 o                         
 -13   3  11          2.15          5.09         2.33 o                         
 -12   3  11         14.44          8.41         2.57 o                         
 -11   3  11         30.56         32.27         2.26 o                         
 -10   3  11        168.68        168.50         3.17 o                         
  -9   3  11        158.03        150.94         2.86 o                         
  -8   3  11         80.55         73.87         1.93 o                         
  -7   3  11         12.62          7.44         1.05 o                         
  -6   3  11        232.33        226.78         2.35 o                         
  -5   3  11        110.39        127.52         1.92 o                         
  -4   3  11          3.32          1.25         0.62 o                         
  -3   3  11         59.74         68.14         1.42 o                         
  -2   3  11         39.58         35.53         1.11 o                         
  -1   3  11          6.43          4.86         0.62 o                         
   0   3  11          3.09          6.41         0.77 o                         
   1   3  11        410.56        410.27         3.86 o                         
   2   3  11        280.41        282.60         3.14 o                         
   3   3  11        326.17        312.19         3.60 o                         
   4   3  11         43.23         47.81         1.59 o                         
   5   3  11         33.62         23.62         1.38 o                         
   6   3  11         67.12         72.54         2.22 o                         
   7   3  11          1.80          0.22         1.59 o                         
   8   3  11          0.68         -1.43         1.43 o                         
   9   3  11          6.12          9.33         2.29 o                         
  10   3  11          3.33          6.07         2.84 o                         
  11   3  11         13.60         18.53         3.81 o                         
 -14   4  11          0.01          1.39         3.80 o                         
 -13   4  11          3.35          3.04         2.68 o                         
 -12   4  11          0.40          2.18         2.77 o                         
 -11   4  11          0.93         -0.77         1.87 o                         
 -10   4  11         25.64         23.62         1.58 o                         
  -9   4  11          9.27          9.63         1.16 o                         
  -8   4  11         16.94         17.28         1.51 o                         
  -7   4  11         12.89         13.35         0.92 o                         
  -6   4  11         21.41         27.37         0.95 o                         
  -5   4  11          0.07          1.23         0.61 o                         
  -4   4  11         81.82         85.46         1.49 o                         
  -3   4  11        270.71        274.68         3.00 o                         
  -2   4  11          6.09          5.40         0.86 o                         
  -1   4  11         61.95         61.90         1.53 o                         
   0   4  11          1.89          2.84         0.77 o                         
   1   4  11        134.97        138.17         2.18 o                         
   2   4  11        290.52        291.96         3.42 o                         
   3   4  11        770.11        797.58         6.88 o                         
   4   4  11         64.98         60.48         1.85 o                         
   5   4  11         20.10         15.45         1.45 o                         
   6   4  11          8.76          5.70         1.24 o                         
   7   4  11          7.22          9.66         1.52 o                         
   8   4  11         20.46         19.22         2.06 o                         
   9   4  11         10.16         13.10         2.29 o                         
  10   4  11          0.09         -1.09         3.05 o                         
 -13   5  11         11.39         16.57         4.30 o                         
 -12   5  11         26.06         27.80         3.81 o                         
 -11   5  11         43.20         48.48         3.24 o                         
 -10   5  11         21.74         21.12         2.33 o                         
  -9   5  11          2.10          0.73         1.46 o                         
  -8   5  11        153.52        160.50         2.77 o                         
  -7   5  11        275.36        266.29         3.94 o                         
  -6   5  11          0.81          0.53         0.98 o                         
  -5   5  11        151.58        148.54         2.22 o                         
  -4   5  11          6.10          4.70         0.85 o                         
  -3   5  11         20.81         19.51         1.14 o                         
  -2   5  11         10.78         12.81         0.95 o                         
  -1   5  11        213.15        217.64         2.92 o                         
   0   5  11        699.60        702.56         7.29 o                         
   1   5  11         98.28         97.49         2.22 o                         
   2   5  11          2.20          1.51         0.98 o                         
   3   5  11          1.62          0.96         0.95 o                         
   4   5  11          3.98          2.39         1.36 o                         
   5   5  11         67.37         67.20         2.31 o                         
   6   5  11          6.40          1.77         1.36 o                         
   7   5  11          0.01         -0.40         2.26 o                         
   8   5  11          0.19         -2.76         2.76 o                         
   9   5  11          6.54         10.01         3.28 o                         
 -12   6  11          2.00         -1.71         3.24 o                         
 -11   6  11         19.98         20.66         5.70 o                         
 -10   6  11        103.73         89.36         5.92 o                         
  -9   6  11         99.85        105.31         5.62 o                         
  -8   6  11         77.04         72.78         2.91 o                         
  -7   6  11         39.74         40.08         2.00 o                         
  -6   6  11         10.61          9.64         1.07 o                         
  -5   6  11          8.01          6.34         1.25 o                         
  -4   6  11          0.06          0.04         1.14 o                         
  -3   6  11          2.52          5.01         1.02 o                         
  -2   6  11         39.40         41.93         1.67 o                         
  -1   6  11          0.08         -0.94         0.96 o                         
   0   6  11         33.99         39.73         1.64 o                         
   1   6  11         86.80         91.10         3.18 o                         
   2   6  11         96.79         95.58         2.59 o                         
   3   6  11          3.63          3.08         1.26 o                         
   4   6  11          0.03         -1.43         1.43 o                         
   5   6  11          1.87          1.97         1.60 o                         
   6   6  11          3.25          4.36         2.78 o                         
   7   6  11          0.01         -2.54         2.54 o                         
   8   6  11          4.20          6.58         2.45 o                         
 -10   7  11         39.53         34.68         2.41 o                         
  -9   7  11         13.58         13.04         1.66 o                         
  -8   7  11         14.27         12.12         1.91 o                         
  -7   7  11         32.32         30.92         1.61 o                         
  -6   7  11         11.49          9.54         1.95 o                         
  -5   7  11        112.18        112.91         3.54 o                         
  -4   7  11         30.35         27.22         1.67 o                         
  -3   7  11          0.81          0.93         1.37 o                         
  -2   7  11         37.10         35.18         1.70 o                         
  -1   7  11         11.78         13.62         1.46 o                         
   0   7  11         20.92         19.28         2.71 o                         
   1   7  11         36.56         32.20         2.26 o                         
   2   7  11         15.67         12.36         1.69 o                         
   3   7  11          0.04          0.34         2.02 o                         
   4   7  11          0.32          2.68         3.27 o                         
   5   7  11          1.33          1.62         2.48 o                         
   6   7  11          6.70          1.68         3.26 o                         
  -8   8  11          2.55          0.00         2.32 o                         
  -7   8  11         18.02         13.59         3.05 o                         
  -6   8  11          9.71          9.10         2.00 o                         
  -5   8  11          7.58          4.72         2.04 o                         
  -4   8  11         34.96         23.93         2.90 o                         
  -3   8  11          0.00         -1.40         1.99 o                         
  -2   8  11         38.38         34.28         2.63 o                         
  -1   8  11         12.17          8.15         2.15 o                         
   0   8  11          0.09         -0.15         3.03 o                         
   1   8  11         19.64         19.26         2.77 o                         
   2   8  11         13.36         15.13         2.83 o                         
   3   8  11          3.38          5.39         2.98 o                         
   4   8  11          6.80          3.95         2.75 o                         
  -3   9  11          3.41         -0.98         2.67 o                         
  -2   9  11          0.05          5.75         2.97 o                         
  -1   9  11         27.81         27.77         5.96 o                         
 -14   0  12         13.04         12.15         2.14 o                         
 -12   0  12         41.57         55.62         2.95 o                         
 -10   0  12          1.77          2.76         0.94 o                         
  -8   0  12          0.91          0.64         0.66 o                         
  -6   0  12       1055.92       1137.52        10.96 o                         
  -4   0  12        145.48        181.22         2.73 o                         
  -2   0  12        195.23        166.00         3.52 o                         
   0   0  12        277.23        270.96         3.67 o                         
   2   0  12         27.11         28.14         1.47 o                         
   4   0  12          6.78          8.26         1.38 o                         
   6   0  12         92.71         88.74         3.83 o                         
   8   0  12         68.13         66.79         3.09 o                         
  10   0  12          0.12          0.06         2.96 o                         
 -15   1  12          1.68          3.65         1.79 o                         
 -14   1  12          0.17         -0.36         1.13 o                         
 -13   1  12          0.37         -0.22         0.89 o                         
 -12   1  12          8.09          8.34         1.00 o                         
 -11   1  12          0.02          1.37         0.84 o                         
 -10   1  12        233.71        214.78         2.10 o                         
  -9   1  12        224.49        218.43         2.40 o                         
  -8   1  12          0.21         -0.04         0.45 o                         
  -7   1  12         60.34         55.64         1.15 o                         
  -6   1  12        426.28        456.77         3.76 o                         
  -5   1  12        294.97        305.53         3.05 o                         
  -4   1  12         70.17         72.00         1.25 o                         
  -3   1  12         30.08         30.47         1.05 o                         
  -2   1  12        555.44        566.82         4.60 o                         
  -1   1  12          0.75          0.61         0.46 o                         
   0   1  12        238.42        259.70         2.73 o                         
   1   1  12         81.95         89.40         1.71 o                         
   2   1  12          0.07          2.13         0.66 o                         
   3   1  12        999.12        982.32         7.44 o                         
   4   1  12        212.09        188.07         3.26 o                         
   5   1  12          2.00          1.98         0.87 o                         
   6   1  12        166.41        174.79         2.98 o                         
   7   1  12         16.83         14.86         1.35 o                         
   8   1  12         18.31         21.28         1.62 o                         
   9   1  12          1.37          0.89         2.24 o                         
  10   1  12          0.46         -0.70         2.05 o                         
  11   1  12          2.06          0.94         2.99 o                         
 -15   2  12          3.79          5.60         3.40 o                         
 -14   2  12          5.88          5.11         2.31 o                         
 -13   2  12          4.73          3.34         1.82 o                         
 -12   2  12        317.65        295.36         7.09 o                         
 -11   2  12        158.41        151.93         4.30 o                         
 -10   2  12        349.99        314.14         3.57 o                         
  -9   2  12        123.43        103.31         2.16 o                         
  -8   2  12          3.50          4.79         0.62 o                         
  -7   2  12          3.36          4.06         0.47 o                         
  -6   2  12        181.24        194.15         2.09 o                         
  -5   2  12        300.29        309.49         2.99 o                         
  -4   2  12          0.69          0.46         0.45 o                         
  -3   2  12        349.43        352.62         3.27 o                         
  -2   2  12         17.90         11.10         0.77 o                         
  -1   2  12         79.59         83.38         1.48 o                         
   0   2  12        171.80        167.44         2.11 o                         
   1   2  12        731.75        747.34         5.80 o                         
   2   2  12          4.85          4.52         0.86 o                         
   3   2  12          1.73          1.22         0.80 o                         
   4   2  12       1592.88       1584.65        11.92 o                         
   5   2  12       1024.53       1029.25         8.50 o                         
   6   2  12          3.88          2.61         1.07 o                         
   7   2  12         24.02         26.63         1.61 o                         
   8   2  12         16.36         13.39         1.91 o                         
   9   2  12          3.10          3.63         1.71 o                         
  10   2  12          1.86          0.02         3.15 o                         
  11   2  12          0.17         -3.14         3.14 o                         
 -14   3  12         23.04         28.96         3.46 o                         
 -13   3  12         14.44         11.42         2.73 o                         
 -12   3  12         15.86         14.05         2.59 o                         
 -11   3  12         46.34         54.94         3.02 o                         
 -10   3  12        286.78        275.10         5.73 o                         
  -9   3  12        110.82        116.91         2.98 o                         
  -8   3  12          3.37          3.37         0.82 o                         
  -7   3  12        113.09        111.89         2.76 o                         
  -6   3  12          0.00          0.27         0.59 o                         
  -5   3  12         31.96         33.43         1.08 o                         
  -4   3  12         64.72         73.15         1.42 o                         
  -3   3  12         41.63         40.29         1.30 o                         
  -2   3  12        633.78        629.75         5.12 o                         
  -1   3  12         69.03         69.79         1.52 o                         
   0   3  12          5.16          3.34         0.74 o                         
   1   3  12         32.27         34.81         1.48 o                         
   2   3  12        516.40        499.20         4.88 o                         
   3   3  12        364.61        376.77         4.00 o                         
   4   3  12         16.91         22.17         1.28 o                         
   5   3  12        228.71        217.37         3.25 o                         
   6   3  12        122.93        124.09         2.95 o                         
   7   3  12          3.31          1.68         1.60 o                         
   8   3  12          1.68          0.36         2.09 o                         
   9   3  12         24.67         29.64         2.44 o                         
  10   3  12          7.38         11.14         3.38 o                         
 -14   4  12          0.24         -1.60         3.18 o                         
 -13   4  12         25.45         25.74         3.61 o                         
 -12   4  12         45.81         50.55         4.44 o                         
 -11   4  12          0.01          0.78         1.57 o                         
 -10   4  12          3.29          2.76         1.54 o                         
  -9   4  12        235.25        232.49         4.29 o                         
  -8   4  12        191.96        198.50         3.43 o                         
  -7   4  12         14.83         15.38         1.27 o                         
  -6   4  12        143.47        156.04         2.37 o                         
  -5   4  12         71.38         74.89         1.58 o                         
  -4   4  12         42.56         41.84         1.17 o                         
  -3   4  12         37.54         40.30         1.81 o                         
  -2   4  12         16.89         15.67         0.90 o                         
  -1   4  12         56.30         55.28         1.61 o                         
   0   4  12          0.12          0.56         0.73 o                         
   1   4  12          3.64          2.16         0.91 o                         
   2   4  12        828.16        844.96         7.07 o                         
   3   4  12          4.63          4.36         1.16 o                         
   4   4  12         70.79         70.30         2.07 o                         
   5   4  12         23.28         26.32         1.47 o                         
   6   4  12         47.95         49.02         2.07 o                         
   7   4  12          5.14          7.03         1.58 o                         
   8   4  12          0.03          2.76         1.97 o                         
   9   4  12          6.48          8.89         2.38 o                         
 -13   5  12          3.99          4.02         3.45 o                         
 -12   5  12          1.04          1.54         3.00 o                         
 -11   5  12        116.51        117.03         4.55 o                         
 -10   5  12         76.39         87.90         4.14 o                         
  -9   5  12         55.77         62.96         3.74 o                         
  -8   5  12         10.61          7.89         1.25 o                         
  -7   5  12        220.76        213.16         2.65 o                         
  -6   5  12          8.85          8.35         0.83 o                         
  -5   5  12         64.64         64.49         1.72 o                         
  -4   5  12         85.75         86.35         2.06 o                         
  -3   5  12         31.56         32.63         1.33 o                         
  -2   5  12        147.21        148.11         2.90 o                         
  -1   5  12        287.39        295.04         3.67 o                         
   0   5  12        264.65        263.48         3.46 o                         
   1   5  12         60.13         58.06         1.88 o                         
   2   5  12          2.75          2.72         1.02 o                         
   3   5  12        162.27        162.14         2.95 o                         
   4   5  12          2.26          2.95         1.25 o                         
   5   5  12         30.49         26.54         2.76 o                         
   6   5  12          6.70          8.69         2.61 o                         
   7   5  12          3.01          2.75         2.69 o                         
   8   5  12          1.41          4.74         2.51 o                         
   9   5  12          1.74          3.50         3.52 o                         
 -11   6  12          4.37          8.76         3.36 o                         
 -10   6  12         44.18         47.03         4.67 o                         
  -9   6  12         35.97         28.88         2.46 o                         
  -8   6  12         27.13         25.84         2.24 o                         
  -7   6  12          7.71          4.41         1.31 o                         
  -6   6  12         10.92         10.57         1.20 o                         
  -5   6  12         55.19         55.72         2.83 o                         
  -4   6  12          0.70          0.61         1.17 o                         
  -3   6  12         27.95         28.29         1.54 o                         
  -2   6  12        451.31        461.99         5.85 o                         
  -1   6  12         37.97         39.14         1.70 o                         
   0   6  12          3.28          1.94         1.22 o                         
   1   6  12         11.59          8.32         1.28 o                         
   2   6  12         13.29         12.81         1.36 o                         
   3   6  12          1.38          2.01         1.36 o                         
   4   6  12         13.91         10.58         1.62 o                         
   5   6  12          0.07         -0.81         2.09 o                         
   6   6  12          1.57          1.16         2.05 o                         
   7   6  12         10.35         12.43         3.33 o                         
 -10   7  12          0.77          8.00         4.07 o                         
  -9   7  12          1.70          3.68         1.59 o                         
  -8   7  12          9.61         10.95         1.71 o                         
  -7   7  12          0.26         -0.03         1.23 o                         
  -6   7  12          5.86          4.43         1.49 o                         
  -5   7  12         32.54         35.17         2.42 o                         
  -4   7  12          5.56          3.30         1.52 o                         
  -3   7  12          9.63          6.97         1.43 o                         
  -2   7  12          2.47         -0.25         1.34 o                         
  -1   7  12          2.04          1.74         1.69 o                         
   0   7  12         15.18         13.30         2.87 o                         
   1   7  12         12.72         12.01         2.57 o                         
   2   7  12          2.26          6.30         3.75 o                         
   3   7  12          0.00         -2.90         2.90 o                         
   4   7  12          2.84          5.07         2.35 o                         
   5   7  12          0.60         -1.19         2.49 o                         
   6   7  12          6.14          5.61         2.86 o                         
  -7   8  12          9.53          8.62         2.44 o                         
  -6   8  12          6.24          7.30         2.61 o                         
  -5   8  12         22.92         23.95         2.47 o                         
  -4   8  12          1.61          0.88         1.93 o                         
  -3   8  12          3.69          6.82         2.11 o                         
  -2   8  12          8.48          8.67         2.11 o                         
  -1   8  12          0.04          0.90         2.14 o                         
   0   8  12         11.85          8.64         2.57 o                         
   1   8  12          3.96          7.18         2.64 o                         
   2   8  12          0.42          3.22         3.01 o                         
   3   8  12          1.77          4.75         2.81 o                         
 -15   0  13         21.76         22.48         3.90 o                         
 -13   0  13          2.71          2.53         1.52 o                         
 -11   0  13          9.05          7.48         1.37 o                         
  -9   0  13         50.33         46.64         1.98 o                         
  -7   0  13         10.11          7.68         0.80 o                         
  -5   0  13          3.46          3.00         0.69 o                         
  -3   0  13       1003.79       1032.01        11.19 o                         
  -1   0  13        564.07        543.78         6.72 o                         
   1   0  13          2.32          0.97         0.99 o                         
   3   0  13       1144.37       1140.43        12.24 o                         
   5   0  13        679.11        709.12         9.95 o                         
   7   0  13          5.46          5.79         1.67 o                         
   9   0  13          0.00         -2.14         2.71 o                         
 -15   1  13          0.13          0.42         1.85 o                         
 -14   1  13         46.33         46.80         2.04 o                         
 -13   1  13        115.88        109.62         3.08 o                         
 -12   1  13          9.13         10.71         1.21 o                         
 -11   1  13         20.98         23.09         1.38 o                         
 -10   1  13         40.77         34.50         1.14 o                         
  -9   1  13          1.14         -0.40         0.51 o                         
  -8   1  13        303.94        298.34         2.80 o                         
  -7   1  13        364.47        372.33         3.29 o                         
  -6   1  13          1.79          0.76         0.45 o                         
  -5   1  13        164.11        163.21         2.06 o                         
  -4   1  13         74.77         68.13         1.31 o                         
  -3   1  13          8.20          7.23         0.67 o                         
  -2   1  13        184.25        194.25         2.45 o                         
  -1   1  13         70.49         74.05         1.72 o                         
   0   1  13         44.00         62.80         1.46 o                         
   1   1  13         77.05         78.43         1.74 o                         
   2   1  13          2.63          0.75         0.69 o                         
   3   1  13        284.13        305.81         3.61 o                         
   4   1  13         41.28         34.41         1.93 o                         
   5   1  13         39.69         38.61         1.78 o                         
   6   1  13         35.15         31.10         1.70 o                         
   7   1  13        241.51        244.47         3.84 o                         
   8   1  13          2.22          3.47         2.23 o                         
   9   1  13          5.03          6.89         2.05 o                         
  10   1  13          0.00         -0.53         2.32 o                         
 -15   2  13          6.64          7.60         3.60 o                         
 -14   2  13          4.25          7.40         2.59 o                         
 -13   2  13         46.81         46.89         3.78 o                         
 -12   2  13        173.53        171.09         5.97 o                         
 -11   2  13         42.43         45.79         2.31 o                         
 -10   2  13         65.19         60.06         1.61 o                         
  -9   2  13         16.36         16.02         0.94 o                         
  -8   2  13        282.41        268.13         2.62 o                         
  -7   2  13        914.76        967.24         7.07 o                         
  -6   2  13        131.05        137.13         1.80 o                         
  -5   2  13        279.94        269.57         2.73 o                         
  -4   2  13        310.35        311.65         3.12 o                         
  -3   2  13        270.37        277.16         2.79 o                         
  -2   2  13        153.25        175.73         2.29 o                         
  -1   2  13        564.46        580.60         4.94 o                         
   0   2  13          3.48          5.92         0.76 o                         
   1   2  13         38.06         33.29         1.20 o                         
   2   2  13         61.87         58.78         1.67 o                         
   3   2  13        210.84        224.97         3.15 o                         
   4   2  13         99.78        100.54         2.36 o                         
   5   2  13        307.82        313.38         4.16 o                         
   6   2  13          0.05          1.26         1.11 o                         
   7   2  13         79.52         88.59         2.71 o                         
   8   2  13         25.01         29.16         2.35 o                         
   9   2  13         52.30         56.00         5.04 o                         
  10   2  13          9.24         11.83         2.68 o                         
 -14   3  13          8.55         11.18         7.30 o                         
 -13   3  13        106.81        122.17         9.40 o                         
 -12   3  13         12.93         13.92         1.88 o                         
 -11   3  13          5.97         11.03         1.53 o                         
 -10   3  13          8.89         10.37         1.41 o                         
  -9   3  13         31.86         31.36         1.62 o                         
  -8   3  13        320.47        295.74         5.09 o                         
  -7   3  13       1123.02       1054.44         8.21 o                         
  -6   3  13        208.19        220.40         2.53 o                         
  -5   3  13        547.32        563.05         4.77 o                         
  -4   3  13         11.21          7.49         0.79 o                         
  -3   3  13        202.98        193.30         2.37 o                         
  -2   3  13        171.10        156.03         2.28 o                         
  -1   3  13         36.18         34.10         1.27 o                         
   0   3  13          0.78         -0.22         0.74 o                         
   1   3  13        427.84        427.27         4.17 o                         
   2   3  13        147.55        136.94         2.58 o                         
   3   3  13        374.98        367.36         4.19 o                         
   4   3  13          1.49          2.25         1.14 o                         
   5   3  13         26.64         24.42         1.46 o                         
   6   3  13         50.51         52.26         2.04 o                         
   7   3  13         10.20          8.64         1.55 o                         
   8   3  13         11.60         11.00         2.32 o                         
   9   3  13          3.00          1.98         2.30 o                         
  10   3  13         18.86         21.97         3.81 o                         
 -13   4  13         28.75         28.95         3.81 o                         
 -12   4  13         11.90         13.60         2.96 o                         
 -11   4  13         18.79         13.60         2.13 o                         
 -10   4  13          0.51         -0.27         1.43 o                         
  -9   4  13        779.65        724.04        11.97 o                         
  -8   4  13          9.00          5.82         0.93 o                         
  -7   4  13         19.97         18.77         0.80 o                         
  -6   4  13        112.48        109.07         2.11 o                         
  -5   4  13         22.71         17.61         1.13 o                         
  -4   4  13         46.84         51.47         1.67 o                         
  -3   4  13         69.07         70.76         1.63 o                         
  -2   4  13        634.63        622.25         5.86 o                         
  -1   4  13        115.79        127.48         2.33 o                         
   0   4  13          3.69          2.82         0.89 o                         
   1   4  13        139.16        152.70         2.51 o                         
   2   4  13         22.90         18.66         1.36 o                         
   3   4  13        116.85        106.75         2.36 o                         
   4   4  13        227.42        239.94         3.71 o                         
   5   4  13         99.57        100.69         2.95 o                         
   6   4  13          5.78          7.48         1.54 o                         
   7   4  13          0.58          3.21         2.18 o                         
   8   4  13         12.43         12.96         2.27 o                         
   9   4  13         69.29         90.67         6.19 o                         
 -12   5  13         44.67         55.57         5.21 o                         
 -11   5  13          0.15         -0.02         2.08 o                         
 -10   5  13         10.58          9.49         2.95 o                         
  -9   5  13          1.90          2.65         1.79 o                         
  -8   5  13         45.89         47.08         3.12 o                         
  -7   5  13        111.92         97.70         1.81 o                         
  -6   5  13          1.52          2.06         0.80 o                         
  -5   5  13          5.88          3.98         0.88 o                         
  -4   5  13         45.91         45.11         1.70 o                         
  -3   5  13          0.28          2.55         0.83 o                         
  -2   5  13        119.80        129.15         2.38 o                         
  -1   5  13         49.10         50.20         1.77 o                         
   0   5  13        161.35        154.40         2.73 o                         
   1   5  13         46.19         44.25         1.92 o                         
   2   5  13         49.00         40.37         1.80 o                         
   3   5  13          1.17          1.84         1.20 o                         
   4   5  13         52.03         43.74         2.76 o                         
   5   5  13          4.71          2.40         1.54 o                         
   6   5  13         11.39          8.95         1.91 o                         
   7   5  13         10.20         11.63         2.78 o                         
   8   5  13          0.00         -0.24         2.39 o                         
 -11   6  13         18.51         15.82         3.67 o                         
 -10   6  13         38.28         40.48         3.35 o                         
  -9   6  13          2.30          3.91         1.51 o                         
  -8   6  13         50.56         47.53         2.65 o                         
  -7   6  13         25.51         23.10         1.62 o                         
  -6   6  13         16.22         12.86         1.33 o                         
  -5   6  13          0.03         -0.30         1.25 o                         
  -4   6  13          4.62          5.93         1.18 o                         
  -3   6  13         60.71         62.64         2.25 o                         
  -2   6  13        126.49        124.11         2.93 o                         
  -1   6  13          0.61         -0.63         1.34 o                         
   0   6  13          2.79          2.36         1.31 o                         
   1   6  13         15.42         13.92         1.50 o                         
   2   6  13          1.29          1.52         1.39 o                         
   3   6  13         17.06         15.51         1.75 o                         
   4   6  13        132.70        153.96         4.33 o                         
   5   6  13          0.00          1.17         2.01 o                         
   6   6  13          1.19          1.69         2.31 o                         
   7   6  13          0.38          3.96         3.70 o                         
 -10   7  13          2.35          4.40         4.80 o                         
  -9   7  13          0.27          0.32         2.07 o                         
  -8   7  13          0.15          2.91         2.25 o                         
  -7   7  13         18.66         18.38         1.71 o                         
  -6   7  13         10.03          8.06         1.47 o                         
  -5   7  13          6.66          3.99         2.17 o                         
  -4   7  13          3.90          2.61         1.38 o                         
  -3   7  13          8.14          8.77         1.79 o                         
  -2   7  13          1.06          0.41         1.89 o                         
  -1   7  13          0.42         -0.28         1.95 o                         
   0   7  13         23.27         28.32         2.47 o                         
   1   7  13          0.61         -0.23         1.96 o                         
   2   7  13          0.36          1.38         3.35 o                         
   3   7  13          1.88          8.39         3.46 o                         
   4   7  13          0.02         -0.06         3.46 o                         
   5   7  13          7.37          7.06         5.29 o                         
  -7   8  13          8.36          3.54         2.41 o                         
  -6   8  13          3.97          2.52         2.23 o                         
  -5   8  13          2.12          0.11         2.60 o                         
  -4   8  13          8.54          4.81         3.73 o                         
  -3   8  13          4.54          0.99         2.10 o                         
  -2   8  13          0.45          2.89         2.23 o                         
  -1   8  13         21.24         17.26         3.19 o                         
   0   8  13          0.54          1.45         2.49 o                         
   1   8  13          0.78          4.67         2.93 o                         
   2   8  13          0.07         -0.01         2.70 o                         
 -14   0  14         43.98         51.93         3.59 o                         
 -12   0  14          8.65         11.98         1.46 o                         
 -10   0  14        109.65        102.56         2.42 o                         
  -8   0  14         44.54         49.00         1.91 o                         
  -6   0  14        814.57        777.68         8.14 o                         
  -4   0  14         28.37         27.93         1.36 o                         
  -2   0  14         16.28         27.60         1.63 o                         
   0   0  14        571.13        614.05         8.10 o                         
   2   0  14        108.04         98.40         2.80 o                         
   4   0  14        561.63        609.25        11.12 o                         
   6   0  14         23.55         22.67         2.26 o                         
   8   0  14         48.92         61.32         3.58 o                         
  10   0  14          5.70          3.86         3.59 o                         
 -15   1  14          0.78         -2.12         2.12 o                         
 -14   1  14          1.26          0.84         1.27 o                         
 -13   1  14          0.23         -0.51         1.13 o                         
 -12   1  14         38.83         39.01         1.69 o                         
 -11   1  14          1.85          0.63         0.88 o                         
 -10   1  14          6.18          4.92         1.01 o                         
  -9   1  14         36.45         35.03         1.17 o                         
  -8   1  14        369.32        357.68         3.42 o                         
  -7   1  14        190.33        198.04         2.27 o                         
  -6   1  14         40.91         35.98         1.38 o                         
  -5   1  14        646.82        615.54         4.89 o                         
  -4   1  14        164.05        169.95         2.06 o                         
  -3   1  14        140.51        140.59         2.09 o                         
  -2   1  14        255.66        256.32         2.77 o                         
  -1   1  14         31.00         36.90         1.43 o                         
   0   1  14        308.41        326.52         3.40 o                         
   1   1  14         53.49         43.81         1.42 o                         
   2   1  14         28.09         22.55         1.25 o                         
   3   1  14        223.21        237.64         3.41 o                         
   4   1  14        531.78        534.48         5.89 o                         
   5   1  14        369.89        370.58         4.69 o                         
   6   1  14         12.31          8.25         1.33 o                         
   7   1  14         85.56         89.43         2.79 o                         
   8   1  14         68.60         74.73         3.61 o                         
   9   1  14          4.28          3.24         2.88 o                         
  10   1  14          0.31         -1.90         2.46 o                         
 -14   2  14          6.61          7.37         2.59 o                         
 -13   2  14         36.06         34.95         2.40 o                         
 -12   2  14         86.88         98.75         6.52 o                         
 -11   2  14         16.02         11.92         1.13 o                         
 -10   2  14          1.02          1.40         0.80 o                         
  -9   2  14        132.71        126.14         2.22 o                         
  -8   2  14        142.28        148.87         1.94 o                         
  -7   2  14        239.92        236.06         2.54 o                         
  -6   2  14        117.60        126.90         1.99 o                         
  -5   2  14        212.11        207.54         2.39 o                         
  -4   2  14          3.56          3.82         0.61 o                         
  -3   2  14        117.45        117.33         1.83 o                         
  -2   2  14        121.42        115.93         1.89 o                         
  -1   2  14         10.21          9.43         0.86 o                         
   0   2  14         51.04         49.71         1.75 o                         
   1   2  14          5.32          5.50         0.94 o                         
   2   2  14        190.61        173.10         2.93 o                         
   3   2  14        602.48        603.24         5.72 o                         
   4   2  14        221.91        222.58         3.30 o                         
   5   2  14         79.09         80.14         2.28 o                         
   6   2  14          0.17         -1.06         1.23 o                         
   7   2  14         37.37         38.99         1.99 o                         
   8   2  14          2.10          2.67         1.85 o                         
   9   2  14          1.01         -1.64         2.44 o                         
  10   2  14          0.00          0.19         3.22 o                         
 -14   3  14         33.86         32.83         4.17 o                         
 -13   3  14         57.63         64.62         6.80 o                         
 -12   3  14          0.00          0.51         1.74 o                         
 -11   3  14          0.27          0.17         1.44 o                         
 -10   3  14         33.79         34.37         3.02 o                         
  -9   3  14         36.60         30.52         1.39 o                         
  -8   3  14        218.88        233.32         3.21 o                         
  -7   3  14        382.64        355.21         3.68 o                         
  -6   3  14         24.92         25.46         1.07 o                         
  -5   3  14         23.59         21.84         0.98 o                         
  -4   3  14        410.10        393.88         3.76 o                         
  -3   3  14        113.86        113.68         1.96 o                         
  -2   3  14       1085.32       1058.52         8.23 o                         
  -1   3  14        484.26        476.94         4.81 o                         
   0   3  14         25.49         25.02         1.43 o                         
   1   3  14        106.57        106.55         2.21 o                         
   2   3  14         94.47         93.78         2.26 o                         
   3   3  14          0.89          0.88         0.96 o                         
   4   3  14          5.47          1.44         1.21 o                         
   5   3  14         29.29         31.34         1.87 o                         
   6   3  14         12.17          9.31         1.55 o                         
   7   3  14          0.02          2.28         2.00 o                         
   8   3  14          4.74          7.65         2.32 o                         
   9   3  14         11.08         14.19         2.89 o                         
 -13   4  14         74.36         72.97         9.70 o                         
 -12   4  14         73.70         77.38         4.04 o                         
 -11   4  14          0.34          0.04         1.82 o                         
 -10   4  14         51.14         65.29         6.00 o                         
  -9   4  14         60.68         69.35         3.12 o                         
  -8   4  14         30.50         25.64         1.35 o                         
  -7   4  14        111.48        115.50         1.87 o                         
  -6   4  14          2.52          2.37         0.75 o                         
  -5   4  14          7.23          7.55         0.87 o                         
  -4   4  14        115.12        111.65         2.17 o                         
  -3   4  14        731.73        733.70         9.03 o                         
  -2   4  14         31.33         28.85         1.35 o                         
  -1   4  14          8.89         11.20         1.30 o                         
   0   4  14          6.00          7.86         1.13 o                         
   1   4  14        151.42        150.25         3.64 o                         
   2   4  14         20.73         22.89         1.39 o                         
   3   4  14         46.35         47.05         2.01 o                         
   4   4  14        113.52        115.15         3.10 o                         
   5   4  14         29.73         26.24         2.49 o                         
   6   4  14        159.92        185.55         4.20 o                         
   7   4  14          0.70          4.76         2.05 o                         
   8   4  14         32.90         42.16         3.03 o                         
 -12   5  14         22.60         20.30         3.70 o                         
 -11   5  14         34.72         27.16         3.73 o                         
 -10   5  14          0.12          0.49         2.01 o                         
  -9   5  14         75.05         75.32         2.77 o                         
  -8   5  14          3.41          4.51         1.15 o                         
  -7   5  14        155.73        158.16         2.83 o                         
  -6   5  14          1.24          0.74         1.13 o                         
  -5   5  14          9.69          8.80         1.17 o                         
  -4   5  14         58.45         57.29         1.92 o                         
  -3   5  14         10.55          9.67         1.22 o                         
  -2   5  14         51.93         54.52         1.77 o                         
  -1   5  14         50.90         47.58         1.77 o                         
   0   5  14         12.40         10.74         1.29 o                         
   1   5  14          8.84          8.27         1.41 o                         
   2   5  14         39.81         35.83         1.85 o                         
   3   5  14         16.58         15.82         1.61 o                         
   4   5  14         19.98         21.93         1.91 o                         
   5   5  14          2.76          2.15         1.77 o                         
   6   5  14          0.17         -0.62         1.91 o                         
   7   5  14          0.82         -2.79         2.99 o                         
 -11   6  14          0.06          1.40         3.41 o                         
 -10   6  14          1.10          0.17         2.34 o                         
  -9   6  14          8.06         13.47         1.52 o                         
  -8   6  14          2.14          4.49         1.61 o                         
  -7   6  14         41.62         47.75         2.46 o                         
  -6   6  14          8.63          6.97         1.36 o                         
  -5   6  14         27.09         28.33         1.57 o                         
  -4   6  14          4.71          6.80         1.26 o                         
  -3   6  14          3.34          4.41         1.37 o                         
  -2   6  14          1.58          1.59         1.19 o                         
  -1   6  14          0.98          0.66         1.22 o                         
   0   6  14         50.15         48.30         2.34 o                         
   1   6  14          2.68          1.99         1.46 o                         
   2   6  14          0.04          0.43         1.56 o                         
   3   6  14          8.10          4.36         2.10 o                         
   4   6  14          4.23          1.73         2.17 o                         
   5   6  14          2.36          0.01         2.49 o                         
   6   6  14          6.39         10.46         3.26 o                         
  -9   7  14          0.01         -2.77         2.77 o                         
  -8   7  14         34.26         36.94         2.51 o                         
  -7   7  14          5.25          5.57         1.84 o                         
  -6   7  14          1.81         -1.44         1.44 o                         
  -5   7  14          0.19          1.05         1.53 o                         
  -4   7  14          0.49         -1.53         1.63 o                         
  -3   7  14          9.37          7.29         2.76 o                         
  -2   7  14          1.64          2.27         1.96 o                         
  -1   7  14          1.81          3.41         2.27 o                         
   0   7  14          3.06          3.49         2.26 o                         
   1   7  14          3.18          0.19         1.89 o                         
   2   7  14          2.52          3.77         2.49 o                         
   3   7  14          6.43          6.57         2.92 o                         
   4   7  14         12.74         17.13         7.10 o                         
  -6   8  14          1.37          3.81         2.63 o                         
  -5   8  14          0.21          4.47         3.27 o                         
  -4   8  14          9.60          4.11         3.13 o                         
  -3   8  14          1.57          3.91         2.40 o                         
  -2   8  14          4.69         11.77         2.82 o                         
  -1   8  14          5.28          3.44         2.78 o                         
   0   8  14          0.00          0.83         3.07 o                         
   1   8  14          0.85         -0.33         2.71 o                         
 -15   0  15          1.54          4.00         3.00 o                         
 -13   0  15          4.96          5.61         1.44 o                         
 -11   0  15         17.47         17.06         1.79 o                         
  -9   0  15         25.53         27.66         1.49 o                         
  -7   0  15       2114.39       2062.94        19.43 o                         
  -5   0  15        572.80        570.94         6.60 o                         
  -3   0  15         95.27         94.70         2.41 o                         
  -1   0  15         42.95         49.59         2.15 o                         
   1   0  15         72.52         66.00         2.50 o                         
   3   0  15        113.12        108.86         6.27 o                         
   5   0  15       1038.63       1067.04        15.99 o                         
   7   0  15          6.01          6.71         2.19 o                         
   9   0  15          0.01         -3.00         5.60 o                         
 -14   1  15          3.34          0.34         1.88 o                         
 -13   1  15        103.46        113.23         3.16 o                         
 -12   1  15         15.20         12.44         1.33 o                         
 -11   1  15        132.14        128.35         2.80 o                         
 -10   1  15         11.13         11.09         0.90 o                         
  -9   1  15          4.04          5.15         0.72 o                         
  -8   1  15        170.42        156.40         2.28 o                         
  -7   1  15         16.92         19.90         0.93 o                         
  -6   1  15       1076.09       1023.21         7.38 o                         
  -5   1  15        631.49        606.35         4.97 o                         
  -4   1  15        100.88         92.69         1.70 o                         
  -3   1  15        917.64        880.87         7.00 o                         
  -2   1  15          0.37          0.02         0.71 o                         
  -1   1  15         12.12         13.38         0.94 o                         
   0   1  15        163.04        182.53         2.54 o                         
   1   1  15         32.73         30.51         1.62 o                         
   2   1  15        234.26        222.59         3.15 o                         
   3   1  15          2.80          3.67         1.08 o                         
   4   1  15        389.15        403.54         4.87 o                         
   5   1  15         24.36         24.68         1.77 o                         
   6   1  15          0.04          1.63         1.36 o                         
   7   1  15         72.73         65.91         3.09 o                         
   8   1  15          0.62         -1.95         1.95 o                         
   9   1  15          0.31         -0.76         2.50 o                         
 -14   2  15          0.03          0.40         4.20 o                         
 -13   2  15          0.37          1.62         1.67 o                         
 -12   2  15          2.79          1.61         1.10 o                         
 -11   2  15          0.18          1.10         0.99 o                         
 -10   2  15        126.40        121.34         2.66 o                         
  -9   2  15        215.32        206.74         3.90 o                         
  -8   2  15        242.83        244.18         2.62 o                         
  -7   2  15         11.58         16.18         0.95 o                         
  -6   2  15         13.97         13.54         0.87 o                         
  -5   2  15         10.58          9.03         0.77 o                         
  -4   2  15        426.45        411.28         3.92 o                         
  -3   2  15         39.86         37.78         1.37 o                         
  -2   2  15          3.45          1.85         0.73 o                         
  -1   2  15         81.52         80.05         2.06 o                         
   0   2  15         66.62         64.50         1.72 o                         
   1   2  15        189.46        192.49         2.87 o                         
   2   2  15          1.03         -0.45         1.00 o                         
   3   2  15          6.54          4.65         1.22 o                         
   4   2  15         24.36         23.47         1.63 o                         
   5   2  15         17.28         18.84         2.04 o                         
   6   2  15        183.41        203.66         5.94 o                         
   7   2  15          3.20          5.79         1.70 o                         
   8   2  15          4.82          3.32         2.91 o                         
   9   2  15          2.98          4.18         2.62 o                         
 -14   3  15          0.26         -2.49         2.79 o                         
 -13   3  15         80.28         81.94         5.58 o                         
 -12   3  15          7.33          8.53         3.90 o                         
 -11   3  15          4.26         -0.95         2.01 o                         
 -10   3  15         14.82         12.72         1.08 o                         
  -9   3  15         38.16         34.45         1.55 o                         
  -8   3  15         11.45          5.26         0.66 o                         
  -7   3  15         83.40         72.38         1.56 o                         
  -6   3  15         41.19         45.07         1.41 o                         
  -5   3  15        239.40        237.55         3.28 o                         
  -4   3  15        137.93        150.98         2.28 o                         
  -3   3  15        715.67        722.51         5.94 o                         
  -2   3  15        173.80        160.71         2.42 o                         
  -1   3  15          2.20          2.47         0.83 o                         
   0   3  15         13.98         13.67         1.28 o                         
   1   3  15         26.91         22.35         1.29 o                         
   2   3  15         58.56         60.10         1.97 o                         
   3   3  15        103.70         92.76         2.60 o                         
   4   3  15         48.13         42.42         1.99 o                         
   5   3  15         20.94         24.43         1.92 o                         
   6   3  15         48.21         42.29         2.17 o                         
   7   3  15          1.83          2.50         2.02 o                         
   8   3  15          9.17          6.12         2.47 o                         
   9   3  15          3.55          3.93         2.87 o                         
 -13   4  15         47.37         41.34         9.30 o                         
 -12   4  15         12.27         12.53         2.34 o                         
 -11   4  15         35.20         38.81         5.00 o                         
 -10   4  15         14.66         10.02         2.10 o                         
  -9   4  15        221.32        216.59         5.83 o                         
  -8   4  15          2.15          2.47         1.07 o                         
  -7   4  15          2.46          1.69         0.75 o                         
  -6   4  15         70.65         71.97         1.76 o                         
  -5   4  15         14.77         15.81         1.14 o                         
  -4   4  15         52.69         56.94         1.94 o                         
  -3   4  15         77.25         79.57         2.12 o                         
  -2   4  15        198.22        191.31         2.88 o                         
  -1   4  15        110.08         91.12         2.29 o                         
   0   4  15         10.49         11.97         1.19 o                         
   1   4  15          1.51          3.63         1.18 o                         
   2   4  15        156.37        148.87         4.00 o                         
   3   4  15         31.61         36.25         2.00 o                         
   4   4  15        266.05        277.65         4.59 o                         
   5   4  15         50.05         56.85         2.61 o                         
   6   4  15         24.72         22.13         2.68 o                         
   7   4  15          0.69         -1.74         2.11 o                         
   8   4  15          7.39          8.74         2.79 o                         
 -12   5  15          6.08          5.54         3.50 o                         
 -11   5  15          1.22          3.60         3.02 o                         
 -10   5  15          0.51          3.93         3.28 o                         
  -9   5  15         19.89         19.32         2.05 o                         
  -8   5  15         34.97         33.50         1.97 o                         
  -7   5  15         43.10         43.83         1.70 o                         
  -6   5  15         24.40         23.34         1.66 o                         
  -5   5  15          0.26         -1.00         1.00 o                         
  -4   5  15          8.00          9.21         1.25 o                         
  -3   5  15         66.51         61.20         2.50 o                         
  -2   5  15          0.74          0.17         1.19 o                         
  -1   5  15        105.35        105.56         3.06 o                         
   0   5  15         25.52         25.25         1.76 o                         
   1   5  15         31.49         26.72         1.84 o                         
   2   5  15          7.66          6.22         1.50 o                         
   3   5  15         31.75         30.44         2.00 o                         
   4   5  15         37.96         37.61         2.57 o                         
   5   5  15         34.81         40.69         3.18 o                         
   6   5  15         26.22         19.26         3.40 o                         
   7   5  15         10.57          7.78         3.34 o                         
 -11   6  15          1.15          3.20         3.66 o                         
 -10   6  15          1.12         -2.51         2.51 o                         
  -9   6  15         15.92         16.53         1.69 o                         
  -8   6  15          0.08         -1.44         1.44 o                         
  -7   6  15         43.46         39.52         2.16 o                         
  -6   6  15          2.40          2.71         1.22 o                         
  -5   6  15          6.26          7.72         1.39 o                         
  -4   6  15          0.88          1.01         1.29 o                         
  -3   6  15         13.98         13.24         1.58 o                         
  -2   6  15          5.35          4.56         1.40 o                         
  -1   6  15         14.37         11.43         1.55 o                         
   0   6  15          6.13          5.99         1.51 o                         
   1   6  15          1.29          3.45         1.63 o                         
   2   6  15          3.43          0.63         1.74 o                         
   3   6  15          2.17          4.64         2.33 o                         
   4   6  15         77.50         71.29         4.40 o                         
   5   6  15          6.80          8.40         3.01 o                         
  -9   7  15          0.24         -0.90         2.09 o                         
  -8   7  15          0.39          2.46         2.63 o                         
  -7   7  15          9.26          8.78         2.26 o                         
  -6   7  15          3.12          2.69         1.77 o                         
  -5   7  15         33.32         35.10         2.83 o                         
  -4   7  15          1.02          4.22         3.37 o                         
  -3   7  15          5.53          7.63         4.05 o                         
  -2   7  15          0.05         -0.94         1.96 o                         
  -1   7  15          5.02          1.29         2.31 o                         
   0   7  15          1.87          8.85         4.01 o                         
   1   7  15          0.22          0.97         2.38 o                         
   2   7  15          6.04          7.25         2.61 o                         
   3   7  15          6.49          6.74         2.82 o                         
  -5   8  15          0.54          0.76         2.39 o                         
  -4   8  15          0.75          3.54         2.40 o                         
  -3   8  15          8.88          6.68         2.60 o                         
  -2   8  15          0.42         -2.21         3.65 o                         
  -1   8  15          0.02          3.08         4.15 o                         
   0   8  15          1.69          3.47         2.96 o                         
 -14   0  16         18.98         15.20         3.20 o                         
 -12   0  16          7.40          9.16         1.77 o                         
 -10   0  16          9.08         14.18         3.44 o                         
  -8   0  16         78.85         82.10         2.43 o                         
  -6   0  16       1862.03       1849.53        17.68 o                         
  -4   0  16        648.43        617.64         7.28 o                         
  -2   0  16         55.52         47.62         2.45 o                         
   0   0  16          2.83          2.11         1.20 o                         
   2   0  16          0.05         -0.27         1.45 o                         
   4   0  16        453.73        469.38         7.77 o                         
   6   0  16         20.83         17.79         2.80 o                         
   8   0  16          2.69          2.47         3.77 o                         
 -14   1  16         75.72         85.26         3.06 o                         
 -13   1  16          0.90          3.03         1.14 o                         
 -12   1  16         36.41         37.73         2.22 o                         
 -11   1  16         71.96         73.82         2.33 o                         
 -10   1  16         52.11         51.85         2.06 o                         
  -9   1  16          0.37         -0.91         0.91 o                         
  -8   1  16        128.05        110.92         1.95 o                         
  -7   1  16        711.61        699.51         5.77 o                         
  -6   1  16        357.02        356.28         3.48 o                         
  -5   1  16        501.65        513.25         4.49 o                         
  -4   1  16        145.79        153.47         2.19 o                         
  -3   1  16        428.42        418.86         4.22 o                         
  -2   1  16          7.68          6.18         0.83 o                         
  -1   1  16         40.81         34.80         1.34 o                         
   0   1  16         23.98         24.95         1.21 o                         
   1   1  16          0.81          0.15         0.86 o                         
   2   1  16         86.21         79.28         2.47 o                         
   3   1  16        101.97         96.64         3.04 o                         
   4   1  16         87.57         80.94         2.65 o                         
   5   1  16         62.42         63.85         2.39 o                         
   6   1  16         53.20         50.31         3.57 o                         
   7   1  16          3.06          1.31         1.71 o                         
   8   1  16         37.54         53.10         4.65 o                         
   9   1  16         25.45         23.61         3.28 o                         
 -14   2  16         11.05         15.66         3.26 o                         
 -13   2  16          0.10          3.51         4.20 o                         
 -12   2  16          1.56          1.65         1.06 o                         
 -11   2  16          1.69          1.04         1.00 o                         
 -10   2  16         75.36         73.36         2.40 o                         
  -9   2  16         20.54         17.73         0.92 o                         
  -8   2  16         31.47         31.67         1.16 o                         
  -7   2  16        114.24        118.68         1.94 o                         
  -6   2  16        260.82        264.62         3.02 o                         
  -5   2  16         47.84         44.09         1.46 o                         
  -4   2  16        343.67        338.75         3.46 o                         
  -3   2  16        589.68        607.61         5.23 o                         
  -2   2  16         46.12         52.03         1.79 o                         
  -1   2  16        138.45        128.89         2.38 o                         
   0   2  16         10.95          8.32         0.99 o                         
   1   2  16         25.60         19.69         1.19 o                         
   2   2  16         23.62         15.94         1.34 o                         
   3   2  16          1.65          2.15         1.22 o                         
   4   2  16         24.21         26.54         1.64 o                         
   5   2  16        129.83        138.12         3.34 o                         
   6   2  16         65.84         67.67         3.11 o                         
   7   2  16        119.21        138.05         6.20 o                         
   8   2  16         21.97         24.87         2.88 o                         
 -13   3  16          0.08          1.16         2.79 o                         
 -12   3  16          0.25          1.40         3.00 o                         
 -11   3  16          4.15          3.91         2.25 o                         
 -10   3  16         15.75         18.54         1.43 o                         
  -9   3  16         35.03         30.60         2.09 o                         
  -8   3  16         11.43         14.08         1.27 o                         
  -7   3  16          5.39          4.43         0.80 o                         
  -6   3  16         70.10         71.53         1.90 o                         
  -5   3  16          6.21          6.19         0.90 o                         
  -4   3  16         39.41         37.25         1.75 o                         
  -3   3  16          8.22          6.37         0.97 o                         
  -2   3  16        140.42        156.27         2.74 o                         
  -1   3  16          2.89          4.28         1.00 o                         
   0   3  16          8.08          8.04         1.04 o                         
   1   3  16          0.89          1.11         1.00 o                         
   2   3  16        124.73        120.12         2.74 o                         
   3   3  16         57.34         70.86         2.39 o                         
   4   3  16         84.17         75.87         2.56 o                         
   5   3  16         47.22         50.81         2.71 o                         
   6   3  16        174.89        195.50         4.41 o                         
   7   3  16         43.67         52.33         5.44 o                         
   8   3  16         59.59         82.77         4.82 o                         
 -13   4  16         38.69         42.42         4.74 o                         
 -12   4  16         16.24         10.45         4.10 o                         
 -11   4  16          0.52          7.60         2.69 o                         
 -10   4  16          4.42          4.98         2.07 o                         
  -9   4  16          0.01          0.30         1.12 o                         
  -8   4  16          8.67          6.82         1.40 o                         
  -7   4  16          0.72          1.38         1.25 o                         
  -6   4  16         27.61         23.30         1.51 o                         
  -5   4  16         67.35         65.01         2.20 o                         
  -4   4  16          0.40          0.33         0.95 o                         
  -3   4  16         81.63         75.65         1.98 o                         
  -2   4  16          0.03          1.73         0.95 o                         
  -1   4  16         13.95         18.22         1.27 o                         
   0   4  16         57.94         60.49         2.13 o                         
   1   4  16          9.09          9.13         1.24 o                         
   2   4  16         19.25         19.71         1.81 o                         
   3   4  16        217.25        225.80         3.95 o                         
   4   4  16          4.78          5.03         1.58 o                         
   5   4  16          3.99          2.25         1.80 o                         
   6   4  16          0.28         -0.59         2.37 o                         
   7   4  16         16.92         10.76         3.12 o                         
 -12   5  16         16.37         19.12         5.40 o                         
 -11   5  16          1.35         -1.98         2.22 o                         
 -10   5  16         16.73         21.90         3.30 o                         
  -9   5  16          3.59          2.04         1.23 o                         
  -8   5  16         20.12         21.89         2.29 o                         
  -7   5  16        142.79        140.19         3.00 o                         
  -6   5  16         33.33         36.46         2.05 o                         
  -5   5  16          0.37          0.88         1.55 o                         
  -4   5  16          8.35         10.70         1.43 o                         
  -3   5  16          1.14         -0.93         1.09 o                         
  -2   5  16         41.58         39.30         1.92 o                         
  -1   5  16          0.18         -0.50         1.34 o                         
   0   5  16          4.37          7.43         1.42 o                         
   1   5  16          4.38          5.19         1.62 o                         
   2   5  16         52.26         55.74         3.24 o                         
   3   5  16          1.52          2.07         1.67 o                         
   4   5  16         28.47         27.80         2.58 o                         
   5   5  16          5.70          4.94         2.41 o                         
   6   5  16          0.47          1.27         2.97 o                         
 -10   6  16         16.35         14.97         3.13 o                         
  -9   6  16          4.44          1.20         1.57 o                         
  -8   6  16          0.68         -0.77         2.12 o                         
  -7   6  16          6.39          3.97         1.52 o                         
  -6   6  16          0.02          1.20         1.40 o                         
  -5   6  16         77.38         76.31         2.95 o                         
  -4   6  16         19.19         19.69         2.49 o                         
  -3   6  16         28.65         33.39         2.37 o                         
  -2   6  16         19.58         18.84         1.88 o                         
  -1   6  16          0.25          4.42         1.65 o                         
   0   6  16         24.81         23.71         2.13 o                         
   1   6  16          0.11          1.58         1.79 o                         
   2   6  16         92.10        101.37         4.19 o                         
   3   6  16         25.23         27.68         2.99 o                         
   4   6  16         49.10         47.04         4.50 o                         
   5   6  16          1.23          2.16         2.83 o                         
  -8   7  16         11.76          8.40         2.10 o                         
  -7   7  16         20.00         14.49         3.53 o                         
  -6   7  16         34.27         31.15         3.06 o                         
  -5   7  16          0.88         -1.12         2.79 o                         
  -4   7  16          4.82          1.18         2.31 o                         
  -3   7  16          0.02         -1.04         2.14 o                         
  -2   7  16         12.90         10.03         2.27 o                         
  -1   7  16         12.53         16.16         3.60 o                         
   0   7  16          2.02          0.41         2.26 o                         
   1   7  16          7.80          9.05         2.90 o                         
   2   7  16         12.13          9.37         2.99 o                         
 -13   0  17         25.24         18.65         2.03 o                         
 -11   0  17         43.23         38.74         2.64 o                         
  -9   0  17         11.78         12.31         2.08 o                         
  -7   0  17         26.14         25.14         1.46 o                         
  -5   0  17          6.74          6.77         1.19 o                         
  -3   0  17          0.73          1.86         1.19 o                         
  -1   0  17        214.46        194.84         3.84 o                         
   1   0  17         65.19         68.73         2.71 o                         
   3   0  17          0.16         -1.77         1.77 o                         
   5   0  17          1.20         -0.38         2.27 o                         
   7   0  17        147.79        185.78        10.63 o                         
 -14   1  17         11.24         11.14         2.62 o                         
 -13   1  17          5.31         11.12         1.58 o                         
 -12   1  17          6.55          5.52         1.46 o                         
 -11   1  17         23.54         20.47         2.39 o                         
 -10   1  17          3.02          8.15         1.36 o                         
  -9   1  17         65.77         54.20         2.97 o                         
  -8   1  17         14.88         15.10         0.98 o                         
  -7   1  17         11.76         13.60         0.93 o                         
  -6   1  17          3.12          3.75         0.78 o                         
  -5   1  17        300.16        289.37         3.52 o                         
  -4   1  17        388.75        367.72         3.75 o                         
  -3   1  17       1126.67       1167.77         9.12 o                         
  -2   1  17        259.95        248.30         3.08 o                         
  -1   1  17          3.06          3.55         0.89 o                         
   0   1  17          8.82          6.44         1.00 o                         
   1   1  17          5.55          4.21         1.11 o                         
   2   1  17          2.28         -1.15         1.16 o                         
   3   1  17          7.33          1.98         1.60 o                         
   4   1  17         33.71         36.74         1.91 o                         
   5   1  17          0.62          1.21         1.49 o                         
   6   1  17         24.04         23.55         2.28 o                         
   7   1  17         14.40         20.73         2.80 o                         
   8   1  17         12.43          9.38         3.01 o                         
 -14   2  17          3.49          7.50         2.96 o                         
 -13   2  17         17.64         14.09         2.82 o                         
 -12   2  17          0.23          0.71         1.15 o                         
 -11   2  17          1.80          3.11         1.13 o                         
 -10   2  17        114.21        102.97         2.72 o                         
  -9   2  17         95.59         85.15         2.44 o                         
  -8   2  17         11.27         10.45         1.07 o                         
  -7   2  17          2.11          0.62         0.78 o                         
  -6   2  17        527.56        528.81         4.86 o                         
  -5   2  17        530.16        524.66         4.84 o                         
  -4   2  17        291.25        302.40         3.38 o                         
  -3   2  17         11.83          8.82         1.01 o                         
  -2   2  17        235.36        220.49         3.11 o                         
  -1   2  17         36.55         30.95         1.71 o                         
   0   2  17          0.41          1.56         1.03 o                         
   1   2  17         17.60         20.37         1.32 o                         
   2   2  17        132.66        127.39         2.77 o                         
   3   2  17          1.85         -1.25         1.37 o                         
   4   2  17         13.31         17.73         1.66 o                         
   5   2  17        187.27        194.92         4.17 o                         
   6   2  17         20.96         21.57         3.43 o                         
   7   2  17         66.94         69.20         3.73 o                         
   8   2  17         42.52         44.67         4.94 o                         
 -13   3  17          0.00          1.81         3.50 o                         
 -12   3  17          0.58          0.71         2.10 o                         
 -11   3  17         34.34         34.68         2.90 o                         
 -10   3  17          6.99          7.54         1.68 o                         
  -9   3  17        157.61        153.76         3.69 o                         
  -8   3  17         51.83         48.61         2.21 o                         
  -7   3  17         29.71         26.51         1.50 o                         
  -6   3  17         49.77         49.18         1.86 o                         
  -5   3  17        137.90        131.58         2.45 o                         
  -4   3  17        305.26        308.35         3.48 o                         
  -3   3  17        424.57        424.91         4.30 o                         
  -2   3  17         26.47         23.54         1.29 o                         
  -1   3  17          3.15          3.99         0.97 o                         
   0   3  17          0.76         -0.80         1.02 o                         
   1   3  17         15.26         16.25         1.43 o                         
   2   3  17          0.15          0.20         1.21 o                         
   3   3  17         18.42         15.79         1.68 o                         
   4   3  17         80.46         87.29         3.18 o                         
   5   3  17          4.35          4.55         1.86 o                         
   6   3  17         11.61         10.19         2.97 o                         
   7   3  17          7.86          8.34         2.57 o                         
 -12   4  17          0.03          1.03         2.32 o                         
 -11   4  17          0.20         -1.99         2.11 o                         
 -10   4  17         24.77         23.42         2.08 o                         
  -9   4  17         17.77         15.46         1.51 o                         
  -8   4  17         22.27         22.10         1.63 o                         
  -7   4  17         73.32         76.20         2.40 o                         
  -6   4  17          0.00         -1.07         1.07 o                         
  -5   4  17        112.28        104.07         2.80 o                         
  -4   4  17         49.93         60.00         2.44 o                         
  -3   4  17         13.38         11.34         1.38 o                         
  -2   4  17          0.07         -0.49         1.22 o                         
  -1   4  17          2.47         -1.43         1.67 o                         
   0   4  17          2.68          3.20         1.40 o                         
   1   4  17         25.01         23.74         1.71 o                         
   2   4  17          1.75          1.56         1.43 o                         
   3   4  17          6.90          4.89         2.06 o                         
   4   4  17          0.78          4.35         1.71 o                         
   5   4  17          4.35          5.55         2.56 o                         
   6   4  17          1.10          3.71         2.46 o                         
 -11   5  17          3.65          2.60         2.64 o                         
 -10   5  17         20.35         20.43         2.85 o                         
  -9   5  17         15.06          8.76         1.49 o                         
  -8   5  17          3.62          3.33         1.45 o                         
  -7   5  17          0.16          0.59         1.20 o                         
  -6   5  17         31.22         28.11         1.68 o                         
  -5   5  17          1.97          3.77         1.52 o                         
  -4   5  17        282.63        280.26         4.97 o                         
  -3   5  17          9.82          6.68         1.38 o                         
  -2   5  17          0.93          3.34         1.38 o                         
  -1   5  17          0.58          1.69         1.46 o                         
   0   5  17         21.37         22.36         1.92 o                         
   1   5  17         18.18         22.83         2.24 o                         
   2   5  17         65.61         69.98         3.28 o                         
   3   5  17          2.24          5.59         2.15 o                         
   4   5  17          0.02         -0.59         2.50 o                         
   5   5  17          1.73          5.09         2.82 o                         
 -10   6  17          0.44          3.23         2.89 o                         
  -9   6  17         33.27         36.25         2.67 o                         
  -8   6  17          0.87         -2.08         2.08 o                         
  -7   6  17          1.98         -0.38         1.51 o                         
  -6   6  17          1.04         -0.22         1.49 o                         
  -5   6  17          0.06         -1.05         1.68 o                         
  -4   6  17         29.68         26.79         2.04 o                         
  -3   6  17         38.40         31.17         2.41 o                         
  -2   6  17          3.26          2.83         2.80 o                         
  -1   6  17          1.71          2.12         3.40 o                         
   0   6  17         14.29          8.73         2.03 o                         
   1   6  17         11.98         16.22         2.87 o                         
   2   6  17         21.95         19.65         3.29 o                         
   3   6  17         29.82         29.81         3.93 o                         
   4   6  17          0.57          4.65         2.95 o                         
  -7   7  17         35.84         33.90         3.07 o                         
  -6   7  17          2.43         -0.77         3.92 o                         
  -5   7  17          1.91         -1.51         3.32 o                         
  -4   7  17          1.09         -1.58         2.06 o                         
  -3   7  17          0.10          3.91         2.18 o                         
  -2   7  17          0.21          1.22         2.24 o                         
  -1   7  17          0.43          1.18         2.29 o                         
   0   7  17         10.04         16.00         3.72 o                         
   1   7  17          0.14          0.40         2.76 o                         
 -14   0  18         31.96         36.62         3.46 o                         
 -12   0  18         58.43         58.96         3.65 o                         
 -10   0  18        226.65        220.52         7.81 o                         
  -8   0  18        111.45        104.28         5.59 o                         
  -6   0  18        156.27        154.18         3.27 o                         
  -4   0  18       1088.00       1099.08        16.92 o                         
  -2   0  18        340.84        322.25         5.57 o                         
   0   0  18          2.04          0.08         1.41 o                         
   2   0  18         82.65         78.31         3.39 o                         
   4   0  18        119.15        141.22         4.81 o                         
   6   0  18        151.34        157.04         5.54 o                         
   8   0  18          7.13         11.64         4.38 o                         
 -14   1  18         11.01         10.52         2.01 o                         
 -13   1  18          2.62          3.77         1.44 o                         
 -12   1  18          5.33          6.95         1.46 o                         
 -11   1  18          1.92          2.27         1.19 o                         
 -10   1  18         71.36         72.22         2.49 o                         
  -9   1  18         27.61         32.92         1.78 o                         
  -8   1  18         92.29         84.07         2.65 o                         
  -7   1  18         62.32         63.82         2.01 o                         
  -6   1  18        198.06        203.40         2.61 o                         
  -5   1  18        192.80        186.46         2.65 o                         
  -4   1  18        994.38       1000.40         7.80 o                         
  -3   1  18         24.54         20.23         1.26 o                         
  -2   1  18          0.11         -0.87         0.87 o                         
  -1   1  18          3.59          5.50         0.98 o                         
   0   1  18          1.20          2.20         1.00 o                         
   1   1  18          7.90         10.01         1.20 o                         
   2   1  18        214.11        192.27         4.02 o                         
   3   1  18          0.17         -0.12         1.52 o                         
   4   1  18          8.06          6.41         1.65 o                         
   5   1  18         13.73         16.40         1.88 o                         
   6   1  18         14.22         12.38         2.57 o                         
   7   1  18          3.95          7.01         2.78 o                         
 -13   2  18         10.03         10.18         1.93 o                         
 -12   2  18          1.29          1.41         1.28 o                         
 -11   2  18         19.42         18.49         1.61 o                         
 -10   2  18         67.98         64.24         2.49 o                         
  -9   2  18          0.73          1.56         1.09 o                         
  -8   2  18          3.95          3.35         1.20 o                         
  -7   2  18         80.09         83.35         3.37 o                         
  -6   2  18        356.14        355.21         4.14 o                         
  -5   2  18         69.24         71.11         2.00 o                         
  -4   2  18        273.58        281.95         3.33 o                         
  -3   2  18        338.91        310.60         3.56 o                         
  -2   2  18          5.18          4.11         1.01 o                         
  -1   2  18         17.98         22.33         1.42 o                         
   0   2  18          9.75          3.95         1.29 o                         
   1   2  18         51.18         45.71         2.21 o                         
   2   2  18        154.12        142.55         3.45 o                         
   3   2  18         13.99         11.96         2.09 o                         
   4   2  18          9.95          6.95         1.90 o                         
   5   2  18         33.54         29.58         2.79 o                         
   6   2  18         23.14         24.04         2.73 o                         
   7   2  18          0.03          1.91         2.63 o                         
 -13   3  18         26.02         28.81         5.20 o                         
 -12   3  18          2.00          3.54         2.29 o                         
 -11   3  18          0.65          1.33         1.55 o                         
 -10   3  18         40.27         42.34         2.23 o                         
  -9   3  18          9.39          6.24         0.99 o                         
  -8   3  18          0.44          1.99         1.12 o                         
  -7   3  18         12.58         14.72         1.43 o                         
  -6   3  18         80.15         85.10         3.32 o                         
  -5   3  18        142.62        135.41         4.02 o                         
  -4   3  18        289.06        284.39         5.31 o                         
  -3   3  18        114.62        137.96         2.60 o                         
  -2   3  18        177.98        163.71         2.88 o                         
  -1   3  18         65.69         69.17         2.23 o                         
   0   3  18          0.30         -1.06         1.14 o                         
   1   3  18         10.61          8.67         1.54 o                         
   2   3  18         14.25         12.87         1.64 o                         
   3   3  18          0.73          2.65         1.86 o                         
   4   3  18          0.43         -1.68         2.22 o                         
   5   3  18          0.41          1.89         2.08 o                         
   6   3  18         16.08         10.64         2.51 o                         
   7   3  18          3.21          0.60         2.86 o                         
 -12   4  18         15.58         27.08         4.22 o                         
 -11   4  18          3.78          3.90         2.35 o                         
 -10   4  18          3.52         -1.90         2.43 o                         
  -9   4  18         10.81         12.78         1.57 o                         
  -8   4  18         18.52         19.35         1.58 o                         
  -7   4  18          1.35         -0.43         1.17 o                         
  -6   4  18          0.16         -0.26         1.42 o                         
  -5   4  18         11.58         13.53         1.67 o                         
  -4   4  18        155.80        151.34         3.73 o                         
  -3   4  18         41.11         41.21         2.05 o                         
  -2   4  18        160.45        162.48         4.23 o                         
  -1   4  18         40.98         42.04         2.23 o                         
   0   4  18          0.69          1.07         1.51 o                         
   1   4  18          2.32         -0.41         1.47 o                         
   2   4  18         13.33         17.26         2.01 o                         
   3   4  18          0.03         -0.35         1.78 o                         
   4   4  18          2.38          0.23         1.96 o                         
   5   4  18          6.33          7.70         2.65 o                         
   6   4  18        105.71        129.45         7.31 o                         
 -11   5  18          2.54          1.08         3.30 o                         
 -10   5  18          2.74          2.94         1.62 o                         
  -9   5  18         23.39         23.31         1.91 o                         
  -8   5  18          7.09          7.55         1.68 o                         
  -7   5  18          0.07          1.96         1.47 o                         
  -6   5  18          0.48          0.08         1.36 o                         
  -5   5  18         45.14         41.53         2.11 o                         
  -4   5  18         31.99         38.70         2.36 o                         
  -3   5  18         40.10         45.75         2.57 o                         
  -2   5  18         63.51         73.01         3.73 o                         
  -1   5  18          1.01          2.23         1.72 o                         
   0   5  18          8.47         11.83         2.47 o                         
   1   5  18          4.67          2.46         2.17 o                         
   2   5  18         49.72         46.11         3.02 o                         
   3   5  18          2.22          1.60         2.51 o                         
   4   5  18          4.05         -1.00         2.96 o                         
   5   5  18          2.78         -2.91         2.91 o                         
  -9   6  18          2.84          0.47         2.52 o                         
  -8   6  18         11.56          7.43         2.34 o                         
  -7   6  18          3.37          2.75         1.89 o                         
  -6   6  18          2.81          4.69         1.93 o                         
  -5   6  18         13.23         13.03         2.17 o                         
  -4   6  18         20.41         19.06         2.18 o                         
  -3   6  18          1.32         -0.34         1.81 o                         
  -2   6  18         59.54         61.20         4.18 o                         
  -1   6  18          0.60          2.13         2.83 o                         
   0   6  18         24.90         20.79         2.82 o                         
   1   6  18          1.43          5.89         2.29 o                         
   2   6  18         58.08         63.99         6.31 o                         
   3   6  18         34.70         35.71         3.72 o                         
  -6   7  18         10.63          6.23         4.52 o                         
  -5   7  18         22.49         23.79         3.38 o                         
  -4   7  18          4.20          3.10         2.52 o                         
  -3   7  18          9.31         14.75         3.13 o                         
  -2   7  18          1.11         -1.97         3.01 o                         
  -1   7  18          0.18         -3.35         3.35 o                         
   0   7  18         65.13         61.78         6.63 o                         
 -13   0  19          4.23          0.03         3.04 o                         
 -11   0  19        171.38        175.33         5.34 o                         
  -9   0  19         24.38         24.37         2.35 o                         
  -7   0  19          6.88          8.42         2.48 o                         
  -5   0  19       2526.80       2548.41        24.31 o                         
  -3   0  19         10.56         12.88         2.30 o                         
  -1   0  19         72.42         63.30         2.72 o                         
   1   0  19        124.00        117.89         4.73 o                         
   3   0  19          7.69          4.38         2.26 o                         
   5   0  19          3.25          2.87         3.29 o                         
   7   0  19         88.18         95.43        10.00 o                         
 -13   1  19          8.83         11.13         2.02 o                         
 -12   1  19         42.67         46.82         2.66 o                         
 -11   1  19          3.82          2.23         1.30 o                         
 -10   1  19         20.60         20.60         1.64 o                         
  -9   1  19          0.00         -0.05         1.12 o                         
  -8   1  19         16.23         16.72         1.40 o                         
  -7   1  19        138.54        129.13         3.17 o                         
  -6   1  19          5.69          3.88         1.05 o                         
  -5   1  19         86.80         92.08         2.71 o                         
  -4   1  19         52.49         49.98         1.65 o                         
  -3   1  19          8.74          8.33         1.15 o                         
  -2   1  19        117.25        102.77         2.36 o                         
  -1   1  19          2.35          4.55         1.06 o                         
   0   1  19          0.01         -1.21         1.23 o                         
   1   1  19         21.46         16.48         1.97 o                         
   2   1  19         16.91         18.20         1.62 o                         
   3   1  19          3.11          1.97         1.51 o                         
   4   1  19          0.10          1.17         1.70 o                         
   5   1  19          4.19          2.16         1.93 o                         
   6   1  19          5.73          2.49         2.48 o                         
   7   1  19         33.56         35.97         3.73 o                         
 -13   2  19          1.87          1.12         1.91 o                         
 -12   2  19          5.76          3.18         1.78 o                         
 -11   2  19          5.82          4.07         1.37 o                         
 -10   2  19          1.08         -0.12         1.41 o                         
  -9   2  19         10.95         14.53         1.44 o                         
  -8   2  19          0.64          0.88         1.16 o                         
  -7   2  19         23.30         18.52         1.61 o                         
  -6   2  19          0.03         -1.15         1.15 o                         
  -5   2  19        115.08        114.77         2.74 o                         
  -4   2  19         68.78         61.57         2.05 o                         
  -3   2  19          0.65          0.36         0.99 o                         
  -2   2  19         20.61         17.01         1.28 o                         
  -1   2  19         31.65         25.49         1.76 o                         
   0   2  19         12.11          6.34         1.40 o                         
   1   2  19         19.39         16.59         1.67 o                         
   2   2  19         11.85          9.29         1.60 o                         
   3   2  19          0.21         -1.56         1.56 o                         
   4   2  19         17.37         22.31         2.00 o                         
   5   2  19         17.40         18.88         2.51 o                         
   6   2  19          2.59          1.83         2.61 o                         
 -12   3  19          0.37          0.37         1.70 o                         
 -11   3  19          1.16          2.87         1.39 o                         
 -10   3  19         28.80         24.57         1.83 o                         
  -9   3  19         43.26         43.99         2.42 o                         
  -8   3  19          6.03          6.98         1.38 o                         
  -7   3  19         18.59         23.71         1.85 o                         
  -6   3  19          0.32         -0.38         1.27 o                         
  -5   3  19         62.74         64.53         2.37 o                         
  -4   3  19          1.02          1.47         1.50 o                         
  -3   3  19         34.50         21.17         1.73 o                         
  -2   3  19         37.71         34.84         1.98 o                         
  -1   3  19         34.46         37.35         2.51 o                         
   0   3  19          0.50          0.66         1.40 o                         
   1   3  19          7.08          8.56         1.75 o                         
   2   3  19         25.40         25.85         2.21 o                         
   3   3  19          5.81          8.75         1.84 o                         
   4   3  19         22.92         27.31         2.46 o                         
   5   3  19          1.00         -0.82         2.65 o                         
   6   3  19          0.04         -1.16         3.50 o                         
 -11   4  19          0.24         -0.81         1.79 o                         
 -10   4  19          0.03         -1.40         1.40 o                         
  -9   4  19          1.00          0.65         1.43 o                         
  -8   4  19         20.68         20.68         1.77 o                         
  -7   4  19          5.81          2.34         1.62 o                         
  -6   4  19         97.46        108.16         3.55 o                         
  -5   4  19        160.79        155.90         4.63 o                         
  -4   4  19         49.57         45.84         2.26 o                         
  -3   4  19        113.26        117.02         3.14 o                         
  -2   4  19         48.90         48.84         2.33 o                         
  -1   4  19         32.11         32.32         2.67 o                         
   0   4  19         17.49         21.94         1.95 o                         
   1   4  19         17.65         19.78         2.04 o                         
   2   4  19          1.85          1.18         1.81 o                         
   3   4  19          0.18          1.35         2.37 o                         
   4   4  19         43.89         41.11         4.48 o                         
   5   4  19          2.79         -2.47         4.02 o                         
 -10   5  19          2.40          5.41         2.91 o                         
  -9   5  19         35.16         36.33         3.11 o                         
  -8   5  19          9.67          4.89         1.77 o                         
  -7   5  19          4.97          3.45         1.62 o                         
  -6   5  19         15.63         11.98         1.85 o                         
  -5   5  19          6.19          6.58         1.72 o                         
  -4   5  19          2.18          2.70         1.77 o                         
  -3   5  19        119.15        123.04         3.76 o                         
  -2   5  19         62.37         67.13         3.48 o                         
  -1   5  19         39.16         47.67         2.95 o                         
   0   5  19          3.05          4.94         2.47 o                         
   1   5  19          0.01          3.18         2.35 o                         
   2   5  19          0.51          0.12         2.27 o                         
   3   5  19          0.00          1.92         3.38 o                         
   4   5  19          8.83          5.49         3.30 o                         
  -8   6  19          0.01         -1.59         2.19 o                         
  -7   6  19          3.29          0.96         2.95 o                         
  -6   6  19          1.22          0.49         2.26 o                         
  -5   6  19          4.63          4.02         2.88 o                         
  -4   6  19         58.86         60.15         3.66 o                         
  -3   6  19         20.64         20.45         2.44 o                         
  -2   6  19          6.55          1.55         2.85 o                         
  -1   6  19          5.53          4.67         2.33 o                         
   0   6  19          0.01         -1.61         3.00 o                         
   1   6  19          2.27          3.72         2.78 o                         
   2   6  19         12.74         16.75         3.64 o                         
 -12   0  20         19.73         14.00         3.40 o                         
 -10   0  20         40.14         42.91         3.11 o                         
  -8   0  20          3.32          5.96         2.13 o                         
  -6   0  20         23.24         23.01         2.37 o                         
  -4   0  20         33.83         37.75         2.51 o                         
  -2   0  20        229.70        195.86         4.74 o                         
   0   0  20        286.86        265.11         6.36 o                         
   2   0  20         57.08         42.90         3.31 o                         
   4   0  20          6.22         10.70         2.98 o                         
   6   0  20         69.12         81.09        10.44 o                         
 -13   1  20         12.60         20.24         2.00 o                         
 -12   1  20         39.72         50.07         3.75 o                         
 -11   1  20          4.37          4.42         1.48 o                         
 -10   1  20          1.68          2.67         1.42 o                         
  -9   1  20          5.82          7.44         1.40 o                         
  -8   1  20         31.86         38.72         2.40 o                         
  -7   1  20         59.78         61.86         3.88 o                         
  -6   1  20          0.87          1.89         1.19 o                         
  -5   1  20        125.71        132.24         3.75 o                         
  -4   1  20        125.50        117.43         2.85 o                         
  -3   1  20          2.63          2.97         1.21 o                         
  -2   1  20         86.46         74.91         2.55 o                         
  -1   1  20         40.61         37.45         1.86 o                         
   0   1  20          3.54          4.47         1.28 o                         
   1   1  20         18.21         14.45         1.60 o                         
   2   1  20          9.16          5.35         1.57 o                         
   3   1  20          1.46          4.47         2.18 o                         
   4   1  20          3.01          4.71         1.94 o                         
   5   1  20          3.44          4.58         2.09 o                         
   6   1  20         11.39         13.79         2.98 o                         
 -12   2  20         71.25         77.84         3.31 o                         
 -11   2  20          2.68          4.88         1.52 o                         
 -10   2  20          0.53         -1.21         1.37 o                         
  -9   2  20          3.07          3.68         1.60 o                         
  -8   2  20          1.08          0.36         1.30 o                         
  -7   2  20          1.23          2.13         1.25 o                         
  -6   2  20        196.89        197.15         4.33 o                         
  -5   2  20        127.35        138.34         5.55 o                         
  -4   2  20         24.09         19.17         1.50 o                         
  -3   2  20         21.69         21.20         1.70 o                         
  -2   2  20         28.20         25.47         1.61 o                         
  -1   2  20         84.91         81.58         2.99 o                         
   0   2  20          2.46          4.19         1.50 o                         
   1   2  20          0.00          1.21         1.59 o                         
   2   2  20          9.64          8.91         1.71 o                         
   3   2  20         16.82         20.86         2.10 o                         
   4   2  20          0.24          0.70         2.04 o                         
   5   2  20         17.76         13.74         5.15 o                         
   6   2  20         40.19         43.32         3.79 o                         
 -12   3  20          8.44         12.95         1.98 o                         
 -11   3  20          1.03          2.46         1.50 o                         
 -10   3  20         23.48         32.17         2.41 o                         
  -9   3  20         25.45         25.44         1.98 o                         
  -8   3  20          1.90          2.63         1.61 o                         
  -7   3  20         25.28         19.57         2.00 o                         
  -6   3  20          0.42          1.22         1.80 o                         
  -5   3  20         84.27         83.24         3.32 o                         
  -4   3  20          0.16          1.08         1.25 o                         
  -3   3  20          1.15          5.53         1.35 o                         
  -2   3  20          1.05         -0.11         1.42 o                         
  -1   3  20          3.33          6.43         1.64 o                         
   0   3  20          4.48          3.66         1.81 o                         
   1   3  20          2.22         -0.97         1.93 o                         
   2   3  20          0.34          0.39         1.76 o                         
   3   3  20          3.66          6.40         2.12 o                         
   4   3  20          0.14         -2.29         2.51 o                         
   5   3  20          5.56          6.97         3.75 o                         
 -11   4  20          5.52          9.22         2.16 o                         
 -10   4  20         35.75         48.08         3.00 o                         
  -9   4  20          0.00          0.02         1.55 o                         
  -8   4  20          5.49          9.06         1.57 o                         
  -7   4  20         46.01         49.87         2.92 o                         
  -6   4  20         15.44         20.99         2.00 o                         
  -5   4  20         10.69          5.58         1.79 o                         
  -4   4  20          7.78          4.66         1.62 o                         
  -3   4  20          3.51          0.39         2.16 o                         
  -2   4  20         11.97          8.53         1.83 o                         
  -1   4  20         22.92         17.78         2.24 o                         
   0   4  20          2.92          4.32         1.88 o                         
   1   4  20         12.54         17.16         3.20 o                         
   2   4  20          0.08          0.96         2.48 o                         
   3   4  20          0.98          1.94         2.51 o                         
   4   4  20          7.42          3.12         2.90 o                         
  -9   5  20          7.62         10.30         2.89 o                         
  -8   5  20          5.92          7.24         1.96 o                         
  -7   5  20          3.03          2.98         2.07 o                         
  -6   5  20          8.29          8.32         2.22 o                         
  -5   5  20          1.36         -1.52         2.41 o                         
  -4   5  20          6.66          6.51         2.08 o                         
  -3   5  20         95.64        102.78         5.08 o                         
  -2   5  20          1.15          6.09         2.33 o                         
  -1   5  20          5.24          5.76         2.63 o                         
   0   5  20         24.88         29.39         2.73 o                         
   1   5  20         31.73         39.31         3.14 o                         
   2   5  20         73.93         78.96         4.84 o                         
   3   5  20          5.43          4.74         3.45 o                         
  -7   6  20         11.50          9.43         2.58 o                         
  -6   6  20          2.47          0.17         2.41 o                         
  -5   6  20          1.20          2.20         2.88 o                         
  -4   6  20         31.34         26.81         3.67 o                         
  -3   6  20         22.76         24.79         3.06 o                         
  -2   6  20         26.05         25.45         3.06 o                         
  -1   6  20         33.43         33.18         4.11 o                         
   0   6  20         40.92         47.02         4.42 o                         
 -11   0  21          2.96          1.70         2.44 o                         
  -9   0  21          0.17          0.13         1.96 o                         
  -7   0  21         65.51         67.58         3.65 o                         
  -5   0  21        188.11        186.95         5.54 o                         
  -3   0  21         80.94         75.15         3.94 o                         
  -1   0  21         18.22         24.32         2.38 o                         
   1   0  21         42.08         33.23         3.20 o                         
   3   0  21          6.17          3.06         2.57 o                         
   5   0  21         60.71         58.75         7.51 o                         
 -12   1  21         15.35         18.88         2.49 o                         
 -11   1  21          4.94          7.80         2.07 o                         
 -10   1  21         10.32          8.17         1.65 o                         
  -9   1  21          0.03         -0.93         1.47 o                         
  -8   1  21         15.09         12.44         1.84 o                         
  -7   1  21         62.49         60.81         2.61 o                         
  -6   1  21         64.93         58.79         2.45 o                         
  -5   1  21         21.79         22.81         1.72 o                         
  -4   1  21         60.71         62.42         2.66 o                         
  -3   1  21         32.29         32.51         2.87 o                         
  -2   1  21          0.16          1.25         1.28 o                         
  -1   1  21         52.07         50.10         2.69 o                         
   0   1  21          8.07          8.57         1.78 o                         
   1   1  21          9.71          8.11         1.74 o                         
   2   1  21         41.43         39.08         2.28 o                         
   3   1  21          0.05          1.00         1.88 o                         
   4   1  21          3.87          4.02         3.86 o                         
   5   1  21          2.91          7.09         3.13 o                         
 -12   2  21          0.00          1.51         1.85 o                         
 -11   2  21         16.02         19.53         2.29 o                         
 -10   2  21          0.95          0.38         1.56 o                         
  -9   2  21         30.55         31.96         2.35 o                         
  -8   2  21         34.33         34.57         2.28 o                         
  -7   2  21         92.07        100.73         6.49 o                         
  -6   2  21         51.92         56.26         3.00 o                         
  -5   2  21        135.81        137.85         3.79 o                         
  -4   2  21         78.03         83.00         3.09 o                         
  -3   2  21         68.52         65.49         2.57 o                         
  -2   2  21         53.41         39.46         2.34 o                         
  -1   2  21         30.72         25.01         2.31 o                         
   0   2  21          6.10          3.94         1.68 o                         
   1   2  21          4.77          5.04         1.91 o                         
   2   2  21          0.69          0.65         3.14 o                         
   3   2  21         21.06         17.13         2.32 o                         
   4   2  21          8.43          6.75         2.51 o                         
   5   2  21          9.65         13.64         3.66 o                         
 -11   3  21          1.98          3.25         2.17 o                         
 -10   3  21         22.43         20.47         2.09 o                         
  -9   3  21         15.98         17.67         1.98 o                         
  -8   3  21         13.94         13.36         1.88 o                         
  -7   3  21          3.45          4.61         1.69 o                         
  -6   3  21        115.43        137.83         4.38 o                         
  -5   3  21         88.06         89.47         3.72 o                         
  -4   3  21         38.42         38.44         3.30 o                         
  -3   3  21          1.43         -0.76         1.57 o                         
  -2   3  21         11.21          7.33         1.59 o                         
  -1   3  21          0.80         -1.68         1.68 o                         
   0   3  21         13.08         18.01         3.03 o                         
   1   3  21         19.51         21.43         3.03 o                         
   2   3  21         28.91         37.50         2.84 o                         
   3   3  21         58.24         60.41         4.76 o                         
   4   3  21          1.41          1.49         3.47 o                         
 -10   4  21         27.14         33.43         3.80 o                         
  -9   4  21          2.49          3.17         1.84 o                         
  -8   4  21          3.26          2.99         1.84 o                         
  -7   4  21          3.82          6.88         1.83 o                         
  -6   4  21          2.00          3.76         2.09 o                         
  -5   4  21         19.24         18.56         2.62 o                         
  -4   4  21          6.90          7.28         2.04 o                         
  -3   4  21          4.07          4.11         2.02 o                         
  -2   4  21          3.08          4.05         1.98 o                         
  -1   4  21          0.02          0.76         1.96 o                         
   0   4  21          4.78          4.53         2.00 o                         
   1   4  21          0.01          2.75         2.30 o                         
   2   4  21         17.87         21.24         3.07 o                         
   3   4  21         21.51         26.61         4.13 o                         
  -8   5  21          8.33         11.27         2.65 o                         
  -7   5  21          0.28          3.32         2.69 o                         
  -6   5  21         41.70         41.62         3.11 o                         
  -5   5  21          0.00         -0.23         2.21 o                         
  -4   5  21          0.49          1.01         2.28 o                         
  -3   5  21         15.07         17.75         3.34 o                         
  -2   5  21          0.22          0.88         2.24 o                         
  -1   5  21         19.52         25.51         2.52 o                         
   0   5  21         37.35         49.70         3.82 o                         
   1   5  21         12.84         17.96         3.04 o                         
  -5   6  21         10.83          7.74         2.80 o                         
  -4   6  21          7.46          5.49         3.44 o                         
  -3   6  21          2.95          2.63         2.95 o                         
  -2   6  21         13.36         13.25         3.32 o                         
 -12   0  22         76.80         95.23         6.39 o                         
 -10   0  22          0.31         -1.83         3.30 o                         
  -8   0  22         59.32         73.44         5.19 o                         
  -6   0  22         68.20         75.77         5.27 o                         
  -4   0  22         54.72         65.21         4.62 o                         
  -2   0  22         60.21         56.31         4.17 o                         
   0   0  22        114.78         97.52         5.52 o                         
   2   0  22          5.00          3.97         3.93 o                         
   4   0  22          4.89          4.60         3.73 o                         
 -12   1  22         15.17         18.30         3.84 o                         
 -11   1  22         40.30         40.67         3.29 o                         
 -10   1  22          9.22          8.41         2.02 o                         
  -9   1  22          1.97          3.66         1.91 o                         
  -8   1  22          4.91          7.03         1.75 o                         
  -7   1  22          2.77          0.64         1.56 o                         
  -6   1  22         16.43         13.64         1.87 o                         
  -5   1  22         10.90          4.84         1.68 o                         
  -4   1  22         46.82         47.76         4.21 o                         
  -3   1  22          3.42          3.01         1.58 o                         
  -2   1  22          1.40          4.51         1.70 o                         
  -1   1  22         36.83         29.98         2.39 o                         
   0   1  22          4.82          2.70         1.81 o                         
   1   1  22          0.01          0.67         1.79 o                         
   2   1  22          9.91         10.11         2.27 o                         
   3   1  22         33.33         30.43         2.66 o                         
   4   1  22         16.74         17.90         2.94 o                         
 -11   2  22          4.25          4.57         2.18 o                         
 -10   2  22          8.35         11.00         1.93 o                         
  -9   2  22          0.07          3.01         1.66 o                         
  -8   2  22         34.42         37.14         2.51 o                         
  -7   2  22          2.85          1.12         1.93 o                         
  -6   2  22         99.32        106.96         4.37 o                         
  -5   2  22        156.90        168.50         5.26 o                         
  -4   2  22         43.84         46.92         3.19 o                         
  -3   2  22          2.39          2.49         1.74 o                         
  -2   2  22          0.92          1.62         1.73 o                         
  -1   2  22         74.74         76.24         4.21 o                         
   0   2  22         29.99         28.47         2.49 o                         
   1   2  22          1.37          2.26         2.08 o                         
   2   2  22          0.39         -2.58         2.58 o                         
   3   2  22          0.12          0.25         2.73 o                         
   4   2  22         72.26         93.27         6.20 o                         
 -10   3  22          1.12          2.40         1.95 o                         
  -9   3  22         18.26         21.42         2.25 o                         
  -8   3  22          1.51          2.17         2.02 o                         
  -7   3  22          0.53          1.46         2.25 o                         
  -6   3  22         14.29          7.85         2.14 o                         
  -5   3  22         18.29         13.28         2.33 o                         
  -4   3  22          8.20          7.05         2.21 o                         
  -3   3  22          5.60          6.81         1.99 o                         
  -2   3  22          2.78          2.01         1.96 o                         
  -1   3  22         11.73         12.58         2.44 o                         
   0   3  22          7.48          4.90         2.18 o                         
   1   3  22         68.84         79.21         3.68 o                         
   2   3  22         24.19         31.22         3.55 o                         
   3   3  22          6.13          4.84         2.88 o                         
  -9   4  22         41.61         50.91         3.69 o                         
  -8   4  22         31.93         44.20         3.59 o                         
  -7   4  22          6.92          7.00         2.31 o                         
  -6   4  22         47.36         53.79         3.60 o                         
  -5   4  22          5.69          4.60         2.71 o                         
  -4   4  22         76.76         83.36         4.83 o                         
  -3   4  22          2.38         -1.40         2.05 o                         
  -2   4  22         31.61         38.80         3.50 o                         
  -1   4  22          2.83          1.66         2.97 o                         
   0   4  22          0.89         -2.30         2.32 o                         
   1   4  22         31.83         32.94         3.11 o                         
   2   4  22         13.28          8.88         3.06 o                         
  -7   5  22          1.59          3.39         2.40 o                         
  -6   5  22          2.10          7.09         2.53 o                         
  -5   5  22         11.25          5.83         3.13 o                         
  -4   5  22          9.28          8.28         3.23 o                         
  -3   5  22          0.63         -2.28         2.93 o                         
  -2   5  22          8.34          6.70         3.51 o                         
  -1   5  22          9.73         10.14         2.75 o                         
   0   5  22         45.83         60.69         4.68 o                         
 -11   0  23         27.77         34.55         4.30 o                         
  -9   0  23         15.37         14.75         4.70 o                         
  -7   0  23          7.51          3.47         2.79 o                         
  -5   0  23          1.02         -0.76         2.55 o                         
  -3   0  23         35.45         47.29         4.53 o                         
  -1   0  23         12.94         14.08         3.23 o                         
   1   0  23          0.00          3.40         3.00 o                         
   3   0  23         43.67         43.29         9.00 o                         
 -11   1  23         25.66         22.57         2.61 o                         
 -10   1  23         17.73         15.58         2.58 o                         
  -9   1  23          0.01         -1.50         2.02 o                         
  -8   1  23         59.94         62.45         3.71 o                         
  -7   1  23        126.19        142.95         5.45 o                         
  -6   1  23          1.84          2.30         1.92 o                         
  -5   1  23          0.28          1.00         1.95 o                         
  -4   1  23          0.69          1.25         1.95 o                         
  -3   1  23          0.05         -0.54         1.87 o                         
  -2   1  23          2.09          1.30         2.09 o                         
  -1   1  23          4.38          2.33         2.04 o                         
   0   1  23          0.27         -0.58         2.11 o                         
   1   1  23          5.04         -2.18         2.18 o                         
   2   1  23          8.81         10.98         2.83 o                         
   3   1  23          5.28          8.28         3.84 o                         
 -10   2  23          0.50          2.34         2.32 o                         
  -9   2  23          1.36          2.31         2.36 o                         
  -8   2  23          8.96          7.08         2.21 o                         
  -7   2  23        215.18        237.44         6.37 o                         
  -6   2  23         81.25         78.87         4.21 o                         
  -5   2  23          0.01         -1.94         1.94 o                         
  -4   2  23         26.71         22.14         2.61 o                         
  -3   2  23         15.59         17.97         2.34 o                         
  -2   2  23          2.29          2.01         2.11 o                         
  -1   2  23          5.11          3.61         2.14 o                         
   0   2  23         44.50         41.59         3.17 o                         
   1   2  23         27.29         22.33         3.02 o                         
   2   2  23          4.41          2.24         3.05 o                         
   3   2  23          8.02          6.36         3.84 o                         
 -10   3  23         36.84         42.61         8.20 o                         
  -9   3  23          7.30          6.86         2.51 o                         
  -8   3  23          3.48          4.23         2.25 o                         
  -7   3  23          0.80          3.80         2.19 o                         
  -6   3  23        150.91        166.43         8.52 o                         
  -5   3  23         25.52         24.09         3.93 o                         
  -4   3  23          0.51          0.36         1.95 o                         
  -3   3  23         11.91         12.21         2.57 o                         
  -2   3  23          5.66         10.73         2.44 o                         
  -1   3  23         49.08         48.78         3.20 o                         
   0   3  23         10.25          6.06         2.64 o                         
   1   3  23          0.19          0.25         3.37 o                         
   2   3  23          3.28          2.51         3.47 o                         
  -8   4  23        140.61        171.41         6.00 o                         
  -7   4  23         54.72         49.41         4.08 o                         
  -6   4  23         22.48         18.06         3.56 o                         
  -5   4  23          1.08         -0.65         3.10 o                         
  -4   4  23         56.04         62.43         4.30 o                         
  -3   4  23         56.39         56.57         4.00 o                         
  -2   4  23         20.01         22.90         7.88 o                         
  -1   4  23          4.53          4.17         4.05 o                         
   0   4  23          1.76         -2.97         2.97 o                         
  -4   5  23         10.34          5.20         5.80 o                         
 -10   0  24          2.24          2.63         2.96 o                         
  -8   0  24        106.72        125.91         7.01 o                         
  -6   0  24        164.50        180.07         8.11 o                         
  -4   0  24          1.02         -0.60         3.02 o                         
  -2   0  24         13.75         22.56         6.80 o                         
   0   0  24          0.60         -0.60         3.68 o                         
   2   0  24          5.91          9.35         5.63 o                         
 -10   1  24          0.67          1.96         2.22 o                         
  -9   1  24          2.67         -0.01         2.41 o                         
  -8   1  24          3.94          4.24         2.07 o                         
  -7   1  24          7.33          6.32         2.06 o                         
  -6   1  24          0.73         -1.11         2.07 o                         
  -5   1  24         81.60         82.69         4.45 o                         
  -4   1  24         22.41         23.58         2.85 o                         
  -3   1  24          1.20          0.89         2.10 o                         
  -2   1  24          0.80          0.87         2.27 o                         
  -1   1  24         51.66         53.53         3.72 o                         
   0   1  24          0.11          3.32         2.64 o                         
   1   1  24          1.06          3.03         3.95 o                         
   2   1  24          3.35          4.54         3.19 o                         
  -9   2  24          2.22          0.58         2.45 o                         
  -8   2  24         19.49         23.24         3.26 o                         
  -7   2  24         47.04         54.39         3.68 o                         
  -6   2  24         24.98         23.62         2.84 o                         
  -5   2  24          3.09          4.43         2.18 o                         
  -4   2  24          1.49         -1.73         2.16 o                         
  -3   2  24         45.77         45.35         5.22 o                         
  -2   2  24         31.52         32.59         3.19 o                         
  -1   2  24          3.64          8.71         2.80 o                         
   0   2  24         10.15          4.95         4.16 o                         
   1   2  24         12.33         16.06         3.81 o                         
  -8   3  24         66.65         78.18         5.07 o                         
  -7   3  24          0.88         -0.58         3.68 o                         
  -6   3  24         17.12         17.03         2.97 o                         
  -5   3  24          0.74          2.16         2.40 o                         
  -4   3  24         17.06         19.57         3.29 o                         
  -3   3  24         31.92         31.02         3.32 o                         
  -2   3  24         16.85         16.08         3.29 o                         
  -1   3  24          9.71          8.49         3.59 o                         
   0   3  24          0.43         -1.82         2.92 o                         
  -6   4  24         11.93         17.62         3.61 o                         
  -5   4  24          0.02          0.18         2.90 o                         
  -4   4  24          1.24          1.46         2.95 o                         
  -3   4  24          8.78          6.64         2.68 o                         
  -2   4  24         41.10         41.64         3.94 o                         
  -9   0  25          1.38          1.55         3.32 o                         
  -7   0  25         91.87        116.94         7.24 o                         
  -5   0  25          0.03         -2.09         3.12 o                         
  -3   0  25         19.82         25.18         4.30 o                         
  -1   0  25          0.28          7.00         5.60 o                         
  -9   1  25          2.60          5.18         2.37 o                         
  -8   1  25          1.31          0.84         2.25 o                         
  -7   1  25         47.03         49.05         3.45 o                         
  -6   1  25         49.83         59.77         5.63 o                         
  -5   1  25         15.85         14.53         2.69 o                         
  -4   1  25          3.38          1.52         2.36 o                         
  -3   1  25         74.48         91.44         5.13 o                         
  -2   1  25          1.97          0.12         2.84 o                         
  -1   1  25          8.77          8.84         3.32 o                         
   0   1  25          0.75          0.83         2.77 o                         
  -8   2  25         33.77         50.21         4.20 o                         
  -7   2  25          9.78          7.85         4.35 o                         
  -6   2  25          5.84          4.46         2.67 o                         
  -5   2  25         15.22         19.92         4.70 o                         
  -4   2  25         55.33         68.90         5.18 o                         
  -3   2  25          7.00          4.13         3.45 o                         
  -2   2  25          0.00         -0.05         2.70 o                         
  -1   2  25         12.95         14.81         2.90 o                         
  -6   3  25         12.47         13.44         2.94 o                         
  -5   3  25         14.28         11.63         3.20 o                         
  -4   3  25          0.09          1.56         3.90 o                         
  -3   3  25          5.73          5.16         2.95 o                         
  -2   3  25         12.69         18.13         3.10 o                         
  -6   0  26        117.69        141.82        11.20 o                         
  -4   0  26         36.19         49.81         5.64 o                         
  -2   0  26          0.34          0.35         4.50 o                         
  -7   1  26          2.38         -1.74         3.22 o                         
  -6   1  26          7.31          5.60         3.26 o                         
  -5   1  26          0.27         -0.68         2.80 o                         
  -4   1  26         18.33         18.12         3.00 o                         
  -3   1  26          6.73          7.99         3.07 o                         
  -2   1  26          3.75          3.92         3.00 o                         
  -5   2  26          5.24          5.60         2.89 o                         
  -4   2  26         28.31         33.09         3.85 o                         
                                                                                
